# Supplementary material for: Wdr4 regulates ribosome biogenesis and intestinal homeostasis via let-7
Source: EMBO Rep. 2026 Feb 9;27(8):1870–903. doi: 10.1038/s44319-026-00701-y (PMC13121520; doi:10.1038/s44319-026-00701-y)
Supplement: Supplementary file 3 — Dataset EV1 [file 44319_2026_701_MOESM3_ESM.xlsx]

## Sheet: Dataset EV1
List of 3886 genes that are co-expressed with dwdr4.					The list of 166 genes whose expression is predictive of dwdr4				List of genes in 9 clusteres that funtionally correlate with dwdr4
gene name	spearman_coeff	p.val	padj		gene name	mean imporatnce	median importance		cluster 1	cluster 2	cluster 3	cluster 4	cluster 5	cluster 6	cluster 7	cluster 8	cluster 9
wuho (dWdr4)	1	0	0		Acat2	3.16124	3.27708		RPL10	RPL10	RPL10	RPS2	MRPS14	RPS18	EIF2BEPSILON	RPL10	RPL8
eIF2Bepsilon	0.888537	2.24662e-57	3.86149e-53		Ada3	1.91794	2.06207		MRPS14	MRPS14	RPL8	RPS11	RPS18	RPS4	EIF3D1	RPL8	RPS23
mldr	0.880663	4.33897e-55	7.45781e-51		Alg1	1.90799	1.92282		EIF2BEPSILON	MRPL39	RPL7	RPS8	RPS4	RPS2	EIF3F1	RPS18	DHPS
Zpr1	0.871904	9.94536e-53	1.70941e-48		anox	2.58596	2.64332		MRPL39	MRPL17	MRPL2	RPS28B	RPS2	RPS11	EIF3I	RPS2	JMJD7
Su(P)	0.870973	1.73133e-52	2.9758e-48		Arp10	1.98476	1.99286		MRPL17	RPL8	RPS18	RPS23	RPS11	EIF3D1	EIF3H	RPS11	DPH5
CG4045	0.869409	4.34963e-52	7.47614e-48		Arp6	3.50006	3.59293		RPL8	RPL7	CG7488	RRP4	RPS8	EIF3F1	DENR	EIF3D1	SUD1
IntS4	0.867866	1.06699e-51	1.83395e-47		Arp8	2.19846	2.30459		RPL7	MRPL2	RPL13	HOIP	RPS28B	RPS8		EIF3I
Arp6	0.860908	5.3222e-50	9.1478e-46		Bap55	2.09188	2.13378		MRPL2	RPS18	RPS4	RRP40	RPS23	EIF3I		EIF3H
Mettl2	0.853237	3.1247e-48	5.37074e-44		Bdbt	2.32538	2.36603		RPS18	CG7488	RPS2	CG1575		EIF3H		SEC5
Ctu1	0.85304	3.45766e-48	5.94303e-44		beg	2.83291	2.86434		CG7488	RPL13	RPS11			RPS28B		DHPS
CG2701	0.849136	2.50851e-47	4.31162e-43		beta-PheRS	2.72508	2.74536		RPL13	RPS4	RPS8			RPS23		JMJD7
mRpL2	0.848113	4.17651e-47	7.17858e-43		c11.1	2.10472	2.16472		RPS4	RPS2	RPL13A					DCTN6-P27
Tctp	0.844589	2.35156e-46	4.04186e-42		car	1.89324	1.94277		RPS2	RPS11	EIF3I					ARP8
Lrpprc2	0.844262	2.75547e-46	4.7361e-42		CCT3	2.004	1.99293		RPS11	MRPS28	RPL37A					CG7889
CG17068	0.843057	4.9205e-46	8.45736e-42		CG10418	2.31371	2.34456		EIF3D1	RPS8	RPS28B					DPH5
eIF3i	0.842122	7.69029e-46	1.32181e-41		CG10646	2.22572	2.24064		EIF3F1	RPL13A	RPS23					RAE1
Tango4	0.841944	8.36895e-46	1.43846e-41		CG11127	2.42707	2.41646		HEMK2	MRPL47	NUP43					P115
GCS1	0.841578	9.9596e-46	1.71186e-41		CG1161	1.71857	1.7851		MRPS28	RPL37A	RAE1					SUD1
Dhx15	0.840979	1.32234e-45	2.27284e-41		CG12056	3.15393	3.31153		RPS8	RPS28B	NUP37					UBA3
Rrp40	0.840514	1.64658e-45	2.83014e-41		CG12929	2.19092	2.25395		RPL13A	RPS23	RRP4					RRP4
beg	0.840468	1.68214e-45	2.89127e-41		CG13014	2.36843	2.40877		MRPL47	HOIP	SF3B3					SC35
CG10646	0.837308	7.32382e-45	1.25882e-40		CG13319	2.78256	2.83928		EIF3I	MRPL20	TEX					RRP40
mRpL39	0.835391	1.76126e-44	3.02725e-40		CG13390	2.29135	2.26111		RPL37A		MRN					MCTS1
Not10	0.834775	2.32842e-44	4.00209e-40		CG13392	2.72383	2.94801		EIF3H		CG10418					PYM
LSm7	0.829636	2.29468e-43	3.94409e-39		CG13630	2.00783	2.03903		RPS28B		HOIP					BETA-PHERS
CG4041	0.825748	1.23179e-42	2.1172e-38		CG14182	1.79981	1.89924		RPS23		SC35					TGT
mrn	0.824146	2.4321e-42	4.1803e-38		CG14647	2.39197	2.50232		SEC5		CG9667					CG11127
Dhps	0.824002	2.58496e-42	4.44304e-38		CG1575	2.34959	2.51192		SEC23		DHX15					MTM
SC35	0.822495	4.86905e-42	8.36893e-38		CG17068	3.42965	3.55231		BAP55		CG17768					TCS3
RpL13	0.821923	6.18057e-42	1.06232e-37		CG17768	2.47651	2.5229		LSM-4		TANGO4					ARP6
CG3527	0.818639	2.39516e-41	4.11681e-37		CG1824	2.81379	2.8278		CG17068		RRP40					NMD3
Arp10	0.818088	2.99765e-41	5.15236e-37		CG2200	2.76611	2.84946		CCT3		CSTF64					TCTP
CG5196	0.817843	3.31235e-41	5.69327e-37		CG2701	2.99225	3.01831		DCTN5-P25		CG1575					PLAP
IntS14	0.817104	4.46911e-41	7.68151e-37		CG30100	2.00679	1.9537		ARP10		LSM7					R
CG6724	0.816762	5.13107e-41	8.81929e-37		CG30159	2.16962	2.12116		DHPS		SLIRP1					HINT1
Rae1	0.816611	5.45273e-41	9.37215e-37		CG3149	2.10044	2.18272		ALG1		MCTS1					NACALPHA
p115	0.816484	5.74041e-41	9.86662e-37		CG3184	3.22959	3.2217		JMJD7		PYM					C11.1
CG8314	0.815848	7.41191e-41	1.27396e-36		CG32808	2.23372	2.31223		DHDDS		BETA-PHERS					DJ-1BETA
RpL13A	0.814743	1.15333e-40	1.98234e-36		CG3740	2.57814	2.72835		CG9536							NOT10
Tgt	0.813602	1.81469e-40	3.11909e-36		CG4041	2.46781	2.53212		DCTN6-P27							ELP3
cm	0.81344	1.93426e-40	3.32461e-36		CG4045	4.24886	4.41464		ARP8							CG8891
CG12056	0.8134	1.96533e-40	3.378e-36		CG4098	2.0231	1.92396		CG7889							CG3184
Acat2	0.812597	2.69777e-40	4.63692e-36		CG4593	2.49811	2.6075		DPH5							CYFIP
mRpS28	0.812383	2.93491e-40	5.04453e-36		CG5292	2.58314	2.6505		NUP43							CG2200
U2af50	0.811905	3.53969e-40	6.08402e-36		CG5412	3.24584	3.45205		RAE1							CG5412
mtm	0.811077	4.89335e-40	8.41068e-36		CG6153	1.72896	1.64122		P115							SPS1
Arp8	0.810506	6.11147e-40	1.05044e-35		CG7488	2.39447	2.37437		SUD1							LYSRS
CG13390	0.810065	7.2541e-40	1.24683e-35		CG7789	2.29653	2.30181		ADA3							ZPR1
Impbeta11	0.809487	9.07234e-40	1.55935e-35		CG7889	3.21273	3.37195		UBA3
Pop5	0.808855	1.15727e-39	1.98912e-35		CG8314	2.18371	2.25683		NUP37
mRpL49	0.808848	1.16049e-39	1.99464e-35		CG8675	2.225	2.26757
Elp3	0.808691	1.23256e-39	2.11853e-35		CG8818	2.67563	2.67297
CG9667	0.807675	1.81996e-39	3.12814e-35		CG8891	2.58923	2.60784
CG11127	0.807565	1.89806e-39	3.26239e-35		CG9536	2.22051	2.23849
CG7488	0.807136	2.23582e-39	3.84293e-35		CG9667	3.19861	3.34252
Papst2	0.806345	3.0193e-39	5.18958e-35		Ciao1	2.08276	2.18459
Dbp21E2	0.805814	3.69266e-39	6.34694e-35		Clamp	1.96282	2.04885
CG17768	0.804952	5.10977e-39	8.78267e-35		Coq6	1.88117	1.87197
LSm-4	0.804952	5.10977e-39	8.78267e-35		CstF64	2.66202	2.70087
eIF2Bbeta	0.804446	6.17957e-39	1.06214e-34		Ctu1	3.43524	3.48481
Sec5	0.802862	1.11672e-38	1.91941e-34		Cyfip	3.92148	3.97481
RpS8	0.802433	1.30937e-38	2.25055e-34		DCTN5-p25	2.03347	1.96361
RpS23	0.800125	3.06331e-38	5.26521e-34		DCTN6-p27	1.84133	1.81134
CG13014	0.798965	4.67738e-38	8.03949e-34		DENR	2.36113	2.39334
eIF3d1	0.798689	5.16996e-38	8.88613e-34		Dhdds	3.06925	3.15501
Syx16	0.798393	5.75585e-38	9.89316e-34		Dhps	2.0885	2.11391
emei	0.797156	8.99729e-38	1.54645e-33		Dhx15	3.15252	3.19185
CG7889	0.796878	9.94443e-38	1.70925e-33		dj-1beta	2.7643	2.84463
Tcs4	0.79641	1.17612e-37	2.02151e-33		dod	3.12634	3.22628
CG3184	0.796323	1.21368e-37	2.08606e-33		Dph5	3.10986	3.28882
CG3909	0.796165	1.28389e-37	2.20676e-33		Dus2	2.5159	2.56662
CG10347	0.794041	2.73361e-37	4.69852e-33		eIF2Bepsilon	4.04025	4.25495
CG9536	0.793823	2.95311e-37	5.0758e-33		eIF3d1	2.32926	2.40535
Cog6	0.793569	3.23034e-37	5.55232e-33		eIF3f1	2.33715	2.4199
por	0.793505	3.30393e-37	5.67879e-33		eIF3h	3.12089	3.14569
HemK2	0.793388	3.44262e-37	5.91718e-33		eIF3i	4.11534	4.27435
Snapin	0.793388	3.44262e-37	5.91718e-33		Elp3	2.1689	2.26182
PCID2	0.792332	4.98918e-37	8.5754e-33		EMC1	2.60522	2.60859
CG17327	0.792084	5.44247e-37	9.35451e-33		Enoph	2.82272	2.76734
CG44194	0.792084	5.44247e-37	9.35451e-33		GCS1	3.25871	3.45947
car	0.791936	5.73071e-37	9.84995e-33		GlcAT-I	2.0981	2.15281
dj-1beta	0.791648	6.33725e-37	1.08925e-32		HemK2	2.88655	2.95674
DENR	0.791424	6.85251e-37	1.17781e-32		HINT1	2.15219	2.20362
Dus2	0.79133	7.08022e-37	1.21695e-32		hoip	1.94738	1.98237
anox	0.790942	8.10515e-37	1.39311e-32		Impbeta11	2.36855	2.40538
SLIRP1	0.790942	8.10515e-37	1.39311e-32		IntS14	2.37048	2.36546
Cyfip	0.78969	1.25083e-36	2.14992e-32		IntS4	4.22293	4.47102
CG5412	0.789392	1.38586e-36	2.38202e-32		JMJD7	2.10895	2.12375
Aladin	0.789155	1.50401e-36	2.58509e-32		Lrpprc2	3.14283	3.18522
Tmem43	0.788949	1.61454e-36	2.77507e-32		LSm-4	2.39337	2.44219
LysRS	0.788867	1.66039e-36	2.85388e-32		LSm7	4.01952	4.32725
Sf3b3	0.787965	2.26238e-36	3.88858e-32		LysRS	2.15463	2.16204
CG5068	0.787798	2.39538e-36	4.11719e-32		MCTS1	2.86756	2.98386
RpS11	0.787146	2.99253e-36	5.14356e-32		Mettl2	2.54039	2.56589
RpS18	0.786867	3.29045e-36	5.65562e-32		MFS10	1.81649	1.80411
PIG-T	0.78654	3.6771e-36	6.32021e-32		mldr	4.20614	4.45648
amrt	0.786152	4.19409e-36	7.2088e-32		mre11	2.52369	2.49832
mRpS25	0.786145	4.20433e-36	7.2264e-32		mrn	3.00785	3.14111
RpS4	0.785744	4.81481e-36	8.2757e-32		mRpL17	2.48711	2.4461
Rrp4	0.784643	6.97875e-36	1.19951e-31		mRpL2	3.77877	3.90221
Tcs3	0.784632	7.00582e-36	1.20416e-31		mRpL20	2.26676	2.34611
mRpL17	0.783888	8.98919e-36	1.54506e-31		mRpL39	2.74164	2.82944
mRpS14	0.783595	9.91594e-36	1.70435e-31		mRpL47	2.13351	2.18503
Bdbt	0.783419	1.05151e-35	1.80733e-31		mRpS14	2.25988	2.2854
Rrp46	0.783209	1.12801e-35	1.93882e-31		mRpS28	2.8836	2.89547
CG32533	0.783084	1.17585e-35	2.02105e-31		Mtch	2.35136	2.29076
RpL7	0.782964	1.22406e-35	2.10391e-31		mtm	1.99732	2.01872
CG14182	0.782738	1.31975e-35	2.26839e-31		Nacalpha	2.85121	2.88656
CG5003	0.782692	1.33977e-35	2.3028e-31		nmd	2.35207	2.24952
CG1824	0.782648	1.35968e-35	2.33703e-31		Nmd3	2.10446	2.14864
Nmd3	0.781994	1.68951e-35	2.90393e-31		Not10	2.68685	2.79047
mRpS26	0.781804	1.79899e-35	3.09211e-31		Nubp2	1.9123	1.89627
His3.3A	0.78125	2.16035e-35	3.71322e-31		Nup37	3.84765	4.044
NELF-B	0.77995	3.3137e-35	5.69558e-31		Nup43	2.31153	2.37871
Nup37	0.779729	3.56269e-35	6.12355e-31		p115	2.54586	2.51542
eIF3h	0.779408	3.95653e-35	6.80048e-31		Papst2	2.42524	2.47982
RpL37A	0.779206	4.2268e-35	7.26502e-31		Pex16	2.00824	2.06175
DCTN6-p27	0.77843	5.4427e-35	9.35492e-31		Plap	2.14031	2.28277
Sac1	0.77813	5.99997e-35	1.03127e-30		PMP34	1.81794	1.92948
mRpL45	0.777925	6.41366e-35	1.10238e-30		Polr3A	2.4177	2.43912
Sec23	0.77774	6.81097e-35	1.17067e-30		por	2.9649	3.07034
mRpL38	0.777477	7.41471e-35	1.27444e-30		Pym	2.88465	3.02751
cdm	0.777436	7.51357e-35	1.29143e-30		r	1.83809	1.79947
CG5181	0.776995	8.66705e-35	1.48969e-30		Rae1	2.14337	2.29272
CG8818	0.77693	8.85074e-35	1.52127e-30		RpL10	2.39902	2.35679
CG7655	0.776604	9.83016e-35	1.68961e-30		RpL13	2.76684	2.7885
Egm	0.776354	1.0654e-34	1.8312e-30		RpL13A	2.8816	2.86714
mRpL21	0.776121	1.14831e-34	1.97371e-30		RpL37A	2.40343	2.40368
mRpS34	0.775913	1.22753e-34	2.10988e-30		RpL7	3.22426	3.25275
CycC	0.775321	1.48407e-34	2.55082e-30		RpL8	1.9559	1.94508
Nle	0.775162	1.56169e-34	2.68424e-30		RpS11	2.41768	2.33172
Rtc1	0.774805	1.75011e-34	3.00809e-30		RpS18	2.39831	2.38437
JTBR	0.77417	2.14282e-34	3.68308e-30		RpS2	2.4793	2.5632
Stoml2	0.774098	2.19264e-34	3.7687e-30		RpS23	2.74027	2.74125
CG8891	0.773987	2.27092e-34	3.90326e-30		RpS28b	2.52851	2.41693
Ada3	0.773921	2.3196e-34	3.98693e-30		RpS4	2.17653	2.14043
CG13319	0.773156	2.95599e-34	5.08076e-30		RpS8	2.91311	3.03054
CG7420	0.7731	3.00901e-34	5.17189e-30		Rrp4	2.83511	2.99327
CstF64	0.772005	4.25116e-34	7.3069e-30		Rrp40	2.75708	2.8666
CG9300	0.771824	4.49987e-34	7.73438e-30		Rtel1	1.82518	1.84534
CG5292	0.7716	4.82792e-34	8.29822e-30		Sac1	2.43193	2.45717
mEFTu1	0.770742	6.31713e-34	1.08579e-29		Samtor	2.64035	2.8508
mRpS18B	0.770535	6.73993e-34	1.15846e-29		SC35	4.07159	4.28764
mRpL27	0.77015	7.59945e-34	1.30619e-29		Sec23	2.09387	2.1084
CG1307	0.770046	7.84913e-34	1.34911e-29		Sec5	2.29237	2.39091
mRpL11	0.769621	8.96109e-34	1.54023e-29		Sec61alpha	1.95917	1.98489
RpS16	0.768827	1.14617e-33	1.97004e-29		Sf3b3	2.44018	2.40519
RpS2	0.768251	1.36963e-33	2.35412e-29		SLIRP1	2.46042	2.50469
Sce	0.767794	1.57706e-33	2.71064e-29		Snapin	2.96451	3.02176
RpL23	0.767628	1.65964e-33	2.85258e-29		snRNA:U12	2.12785	2.26898
mRpL47	0.767587	1.68069e-33	2.88877e-29		Sps1	2.26872	2.36662
Polr3E	0.765951	2.77479e-33	4.7693e-29		Srlp	2.58175	2.67825
Nsun5	0.765851	2.86096e-33	4.91741e-29		Ssb-c31a	2.11622	2.20883
WDR79	0.765576	3.11126e-33	5.34763e-29		Stoml2	2.07134	2.11318
mRpS31	0.765033	3.6693e-33	6.30679e-29		Su(P)	4.88102	5.11939
TH1	0.764956	3.7568e-33	6.45718e-29		sud1	3.39311	3.65964
CG3793	0.764918	3.79995e-33	6.53136e-29		Syx16	2.53057	2.64574
Samtor	0.764805	3.93264e-33	6.75942e-29		Tango4	3.25207	3.29032
Mrm2	0.764691	4.07073e-33	6.99677e-29		Tcs3	2.72795	2.81994
Vps29	0.764461	4.36579e-33	7.50392e-29		Tctp	2.98212	3.06904
mRpL4	0.764317	4.55962e-33	7.83708e-29		tex	2.62215	2.58622
Yip1d1	0.76422	4.69535e-33	8.07038e-29		Tgt	2.45016	2.50099
Smu1	0.762667	7.49924e-33	1.28897e-28		Uba3	2.64726	2.76886
RpL27A	0.762326	8.30608e-33	1.42765e-28		Uhg2	1.98541	2.02577
MCTS1	0.762303	8.36387e-33	1.43758e-28		vnc	2.5111	2.62511
TFAM	0.762088	8.92025e-33	1.53321e-28		Zpr1	3.22556	3.38377
Bap55	0.762044	9.03934e-33	1.55368e-28
CG2617	0.761472	1.07245e-32	1.84333e-28
Sk2	0.761387	1.10002e-32	1.89072e-28
Ent2	0.760912	1.2672e-32	2.17807e-28
RanBP3	0.760611	1.3861e-32	2.38243e-28
spn-A	0.760424	1.46517e-32	2.51834e-28
THADA	0.760297	1.52165e-32	2.61541e-28
Alg10	0.759559	1.89301e-32	3.25371e-28
Uhg2	0.759138	2.14429e-32	3.68561e-28
Prat	0.759079	2.18142e-32	3.74943e-28
MetRS-m	0.758802	2.36752e-32	4.06929e-28
Psf1	0.758313	2.73407e-32	4.69933e-28
CG14881	0.757987	3.00869e-32	5.17134e-28
CG30100	0.75792	3.0683e-32	5.2738e-28
CG42372	0.75792	3.0683e-32	5.2738e-28
beta-PheRS	0.757329	3.64802e-32	6.27022e-28
RpLP0	0.757285	3.69563e-32	6.35205e-28
AP-2mu	0.75727	3.7119e-32	6.38001e-28
EMC1	0.757238	3.74628e-32	6.43911e-28
mib1	0.756893	4.1443e-32	7.12322e-28
p53	0.756646	4.45285e-32	7.65355e-28
CG1671	0.756457	4.70539e-32	8.08762e-28
DCP1	0.756096	5.22657e-32	8.98343e-28
cbc	0.755438	6.32779e-32	1.08762e-27
Uck	0.75509	6.99822e-32	1.20285e-27
Ccdc56	0.755047	7.08641e-32	1.21801e-27
mtTFB1	0.755047	7.08641e-32	1.21801e-27
RpL11	0.754925	7.34086e-32	1.26175e-27
Mms19	0.754905	7.38403e-32	1.26917e-27
CycK	0.754776	7.6631e-32	1.31713e-27
PTPMT1	0.754518	8.25701e-32	1.41921e-27
Nacalpha	0.753948	9.7302e-32	1.67243e-27
MKP-4	0.753815	1.01108e-31	1.73784e-27
Dref	0.75333	1.16215e-31	1.9975e-27
thoc5	0.753063	1.25452e-31	2.15627e-27
RpS6	0.752952	1.29533e-31	2.22642e-27
Phf5a	0.752521	1.46501e-31	2.51805e-27
CG8320	0.752446	1.4967e-31	2.57253e-27
Rtca	0.752261	1.5781e-31	2.71245e-27
Mtr3	0.75159	1.91064e-31	3.284e-27
eIF2D	0.751211	2.12834e-31	3.6582e-27
CG7789	0.75108	2.20859e-31	3.79612e-27
CG17807	0.750961	2.28489e-31	3.92727e-27
D19B	0.750631	2.50847e-31	4.31156e-27
Ski6	0.750497	2.6061e-31	4.47937e-27
dgt2	0.750317	2.74229e-31	4.71345e-27
RpL37-1	0.750186	2.84531e-31	4.89052e-27
CG16717	0.75	2.99905e-31	5.15477e-27
CG3342	0.749812	3.16264e-31	5.43595e-27
dod	0.74963	3.32875e-31	5.72145e-27
CG31460	0.749098	3.86731e-31	6.64713e-27
mRpS2	0.748947	4.03468e-31	6.93481e-27
ash2	0.747772	5.60776e-31	9.63862e-27
RpS9	0.747756	5.6344e-31	9.68441e-27
Ankle2	0.747337	6.33313e-31	1.08854e-26
CG1371	0.746939	7.07505e-31	1.21606e-26
CG4849	0.746739	7.48098e-31	1.28583e-26
MED15	0.745797	9.71629e-31	1.67004e-26
Dhdds	0.745606	1.02422e-30	1.76043e-26
gig	0.745526	1.04711e-30	1.79977e-26
Sec8	0.745481	1.06021e-30	1.82228e-26
CG30159	0.745386	1.08847e-30	1.87086e-26
RpL9	0.744748	1.298e-30	2.23101e-26
Jasper	0.744688	1.31969e-30	2.26828e-26
IntS2	0.744519	1.38264e-30	2.37648e-26
CG5447	0.744264	1.48302e-30	2.54902e-26
Rep	0.743944	1.61937e-30	2.78338e-26
Srlp	0.743715	1.72435e-30	2.96381e-26
CG31549	0.743615	1.77246e-30	3.0465e-26
Pdss2	0.743307	1.92867e-30	3.31499e-26
mRpL44	0.743287	1.9388e-30	3.33242e-26
Polr3A	0.743237	1.96547e-30	3.37825e-26
CG14647	0.743158	2.0084e-30	3.45204e-26
Nsun2	0.742531	2.38413e-30	4.09784e-26
RpL8	0.742155	2.64074e-30	4.53891e-26
CG11771	0.74178	2.92507e-30	5.02762e-26
Spt7	0.74176	2.94075e-30	5.05457e-26
CG4882	0.741581	3.08741e-30	5.30663e-26
RpL24	0.741569	3.09691e-30	5.32296e-26
CG1737	0.741435	3.21229e-30	5.52129e-26
CCT4	0.741407	3.23629e-30	5.56253e-26
nonC	0.741311	3.32211e-30	5.71005e-26
GlcAT-I	0.741269	3.35981e-30	5.77484e-26
mRpS10	0.741037	3.57791e-30	6.14972e-26
tex	0.740971	3.64276e-30	6.26118e-26
CG15317	0.740767	3.84884e-30	6.61539e-26
Taf5	0.74064	3.98401e-30	6.84771e-26
mRpL41	0.740413	4.23614e-30	7.28108e-26
CCT8	0.739974	4.76847e-30	8.19605e-26
RpL12	0.739819	4.97148e-30	8.54499e-26
mIF2	0.739723	5.10186e-30	8.76908e-26
CG5846	0.73957	5.31664e-30	9.13824e-26
CG1575	0.738763	6.60329e-30	1.13497e-25
RPA3	0.738691	6.73253e-30	1.15719e-25
PIG-H	0.738688	6.73819e-30	1.15816e-25
Alg1	0.73868	6.75207e-30	1.16055e-25
CG3368	0.738382	7.31355e-30	1.25705e-25
Rai1	0.73775	8.65782e-30	1.48811e-25
mRpL22	0.737698	8.77819e-30	1.5088e-25
mRpS29	0.73761	8.98778e-30	1.54482e-25
RpS12	0.737429	9.43073e-30	1.62095e-25
deltaCOP	0.737198	1.00287e-29	1.72373e-25
RfC38	0.73716	1.01316e-29	1.74142e-25
mTTF	0.737068	1.03832e-29	1.78466e-25
cyp33	0.736693	1.14699e-29	1.97144e-25
FucT6	0.736396	1.24114e-29	2.13326e-25
Zfrp8	0.736371	1.24939e-29	2.14746e-25
l(2)37Bb	0.736358	1.25364e-29	2.15476e-25
RpL17	0.73606	1.35659e-29	2.33171e-25
RpS30	0.735614	1.52643e-29	2.62362e-25
Art7	0.735436	1.59998e-29	2.75004e-25
mRpL3	0.735375	1.62589e-29	2.79458e-25
THG	0.735276	1.66909e-29	2.86883e-25
Cbp80	0.735016	1.78762e-29	3.07256e-25
Phb1	0.735007	1.7917e-29	3.07957e-25
DCTN5-p25	0.734709	1.93829e-29	3.33153e-25
CG34125	0.734556	2.01753e-29	3.46773e-25
Polr1C	0.734249	2.18699e-29	3.759e-25
sud1	0.734044	2.30791e-29	3.96684e-25
EMC10	0.733248	2.84286e-29	4.8863e-25
Tnpo-SR	0.733125	2.93587e-29	5.04617e-25
CG2126	0.733044	2.99887e-29	5.15446e-25
JMJD6	0.732789	3.2051e-29	5.50893e-25
l(2)k14505	0.732754	3.2347e-29	5.5598e-25
xit	0.732513	3.44447e-29	5.92035e-25
Mettl5	0.732438	3.51231e-29	6.03696e-25
CG42374	0.732438	3.51231e-29	6.03696e-25
Bcs1	0.732301	3.63964e-29	6.25582e-25
Polr2H	0.732286	3.654e-29	6.2805e-25
r	0.731769	4.17952e-29	7.18376e-25
Arpc3A	0.731683	4.27446e-29	7.34695e-25
Fsn	0.731395	4.60568e-29	7.91625e-25
PIG-K	0.73135	4.6596e-29	8.00892e-25
U2af38	0.73114	4.92042e-29	8.45722e-25
eIF2gamma	0.73113	4.93297e-29	8.47879e-25
Mtr4	0.731086	4.98931e-29	8.57562e-25
Srp14	0.73072	5.48543e-29	9.42835e-25
CG9890	0.730626	5.62003e-29	9.65972e-25
eIF2Balpha	0.730358	6.02214e-29	1.03509e-24
CG13630	0.730235	6.21708e-29	1.06859e-24
strat	0.729649	7.22938e-29	1.24259e-24
Clamp	0.729395	7.71738e-29	1.32646e-24
CG4686	0.729159	8.20046e-29	1.4095e-24
betaCOP	0.728543	9.60267e-29	1.65051e-24
Polr3B	0.728349	1.00905e-28	1.73435e-24
Ctps	0.728112	1.07218e-28	1.84286e-24
CG8237	0.728109	1.07284e-28	1.844e-24
Coq6	0.728075	1.08243e-28	1.86049e-24
mre11	0.727915	1.12732e-28	1.93764e-24
Mon1	0.727519	1.24719e-28	2.14367e-24
Sec61alpha	0.726615	1.56965e-28	2.69791e-24
Hacd2	0.726566	1.58923e-28	2.73156e-24
Vps16B	0.726473	1.62707e-28	2.79662e-24
Bap60	0.72637	1.67009e-28	2.87056e-24
PGAP3	0.726329	1.68786e-28	2.90109e-24
RpS15Ab	0.726282	1.70796e-28	2.93565e-24
CG18004	0.726034	1.81873e-28	3.12604e-24
CG17712	0.725916	1.8737e-28	3.22052e-24
CCT1	0.725799	1.93001e-28	3.3173e-24
CG13601	0.725598	2.03049e-28	3.49001e-24
CG8204	0.725429	2.119e-28	3.64214e-24
Top3beta	0.724827	2.46647e-28	4.23937e-24
mRpL42	0.724585	2.62151e-28	4.50585e-24
CG16812	0.72454	2.65165e-28	4.55766e-24
Pngl	0.724478	2.69296e-28	4.62866e-24
hoip	0.724224	2.87012e-28	4.93317e-24
Mtch	0.723852	3.15099e-28	5.41592e-24
fh	0.723541	3.40635e-28	5.85484e-24
mRpS18A	0.723364	3.56105e-28	6.12074e-24
Sps1	0.723211	3.69983e-28	6.35926e-24
Srp68	0.723023	3.87778e-28	6.66512e-24
CG12929	0.723003	3.8976e-28	6.69919e-24
CG5861	0.722978	3.92209e-28	6.74129e-24
TM9SF3	0.722736	4.16628e-28	7.16101e-24
RpS28b	0.722702	4.20127e-28	7.22115e-24
bys	0.722446	4.47858e-28	7.69779e-24
Vps39	0.722401	4.52876e-28	7.78403e-24
CG12170	0.722122	4.85466e-28	8.3442e-24
CG3652	0.722088	4.89562e-28	8.4146e-24
CG3021	0.722082	4.90283e-28	8.42698e-24
Dtwd2	0.722052	4.93968e-28	8.49032e-24
Ddx1	0.721652	5.4563e-28	9.37829e-24
p47	0.720978	6.44879e-28	1.10842e-23
CG2124	0.720549	7.17038e-28	1.23245e-23
Atg4a	0.72053	7.20384e-28	1.2382e-23
CG12237	0.720424	7.39601e-28	1.27123e-23
CG7275	0.720125	7.96268e-28	1.36863e-23
dor	0.719854	8.51126e-28	1.46292e-23
CG2200	0.719541	9.19443e-28	1.58034e-23
RpL35	0.719188	1.00266e-27	1.72337e-23
RpL36A	0.71917	1.00718e-27	1.73114e-23
Dph1	0.718733	1.12127e-27	1.92724e-23
Polr2G	0.718716	1.12592e-27	1.93523e-23
CG9213	0.718444	1.20349e-27	2.06855e-23
nmd	0.718276	1.25419e-27	2.15569e-23
r-l	0.718104	1.3078e-27	2.24784e-23
Polr2B	0.717862	1.38765e-27	2.38508e-23
CG15643	0.717511	1.5118e-27	2.59849e-23
CG1407	0.716387	1.98723e-27	3.41565e-23
CG10584	0.716143	2.1086e-27	3.62427e-23
RpL35A	0.71572	2.33614e-27	4.01535e-23
Plap	0.715691	2.35225e-27	4.04304e-23
CG4098	0.715458	2.48851e-27	4.27726e-23
RpL30	0.715334	2.56446e-27	4.40779e-23
RpL19	0.715228	2.63087e-27	4.52193e-23
Csl4	0.71504	2.7532e-27	4.7322e-23
HINT1	0.714841	2.88878e-27	4.96523e-23
CG7791	0.714705	2.98451e-27	5.12978e-23
CG6833	0.714592	3.06678e-27	5.27117e-23
Fntb	0.714469	3.15949e-27	5.43053e-23
CG7011	0.71443	3.18942e-27	5.48198e-23
CG9147	0.714425	3.193e-27	5.48813e-23
Slimp	0.714329	3.26723e-27	5.61572e-23
GstE13	0.713882	3.63804e-27	6.25307e-23
RabGGTb	0.713753	3.75243e-27	6.44968e-23
mof	0.713747	3.75786e-27	6.45901e-23
Diap2	0.713685	3.81448e-27	6.55633e-23
CG4042	0.713554	3.93587e-27	6.76497e-23
Ctl1	0.713513	3.97509e-27	6.83239e-23
CG10418	0.713453	4.0323e-27	6.93072e-23
Ciao1	0.713414	4.07026e-27	6.99597e-23
mRpL10	0.713207	4.27787e-27	7.35281e-23
Ns3	0.713167	4.31859e-27	7.4228e-23
Vps37B	0.713134	4.35309e-27	7.48209e-23
Rrp42	0.71313	4.35696e-27	7.48875e-23
EndoG	0.713125	4.36178e-27	7.49702e-23
CG3500	0.713099	4.38938e-27	7.54447e-23
gry	0.712999	4.49517e-27	7.7263e-23
CG10038	0.712822	4.68956e-27	8.06041e-23
Nup107	0.712594	4.95231e-27	8.51203e-23
Uba3	0.71255	5.00453e-27	8.60178e-23
elgi	0.712511	5.0515e-27	8.68253e-23
mRpL20	0.712413	5.17102e-27	8.88795e-23
defl	0.712363	5.23363e-27	8.99557e-23
CG33331	0.712252	5.37319e-27	9.23543e-23
mRpL13	0.712136	5.52455e-27	9.4956e-23
CG11007	0.711824	5.9506e-27	1.02279e-22
CG13192	0.711713	6.10971e-27	1.05014e-22
RpS19a	0.7117	6.12874e-27	1.05341e-22
RpL10	0.711582	6.30335e-27	1.08342e-22
CG14715	0.711476	6.46462e-27	1.11114e-22
mRpS24	0.711282	6.76942e-27	1.16353e-22
JMJD7	0.711181	6.93306e-27	1.19165e-22
CG7849	0.710999	7.23934e-27	1.2443e-22
ema	0.710983	7.26586e-27	1.24886e-22
CG4789	0.710837	7.52287e-27	1.29303e-22
DCTN4-p62	0.710825	7.54371e-27	1.29661e-22
Nfs1	0.710581	7.99218e-27	1.3737e-22
CG2794	0.710525	8.09975e-27	1.39218e-22
Rpn12	0.70985	9.5008e-27	1.633e-22
CG31908	0.709789	9.6391e-27	1.65677e-22
Git	0.709003	1.15997e-26	1.99376e-22
CG14100	0.708454	1.31953e-26	2.268e-22
Dis3	0.708321	1.36149e-26	2.34012e-22
thoc6	0.708245	1.38601e-26	2.38228e-22
vir	0.708233	1.3899e-26	2.38897e-22
IPIP	0.708058	1.44809e-26	2.48898e-22
mRpS17	0.707897	1.50371e-26	2.58457e-22
Wdr82	0.707718	1.56785e-26	2.69483e-22
alpha-PheRS	0.707606	1.60964e-26	2.76666e-22
CG2938	0.707564	1.62548e-26	2.79388e-22
mEFTu2	0.707397	1.6902e-26	2.90512e-22
CG14646	0.707185	1.77597e-26	3.05254e-22
tst	0.706912	1.89283e-26	3.25339e-22
CG6659	0.706848	1.92121e-26	3.30218e-22
CG14803	0.706796	1.94445e-26	3.34212e-22
SerRS-m	0.706478	2.09392e-26	3.59904e-22
CCT6	0.706314	2.17552e-26	3.73928e-22
CG9581	0.70617	2.24953e-26	3.8665e-22
PIG-A	0.70558	2.57945e-26	4.43357e-22
Pex12	0.705505	2.62452e-26	4.51103e-22
Trmt112	0.705468	2.64711e-26	4.54986e-22
epsilonCOP	0.705239	2.79186e-26	4.79864e-22
mRpL16	0.705233	2.79548e-26	4.80486e-22
bug	0.705162	2.84208e-26	4.88498e-22
CG9166	0.705136	2.8592e-26	4.91439e-22
CG14043	0.705121	2.86909e-26	4.9314e-22
CG15717	0.704854	3.05176e-26	5.24537e-22
SmE	0.704782	3.10252e-26	5.33261e-22
CG3740	0.70476	3.11844e-26	5.35997e-22
RpL18A	0.704629	3.21466e-26	5.52536e-22
Bin1	0.704235	3.52014e-26	6.05042e-22
CG3803	0.703978	3.73539e-26	6.42038e-22
CG8281	0.703917	3.78795e-26	6.51072e-22
mRpL43	0.703878	3.82212e-26	6.56945e-22
RpL15	0.703584	4.08917e-26	7.02846e-22
scramb1	0.703295	4.37036e-26	7.51178e-22
CG7006	0.703172	4.4952e-26	7.72635e-22
Sf3b1	0.703049	4.62416e-26	7.94801e-22
CG1161	0.703011	4.66473e-26	8.01775e-22
CG5013	0.70297	4.70881e-26	8.0935e-22
O-fut1	0.702546	5.18931e-26	8.91939e-22
raptor	0.702441	5.31456e-26	9.13466e-22
CCT3	0.702385	5.38376e-26	9.25361e-22
CG5611	0.702036	5.83114e-26	1.00226e-21
PolG1	0.701909	6.00176e-26	1.03158e-21
Enoph	0.701706	6.28648e-26	1.08052e-21
CG42375	0.701701	6.29458e-26	1.08191e-21
CG9288	0.701701	6.29458e-26	1.08191e-21
CG13016	0.701638	6.38431e-26	1.09733e-21
eIF2Bgamma	0.701537	6.53434e-26	1.12312e-21
beta'COP	0.701375	6.77958e-26	1.16527e-21
CG9107	0.701191	7.06878e-26	1.21498e-21
Urod	0.70088	7.58819e-26	1.30426e-21
NHP2	0.70078	7.76224e-26	1.33417e-21
CstF50	0.700656	7.98478e-26	1.37242e-21
Su(fu)	0.700363	8.53233e-26	1.46654e-21
Chrac-16	0.700129	8.99735e-26	1.54646e-21
l(2)09851	0.700008	9.24738e-26	1.58944e-21
AlaRS-m	0.699937	9.39861e-26	1.61543e-21
Sap130	0.699776	9.74625e-26	1.67519e-21
mRpL34	0.699597	1.01503e-25	1.74464e-21
CG3434	0.699556	1.02446e-25	1.76084e-21
CG1847	0.699492	1.03932e-25	1.78639e-21
CG5126	0.699328	1.07865e-25	1.85399e-21
Vhl	0.699306	1.08391e-25	1.86303e-21
Idi	0.699259	1.09542e-25	1.88282e-21
trsn	0.699253	1.09687e-25	1.8853e-21
Nemp	0.699063	1.14508e-25	1.96816e-21
CG17141	0.698873	1.19513e-25	2.0542e-21
EMC6	0.698399	1.32988e-25	2.2858e-21
CG3149	0.698345	1.34619e-25	2.31383e-21
Karybeta3	0.698256	1.37321e-25	2.36027e-21
CG5532	0.697933	1.47674e-25	2.53823e-21
HSPBAP1	0.69761	1.58776e-25	2.72904e-21
Vps8	0.697464	1.64035e-25	2.81943e-21
CG32708	0.697037	1.80503e-25	3.10249e-21
Nubp2	0.696985	1.8264e-25	3.13921e-21
hyx	0.69691	1.857e-25	3.19181e-21
Nup75	0.696824	1.89315e-25	3.25395e-21
Fdh	0.696761	1.9202e-25	3.30044e-21
AsnRS	0.696586	1.99647e-25	3.43153e-21
Lst8	0.696542	2.01612e-25	3.4653e-21
Fib	0.696524	2.02456e-25	3.47981e-21
mst	0.696399	2.08175e-25	3.57811e-21
Lamtor2	0.69631	2.12367e-25	3.65017e-21
CG30120	0.69631	2.12367e-25	3.65017e-21
GatA	0.696236	2.15897e-25	3.71084e-21
robl	0.696087	2.23189e-25	3.83617e-21
Prp16	0.696011	2.26964e-25	3.90106e-21
RpL24-like	0.695805	2.37645e-25	4.08463e-21
CG12128	0.695784	2.38736e-25	4.1034e-21
MED30	0.69576	2.40005e-25	4.12521e-21
CG16787	0.695737	2.41271e-25	4.14696e-21
CG17593	0.695583	2.49665e-25	4.29125e-21
Tmtc3	0.695463	2.56409e-25	4.40716e-21
CG14618	0.694851	2.93756e-25	5.04908e-21
Cbs	0.694491	3.18151e-25	5.46837e-21
CG12010	0.694277	3.33533e-25	5.73277e-21
Arp1	0.694081	3.48307e-25	5.9867e-21
CG3651	0.693802	3.70463e-25	6.36751e-21
CG14805	0.693745	3.75193e-25	6.44882e-21
RpS14b	0.693701	3.7888e-25	6.5122e-21
Usp39	0.693641	3.83855e-25	6.5977e-21
Wwox	0.693276	4.16052e-25	7.1511e-21
mri	0.693209	4.22209e-25	7.25692e-21
mRpL1	0.6932	4.23049e-25	7.27136e-21
rtet	0.692992	4.42901e-25	7.61258e-21
CG15743	0.69299	4.43153e-25	7.61692e-21
Nxt1	0.692709	4.71378e-25	8.10204e-21
CG7182	0.692562	4.86856e-25	8.36808e-21
IntS9	0.69225	5.21324e-25	8.96051e-21
CG3704	0.692089	5.40087e-25	9.28301e-21
Adck1	0.691976	5.53609e-25	9.51542e-21
CG2691	0.691862	5.67576e-25	9.75549e-21
pins	0.691855	5.68486e-25	9.77114e-21
RpS24	0.691819	5.72955e-25	9.84795e-21
lic	0.6918	5.75446e-25	9.89077e-21
EMRE	0.691677	5.91097e-25	1.01598e-20
Shark	0.691576	6.0427e-25	1.03862e-20
CG14641	0.691369	6.32288e-25	1.08678e-20
Unc50	0.691128	6.66518e-25	1.14561e-20
Pmi	0.691126	6.66731e-25	1.14598e-20
CG3071	0.69111	6.69096e-25	1.15004e-20
PIG-O	0.691054	6.77284e-25	1.16412e-20
CG5510	0.69076	7.22182e-25	1.24129e-20
CG15456	0.690673	7.36104e-25	1.26522e-20
bai	0.690518	7.61344e-25	1.3086e-20
crn	0.690272	8.03188e-25	1.38052e-20
Sras	0.690149	8.25024e-25	1.41805e-20
Cog7	0.690068	8.39647e-25	1.44318e-20
CG8142	0.690062	8.40824e-25	1.44521e-20
opm	0.690027	8.47252e-25	1.45626e-20
LeuRS-m	0.689969	8.57943e-25	1.47463e-20
RpLP2	0.689912	8.68686e-25	1.4931e-20
AP-1-2beta	0.689842	8.81973e-25	1.51594e-20
eIF2A	0.689628	9.24023e-25	1.58821e-20
PIG-X	0.6894	9.70852e-25	1.6687e-20
PGRP-LD	0.689346	9.82186e-25	1.68818e-20
Nup43	0.689327	9.86309e-25	1.69527e-20
JhI-21	0.689238	1.00559e-24	1.72841e-20
Neos	0.689106	1.03459e-24	1.77826e-20
CG5188	0.689068	1.04322e-24	1.79308e-20
MFS10	0.688791	1.10763e-24	1.9038e-20
pic	0.688698	1.13021e-24	1.9426e-20
Sec10	0.688336	1.22211e-24	2.10056e-20
arx	0.68825	1.24501e-24	2.13992e-20
sowah	0.687954	1.32709e-24	2.281e-20
Pex19	0.687745	1.38843e-24	2.38643e-20
frc	0.687705	1.40025e-24	2.40676e-20
shtd	0.68763	1.42313e-24	2.44607e-20
CG13365	0.687615	1.42761e-24	2.45378e-20
CG6236	0.687386	1.49993e-24	2.57809e-20
Pgant3	0.687298	1.5284e-24	2.62702e-20
Trx-2	0.687226	1.55244e-24	2.66834e-20
RabX6	0.687212	1.55698e-24	2.67614e-20
CG14671	0.687179	1.56818e-24	2.69539e-20
CG15443	0.687157	1.57564e-24	2.70821e-20
RhoGAP5A	0.687101	1.59455e-24	2.74072e-20
Tes	0.686786	1.70636e-24	2.93288e-20
mRpL23	0.686692	1.74119e-24	2.99276e-20
Rpp14a	0.686652	1.75615e-24	3.01847e-20
Pdp	0.68663	1.7642e-24	3.03232e-20
Gos28	0.686206	1.93202e-24	3.32076e-20
Atg4b	0.685905	2.06076e-24	3.54204e-20
PIG-U	0.685805	2.10505e-24	3.61816e-20
CG33774	0.685664	2.1694e-24	3.72877e-20
Tasp1	0.685301	2.34442e-24	4.02958e-20
mRpS30	0.685256	2.36714e-24	4.06864e-20
Coq4	0.685186	2.40286e-24	4.13004e-20
CG7950	0.684975	2.51299e-24	4.31933e-20
MED11	0.684746	2.63904e-24	4.53599e-20
Rbp1	0.684676	2.67839e-24	4.60361e-20
mRpL48	0.684446	2.81241e-24	4.83398e-20
mRpL14	0.684422	2.82725e-24	4.85948e-20
CG13850	0.684273	2.91789e-24	5.01528e-20
eIF3f1	0.684009	3.08649e-24	5.30506e-20
Mkp	0.68391	3.15156e-24	5.4169e-20
Cyp6u1	0.683906	3.15429e-24	5.42159e-20
FIG4	0.683619	3.35229e-24	5.76191e-20
mtSSB	0.683306	3.58198e-24	6.1567e-20
Arfip	0.683282	3.60046e-24	6.18846e-20
rump	0.683222	3.64604e-24	6.26682e-20
RpL14	0.683167	3.68876e-24	6.34024e-20
Med	0.683123	3.72325e-24	6.39953e-20
Coq5	0.682808	3.97991e-24	6.84068e-20
Exo70	0.682738	4.03878e-24	6.94186e-20
r2d2	0.682561	4.19287e-24	7.2067e-20
HDAC3	0.682365	4.3699e-24	7.51098e-20
CG45100	0.682365	4.3699e-24	7.51098e-20
Dcr-1	0.682184	4.53988e-24	7.80315e-20
Spt5	0.682159	4.5634e-24	7.84357e-20
Bx42	0.68195	4.76935e-24	8.19756e-20
CG11980	0.681878	4.84239e-24	8.3231e-20
Sec6	0.681592	5.14245e-24	8.83885e-20
CG10274	0.681455	5.29181e-24	9.09556e-20
mRpL36	0.681394	5.36017e-24	9.21306e-20
eEF1beta	0.681151	5.64136e-24	9.69636e-20
eIF6	0.681136	5.65905e-24	9.72677e-20
Orc4	0.681056	5.75447e-24	9.89079e-20
beta3GalTII	0.680714	6.18255e-24	1.06266e-19
nst	0.680656	6.2585e-24	1.07571e-19
CG42455	0.68058	6.35893e-24	1.09297e-19
Irp-1A	0.680518	6.44145e-24	1.10716e-19
Pex16	0.68051	6.45249e-24	1.10905e-19
vnc	0.680182	6.91021e-24	1.18773e-19
CG11436	0.680123	6.99549e-24	1.20238e-19
CG34140	0.680105	7.02306e-24	1.20712e-19
Miro	0.680015	7.155e-24	1.2298e-19
Ctr9	0.680006	7.16994e-24	1.23237e-19
CG5543	0.67965	7.72213e-24	1.32728e-19
ttm50	0.679582	7.83271e-24	1.34629e-19
CG4593	0.679561	7.86626e-24	1.35205e-19
CG7519	0.679316	8.27866e-24	1.42294e-19
RpL31	0.679268	8.36263e-24	1.43737e-19
Nprl3	0.67908	8.69523e-24	1.49454e-19
Ctu2	0.679027	8.79268e-24	1.51129e-19
Tsp86D	0.679022	8.80107e-24	1.51273e-19
Grx5	0.678956	8.92259e-24	1.53361e-19
Pop4	0.678522	9.76504e-24	1.67841e-19
Ost48	0.678472	9.86738e-24	1.69601e-19
CG32104	0.677731	1.15064e-23	1.97772e-19
AlaRS	0.677692	1.15991e-23	1.99366e-19
CG6310	0.677634	1.17402e-23	2.01791e-19
CG6345	0.67749	1.20939e-23	2.0787e-19
lin-52	0.677264	1.26726e-23	2.17817e-19
MFS16	0.677129	1.30309e-23	2.23975e-19
Clp	0.676627	1.44542e-23	2.48438e-19
Aasdh	0.676446	1.50029e-23	2.57869e-19
mio	0.676275	1.55396e-23	2.67095e-19
RpS13	0.676153	1.59364e-23	2.73916e-19
EloC	0.676008	1.64158e-23	2.82155e-19
Spg7	0.675896	1.67993e-23	2.88747e-19
mtDNA-helicase	0.675869	1.68918e-23	2.90336e-19
Naxd	0.675849	1.69613e-23	2.91531e-19
CG4611	0.675725	1.74013e-23	2.99094e-19
Polr2L	0.675456	1.83896e-23	3.16081e-19
Ssb-c31a	0.675455	1.83929e-23	3.16138e-19
nero	0.67535	1.87906e-23	3.22973e-19
CG4338	0.675291	1.90197e-23	3.2691e-19
CG6962	0.675201	1.93755e-23	3.33027e-19
Nup44A	0.675132	1.96525e-23	3.37787e-19
Ufsp2	0.675012	2.01421e-23	3.46203e-19
eIF3m	0.674945	2.04197e-23	3.50974e-19
RpS5a	0.674896	2.06256e-23	3.54513e-19
Bub3	0.674809	2.09963e-23	3.60885e-19
slv	0.674565	2.20704e-23	3.79346e-19
CG14434	0.674452	2.25862e-23	3.88212e-19
Tmem131	0.67444	2.26409e-23	3.89151e-19
gfzf	0.67433	2.31537e-23	3.97966e-19
CG1486	0.674154	2.4002e-23	4.12546e-19
Gcn2	0.674077	2.43824e-23	4.19085e-19
kri	0.673953	2.50074e-23	4.29827e-19
CG7168	0.673412	2.79212e-23	4.79909e-19
fy	0.673408	2.79414e-23	4.80257e-19
CG6683	0.67323	2.8974e-23	4.98006e-19
Coprox	0.673155	2.94189e-23	5.05652e-19
Der-1	0.673069	2.99409e-23	5.14624e-19
mei-9	0.673003	3.03441e-23	5.21555e-19
CG33108	0.672795	3.16504e-23	5.44007e-19
eEF2	0.672751	3.19354e-23	5.48905e-19
CG5961	0.672735	3.2038e-23	5.50669e-19
CG17721	0.67266	3.25324e-23	5.59167e-19
msl-3	0.672492	3.36572e-23	5.785e-19
loco	0.672436	3.40466e-23	5.85192e-19
Tfb1	0.672385	3.43985e-23	5.91241e-19
Cfp1	0.672267	3.52271e-23	6.05484e-19
Tti1	0.672152	3.60576e-23	6.19758e-19
CG8004	0.672003	3.71657e-23	6.38804e-19
GAA1	0.67181	3.86473e-23	6.6427e-19
CG2614	0.671789	3.8811e-23	6.67083e-19
Pfdn5	0.671668	3.97665e-23	6.83506e-19
Snr1	0.671618	4.01783e-23	6.90584e-19
Creld	0.6715	4.11461e-23	7.07219e-19
wfs1	0.671453	4.15392e-23	7.13976e-19
fws	0.671198	4.37261e-23	7.51565e-19
CG13369	0.671113	4.44883e-23	7.64666e-19
Tango14	0.671103	4.4575e-23	7.66156e-19
CG34408	0.670982	4.56778e-23	7.8511e-19
CG11858	0.670588	4.94502e-23	8.49951e-19
MED24	0.670268	5.27368e-23	9.0644e-19
asrij	0.67023	5.31411e-23	9.13389e-19
CG16903	0.6702	5.34626e-23	9.18916e-19
Roc1a	0.670029	5.53329e-23	9.51062e-19
Tnks	0.669973	5.59623e-23	9.61879e-19
CG5323	0.669909	5.66879e-23	9.74352e-19
Prosalpha5	0.669902	5.67582e-23	9.75559e-19
mRpL55	0.669892	5.68804e-23	9.77661e-19
rec	0.669759	5.84147e-23	1.00403e-18
CG16989	0.669705	5.90516e-23	1.01498e-18
Hap40	0.669427	6.24344e-23	1.07312e-18
P32	0.669399	6.279e-23	1.07923e-18
CG33506	0.66936	6.32869e-23	1.08778e-18
CG30423	0.66931	6.39168e-23	1.0986e-18
CG11178	0.66928	6.43048e-23	1.10527e-18
Glg1	0.66923	6.49543e-23	1.11643e-18
CG16896	0.669226	6.50072e-23	1.11734e-18
CG8202	0.669102	6.66303e-23	1.14524e-18
Mvd	0.669036	6.75185e-23	1.16051e-18
Cpsf100	0.668914	6.91957e-23	1.18934e-18
ArfGAP1	0.668892	6.9502e-23	1.1946e-18
Dph5	0.668757	7.13955e-23	1.22715e-18
SCCRO	0.668687	7.23965e-23	1.24435e-18
CG14414	0.668661	7.27732e-23	1.25083e-18
CG6005	0.668569	7.41361e-23	1.27425e-18
CG12106	0.668214	7.95749e-23	1.36773e-18
CG3337	0.668106	8.13026e-23	1.39743e-18
hpo	0.667932	8.41709e-23	1.44673e-18
Lpt	0.667927	8.42555e-23	1.44818e-18
PolI	0.667771	8.69091e-23	1.49379e-18
Nup154	0.667771	8.69202e-23	1.49399e-18
MED16	0.667667	8.8731e-23	1.52511e-18
CG7601	0.667659	8.88669e-23	1.52744e-18
Cbp20	0.66753	9.11919e-23	1.56741e-18
CG7741	0.66752	9.13619e-23	1.57033e-18
mRpL32	0.667487	9.19743e-23	1.58085e-18
gny	0.667418	9.32328e-23	1.60249e-18
Opbp	0.667346	9.45857e-23	1.62574e-18
CG4743	0.667178	9.78006e-23	1.681e-18
CG4278	0.667107	9.91865e-23	1.70482e-18
Hmg-2	0.66647	1.12545e-22	1.93442e-18
Cog2	0.666256	1.17404e-22	2.01794e-18
CG3309	0.66624	1.17792e-22	2.02461e-18
RpL10Ab	0.666201	1.187e-22	2.04022e-18
ath	0.666112	1.20811e-22	2.0765e-18
mTor	0.666045	1.22423e-22	2.10421e-18
Rpp25	0.665961	1.24465e-22	2.1393e-18
CG9799	0.665871	1.26711e-22	2.1779e-18
mRpL30	0.665602	1.33609e-22	2.29647e-18
CG14210	0.665396	1.39165e-22	2.39196e-18
CG9344	0.66528	1.42383e-22	2.44729e-18
vls	0.665229	1.43838e-22	2.47228e-18
Blos1	0.665059	1.48739e-22	2.55653e-18
kto	0.665018	1.49924e-22	2.57689e-18
x16	0.66501	1.5018e-22	2.58129e-18
Cdc5	0.664667	1.60644e-22	2.76116e-18
Mcm3	0.664464	1.67193e-22	2.87372e-18
Ing3	0.664457	1.67441e-22	2.87797e-18
CCT7	0.664362	1.70604e-22	2.93234e-18
Elp6	0.664356	1.70806e-22	2.93581e-18
brn	0.664274	1.73557e-22	2.9831e-18
wls	0.66415	1.7786e-22	3.05705e-18
PheRS-m	0.664119	1.78912e-22	3.07514e-18
Vps33B	0.664107	1.79339e-22	3.08247e-18
l(2)k09022	0.663795	1.90658e-22	3.27704e-18
Ccz1	0.663753	1.92233e-22	3.30411e-18
Hem	0.663662	1.95719e-22	3.36401e-18
CG8607	0.663364	2.07487e-22	3.56629e-18
Sf3a2	0.66323	2.12991e-22	3.66088e-18
meigo	0.663191	2.14604e-22	3.68861e-18
mRpL28	0.663142	2.16663e-22	3.72401e-18
Prosbeta7	0.663055	2.20399e-22	3.78821e-18
angel	0.662884	2.27887e-22	3.91692e-18
CG2656	0.662878	2.28143e-22	3.92133e-18
CG32069	0.662779	2.32621e-22	3.99829e-18
CG7218	0.662663	2.3793e-22	4.08954e-18
Brr2	0.662468	2.47196e-22	4.24881e-18
GluRS-m	0.662287	2.5603e-22	4.40065e-18
CG7523	0.662281	2.56352e-22	4.40618e-18
CG4866	0.662191	2.60901e-22	4.48436e-18
spn-B	0.662164	2.62269e-22	4.50787e-18
MED4	0.66193	2.74508e-22	4.71825e-18
CG32808	0.661924	2.74808e-22	4.7234e-18
CG15084	0.661884	2.76985e-22	4.76081e-18
Tbp	0.661881	2.77136e-22	4.76341e-18
Pi3K59F	0.661811	2.80926e-22	4.82856e-18
SmB	0.661806	2.81204e-22	4.83333e-18
Pcmt	0.661627	2.91152e-22	5.00433e-18
und	0.661477	2.99788e-22	5.15276e-18
AP-1mu	0.661474	2.99952e-22	5.15558e-18
Trmt6	0.661466	3.00447e-22	5.16408e-18
CG30496	0.661393	3.04688e-22	5.23698e-18
Cdc16	0.661149	3.19503e-22	5.49162e-18
Ddx56	0.661058	3.25166e-22	5.58896e-18
Cmtr1	0.660948	3.32224e-22	5.71027e-18
Dus4	0.660491	3.6296e-22	6.23856e-18
Rtel1	0.660471	3.64383e-22	6.26301e-18
Ilk	0.660463	3.6493e-22	6.27241e-18
SIDL	0.660418	3.68136e-22	6.32752e-18
CG7101	0.660376	3.71109e-22	6.37861e-18
Tcs1	0.660221	3.82405e-22	6.57278e-18
Polr3K	0.660221	3.82405e-22	6.57278e-18
CG8149	0.660193	3.84522e-22	6.60916e-18
Dhod	0.660181	3.85397e-22	6.62421e-18
pigeon	0.660139	3.88546e-22	6.67833e-18
Cdc2rk	0.659715	4.21708e-22	7.24831e-18
sicily	0.659558	4.34717e-22	7.47191e-18
Phax	0.659532	4.36891e-22	7.50929e-18
EMC8-9	0.659305	4.56472e-22	7.84584e-18
phr	0.659288	4.57969e-22	7.87157e-18
CG10338	0.659105	4.74393e-22	8.15386e-18
ksh	0.658963	4.87518e-22	8.37946e-18
RagA-B	0.658773	5.05697e-22	8.69193e-18
CG17726	0.658749	5.07989e-22	8.73132e-18
Lamtor5	0.658593	5.23469e-22	8.99739e-18
mRpS35	0.658567	5.2609e-22	9.04243e-18
CG33107	0.658384	5.44954e-22	9.36668e-18
Ndc1	0.658162	5.68673e-22	9.77436e-18
mago	0.657964	5.90677e-22	1.01526e-17
Pex11ab	0.657875	6.00829e-22	1.0327e-17
EMC4	0.657709	6.20219e-22	1.06603e-17
O-fut2	0.657676	6.24232e-22	1.07293e-17
Tip60	0.657336	6.6612e-22	1.14493e-17
RpL3	0.657321	6.68059e-22	1.14826e-17
Prosbeta5	0.657232	6.79585e-22	1.16807e-17
lncRNA:CR42491	0.6572	6.837e-22	1.17514e-17
Cpsf73	0.657187	6.85452e-22	1.17816e-17
CG5274	0.657158	6.89254e-22	1.18469e-17
CG9215	0.657059	7.02431e-22	1.20734e-17
CalpC	0.656924	7.20741e-22	1.23881e-17
mRpS11	0.656807	7.37062e-22	1.26686e-17
GABPI	0.656726	7.4854e-22	1.28659e-17
Yif1	0.656391	7.97859e-22	1.37136e-17
sl	0.656205	8.26663e-22	1.42087e-17
CG2218	0.655989	8.61414e-22	1.4806e-17
CG15812	0.655718	9.06958e-22	1.55888e-17
LSm3	0.655594	9.28679e-22	1.59621e-17
CG8777	0.655449	9.54484e-22	1.64057e-17
Pmvk	0.655256	9.90154e-22	1.70188e-17
CG7914	0.654822	1.07503e-21	1.84777e-17
CG31368	0.654643	1.11215e-21	1.91157e-17
Lamtor3	0.65462	1.11699e-21	1.91989e-17
dwg	0.654546	1.13276e-21	1.94699e-17
ND-30	0.654525	1.1373e-21	1.95479e-17
Blos3	0.654329	1.18024e-21	2.0286e-17
dlt	0.654283	1.1905e-21	2.04623e-17
Su(var)3-9	0.654269	1.19386e-21	2.05201e-17
pita	0.654188	1.21219e-21	2.08352e-17
Slh	0.654065	1.24062e-21	2.13238e-17
CG32856	0.653964	1.26448e-21	2.1734e-17
Art1	0.653883	1.28402e-21	2.20698e-17
Iru	0.653776	1.3102e-21	2.25196e-17
CSN4	0.653728	1.3222e-21	2.27259e-17
RpS26	0.653605	1.35312e-21	2.32575e-17
Prosbeta1	0.652924	1.53849e-21	2.64436e-17
HUWE1	0.652831	1.56564e-21	2.69102e-17
gammaCOP	0.652811	1.57143e-21	2.70097e-17
EMC7	0.652796	1.57608e-21	2.70897e-17
CG7065	0.652691	1.60752e-21	2.763e-17
Mlh1	0.652594	1.63693e-21	2.81356e-17
CG5535	0.652313	1.72564e-21	2.96602e-17
Dcps	0.652231	1.75231e-21	3.01188e-17
Phb2	0.652137	1.78358e-21	3.06562e-17
CG34159	0.652132	1.78524e-21	3.06847e-17
Cpes	0.652099	1.79646e-21	3.08775e-17
CG13605	0.65204	1.81632e-21	3.12189e-17
Archease	0.652024	1.82165e-21	3.13106e-17
CG15891	0.652023	1.8223e-21	3.13218e-17
CG8191	0.651985	1.83526e-21	3.15444e-17
Naa35	0.6519	1.86467e-21	3.20499e-17
p	0.651796	1.90154e-21	3.26836e-17
l(3)05822	0.651475	2.01909e-21	3.47041e-17
CG3566	0.651448	2.02925e-21	3.48787e-17
Bet3	0.651392	2.05077e-21	3.52486e-17
Taf13	0.651367	2.0605e-21	3.54158e-17
Tpc1	0.651348	2.06777e-21	3.55409e-17
CG12935	0.651151	2.14529e-21	3.68732e-17
CG42488	0.650959	2.2237e-21	3.82209e-17
Hat1	0.650856	2.26691e-21	3.89636e-17
CG6878	0.650846	2.27123e-21	3.90378e-17
mRpS22	0.650834	2.27604e-21	3.91206e-17
Psf3	0.650807	2.28774e-21	3.93217e-17
Cisd2	0.650452	2.44445e-21	4.20151e-17
pcm	0.650296	2.5161e-21	4.32467e-17
CDK2AP1	0.650046	2.6362e-21	4.5311e-17
GlnRS	0.649952	2.68277e-21	4.61114e-17
Elp1	0.649869	2.72441e-21	4.68272e-17
CG9630	0.64979	2.76477e-21	4.75209e-17
FeCH	0.649545	2.89344e-21	4.97324e-17
CG11788	0.649436	2.95305e-21	5.0757e-17
CG12081	0.649238	3.06348e-21	5.26551e-17
CG11170	0.64921	3.07915e-21	5.29244e-17
Ccdc58	0.649049	3.17273e-21	5.45329e-17
CG1074	0.64899	3.2077e-21	5.51339e-17
betaggt-I	0.648947	3.23327e-21	5.55734e-17
Gcn5	0.648914	3.25296e-21	5.59118e-17
PNPase	0.6488	3.32261e-21	5.7109e-17
Det	0.648774	3.3383e-21	5.73787e-17
Rab2	0.648673	3.40183e-21	5.84706e-17
CG15861	0.648638	3.42361e-21	5.8845e-17
heix	0.648572	3.46551e-21	5.95651e-17
Cyp1	0.648285	3.65502e-21	6.28224e-17
eIF3b	0.648282	3.657e-21	6.28565e-17
CG3358	0.648277	3.66002e-21	6.29085e-17
MTPAP	0.648151	3.7467e-21	6.43984e-17
CG14882	0.648075	3.79969e-21	6.53091e-17
CG1523	0.648055	3.81373e-21	6.55504e-17
CG4942	0.647819	3.98342e-21	6.8467e-17
SWIP	0.647803	3.99475e-21	6.86618e-17
mRpL51	0.647583	4.16029e-21	7.15071e-17
jet	0.647516	4.2121e-21	7.23977e-17
Tmtc4	0.647506	4.21983e-21	7.25304e-17
CG14511	0.647408	4.29723e-21	7.38608e-17
eEFSec	0.647246	4.42722e-21	7.60951e-17
CG12713	0.647087	4.55894e-21	7.83591e-17
DEF8	0.647069	4.57373e-21	7.86133e-17
Gp210	0.647059	4.58259e-21	7.87656e-17
CG7639	0.647034	4.60293e-21	7.91152e-17
Rint1	0.647011	4.62253e-21	7.9452e-17
Mipp2	0.646938	4.6855e-21	8.05344e-17
nSMase	0.646616	4.971e-21	8.54416e-17
CG32537	0.646252	5.31436e-21	9.13432e-17
mRpL24	0.646234	5.33228e-21	9.16512e-17
CG7483	0.645904	5.66466e-21	9.73642e-17
CG6015	0.645658	5.92576e-21	1.01852e-16
CG45099	0.645658	5.92576e-21	1.01852e-16
Regnase-1	0.645598	5.99208e-21	1.02992e-16
CG4390	0.645395	6.21858e-21	1.06885e-16
Prp8	0.645393	6.22006e-21	1.0691e-16
CG5116	0.645196	6.44827e-21	1.10833e-16
CG7246	0.645177	6.47158e-21	1.11233e-16
Wdfy2	0.64517	6.47962e-21	1.11372e-16
Zw10	0.644975	6.71409e-21	1.15402e-16
APC4	0.6447	7.05966e-21	1.21341e-16
CCT2	0.64458	7.21576e-21	1.24024e-16
Fdx1	0.644561	7.24117e-21	1.24461e-16
Zn72D	0.644384	7.47867e-21	1.28543e-16
MED1	0.644302	7.59086e-21	1.30472e-16
Spase22-23	0.643957	8.08281e-21	1.38927e-16
Uxt	0.643886	8.18861e-21	1.40746e-16
Slc25A46a	0.64383	8.27237e-21	1.42185e-16
rb	0.643667	8.52105e-21	1.4646e-16
CG9588	0.643573	8.66845e-21	1.48993e-16
yata	0.643484	8.80929e-21	1.51414e-16
Dad1	0.643281	9.1399e-21	1.57097e-16
CG3862	0.643239	9.21004e-21	1.58302e-16
mRpL35	0.643217	9.24729e-21	1.58942e-16
Dph2	0.643204	9.26892e-21	1.59314e-16
CG4935	0.643143	9.37235e-21	1.61092e-16
CG3808	0.643106	9.43492e-21	1.62167e-16
Uros1	0.643067	9.50266e-21	1.63332e-16
TTLL12	0.642901	9.79131e-21	1.68293e-16
Ttc7	0.642892	9.80752e-21	1.68572e-16
row	0.642751	1.00624e-20	1.72953e-16
CG14005	0.642649	1.02496e-20	1.76171e-16
TyrRS-m	0.642539	1.04553e-20	1.79706e-16
Hsf	0.642385	1.07519e-20	1.84804e-16
CG8950	0.64222	1.1076e-20	1.90374e-16
CG10098	0.64192	1.16942e-20	2.01001e-16
CG10674	0.64184	1.18643e-20	2.03923e-16
omd	0.641751	1.20552e-20	2.07205e-16
gammaTub23C	0.641617	1.23512e-20	2.12292e-16
CG43345	0.641587	1.24173e-20	2.13429e-16
CG43346	0.641587	1.24173e-20	2.13429e-16
RpL5	0.641587	1.24178e-20	2.13437e-16
alpha-Man-IIa	0.641483	1.2653e-20	2.1748e-16
CG13392	0.641337	1.29894e-20	2.23261e-16
Edem1	0.640991	1.38249e-20	2.37623e-16
CG12091	0.640797	1.4317e-20	2.46081e-16
pix	0.640775	1.4373e-20	2.47042e-16
Nup93-2	0.640387	1.54112e-20	2.64889e-16
CG5880	0.64035	1.55135e-20	2.66647e-16
Cand1	0.640212	1.59037e-20	2.73353e-16
CG11590	0.640191	1.5964e-20	2.7439e-16
DNAlig4	0.640077	1.62921e-20	2.80029e-16
Tbcd	0.639902	1.68112e-20	2.88951e-16
rasp	0.63982	1.70608e-20	2.93242e-16
CG33229	0.639799	1.71262e-20	2.94365e-16
Rpe	0.639737	1.73156e-20	2.9762e-16
CG11986	0.639689	1.7466e-20	3.00206e-16
TfIIEalpha	0.639666	1.75366e-20	3.01419e-16
SCAR	0.639579	1.7814e-20	3.06187e-16
CG8460	0.639577	1.78193e-20	3.06279e-16
Ask1	0.639503	1.8058e-20	3.1038e-16
mip40	0.639487	1.81101e-20	3.11276e-16
RpS17	0.639461	1.81932e-20	3.12704e-16
Wdr33	0.6394	1.83938e-20	3.16153e-16
GatB	0.639376	1.84729e-20	3.17512e-16
Uba4	0.639133	1.92929e-20	3.31606e-16
Galphai	0.639071	1.95084e-20	3.35311e-16
PGS1	0.639051	1.95776e-20	3.36499e-16
TfIIB	0.638774	2.05702e-20	3.5356e-16
betaGlu	0.63873	2.07332e-20	3.56362e-16
CG3815	0.638452	2.17863e-20	3.74462e-16
Pus7	0.638308	2.2352e-20	3.84186e-16
Trmt61	0.63826	2.2544e-20	3.87486e-16
PEK	0.63821	2.27475e-20	3.90983e-16
CG4646	0.638054	2.33871e-20	4.01978e-16
Flo1	0.637824	2.43652e-20	4.18789e-16
CG8516	0.637721	2.4812e-20	4.26469e-16
CG2540	0.637595	2.53743e-20	4.36133e-16
asun	0.637546	2.56004e-20	4.4002e-16
sip1	0.637285	2.68118e-20	4.6084e-16
CG10222	0.637161	2.74084e-20	4.71096e-16
Ufsp1	0.637098	2.77175e-20	4.76408e-16
CG11523	0.636559	3.04973e-20	5.24188e-16
AMPKalpha	0.636394	3.13978e-20	5.39666e-16
ThrRS	0.636267	3.21131e-20	5.5196e-16
CG10914	0.636241	3.22594e-20	5.54475e-16
Non1	0.636138	3.2855e-20	5.64711e-16
Mocs2B	0.635998	3.3678e-20	5.78858e-16
Mocs2A	0.635998	3.3678e-20	5.78858e-16
RpL32	0.635836	3.46527e-20	5.95611e-16
SrpRalpha	0.635782	3.49882e-20	6.01377e-16
Smug	0.635722	3.53586e-20	6.07743e-16
Pp4-19C	0.635464	3.7004e-20	6.36025e-16
CG34117	0.635453	3.708e-20	6.37332e-16
AlkB	0.635384	3.75302e-20	6.45069e-16
CG6951	0.635376	3.75814e-20	6.4595e-16
CG18870	0.63524	3.84985e-20	6.61712e-16
CG11964	0.634927	4.06796e-20	6.992e-16
rictor	0.634611	4.30049e-20	7.39169e-16
CG2611	0.63436	4.49421e-20	7.72465e-16
CG9515	0.634236	4.59302e-20	7.89448e-16
MFS18	0.634135	4.67532e-20	8.03594e-16
CG2129	0.634133	4.67694e-20	8.03873e-16
Ube4A	0.633999	4.78794e-20	8.22951e-16
CG7148	0.633924	4.85167e-20	8.33906e-16
Nup98-96	0.633753	4.9989e-20	8.59211e-16
CG1582	0.633568	5.16358e-20	8.87517e-16
NiPp1	0.633443	5.27747e-20	9.07092e-16
Cog8	0.63335	5.36481e-20	9.22104e-16
Atg6	0.633281	5.43009e-20	9.33325e-16
Atg18a	0.633259	5.45092e-20	9.36904e-16
CG8611	0.633155	5.55053e-20	9.54026e-16
CG3511	0.633153	5.55229e-20	9.54327e-16
CG2260	0.633089	5.61458e-20	9.65034e-16
Hakai	0.633066	5.63737e-20	9.68951e-16
kud	0.632945	5.75827e-20	9.89731e-16
E2f2	0.632758	5.94969e-20	1.02263e-15
CG33969	0.632685	6.02519e-20	1.03561e-15
sol	0.632679	6.03218e-20	1.03681e-15
CG8064	0.632649	6.06388e-20	1.04226e-15
Gle1	0.632627	6.08682e-20	1.0462e-15
fu	0.632554	6.16545e-20	1.05972e-15
wmd	0.632536	6.18459e-20	1.06301e-15
CG5989	0.63242	6.311e-20	1.08474e-15
Gmd	0.632233	6.51965e-20	1.1206e-15
CG14966	0.632072	6.70575e-20	1.15258e-15
CG32428	0.631972	6.82268e-20	1.17268e-15
CG14411	0.631899	6.91029e-20	1.18774e-15
hng1	0.631684	7.17374e-20	1.23302e-15
Atg5	0.631668	7.19418e-20	1.23654e-15
Wdr92	0.631436	7.48957e-20	1.28731e-15
Dpck	0.631319	7.64313e-20	1.3137e-15
MED8	0.630683	8.53491e-20	1.46698e-15
Catsup	0.630607	8.64887e-20	1.48657e-15
MetRS	0.630384	8.98851e-20	1.54495e-15
Arp3	0.630253	9.19509e-20	1.58045e-15
CG4036	0.629977	9.64468e-20	1.65773e-15
Septin2	0.629848	9.86156e-20	1.695e-15
l(2)k01209	0.629828	9.89602e-20	1.70093e-15
CG8067	0.629816	9.91696e-20	1.70453e-15
msd5	0.629606	1.02818e-19	1.76724e-15
CG2915	0.629561	1.03625e-19	1.78111e-15
CG5026	0.629544	1.03929e-19	1.78633e-15
botv	0.629348	1.07499e-19	1.8477e-15
mgr	0.62932	1.08029e-19	1.85681e-15
CG9240	0.629272	1.08919e-19	1.87209e-15
Nup160	0.629247	1.09389e-19	1.88017e-15
CG33116	0.629031	1.13543e-19	1.95158e-15
Rich	0.628962	1.14902e-19	1.97493e-15
snRNP-U1-C	0.62888	1.16528e-19	2.00288e-15
Nsf2	0.628843	1.17272e-19	2.01568e-15
Axud1	0.628805	1.18053e-19	2.0291e-15
CG10171	0.628709	1.20022e-19	2.06294e-15
CG17598	0.628708	1.20027e-19	2.06302e-15
CG10927	0.628659	1.21057e-19	2.08073e-15
CG1116	0.628622	1.21836e-19	2.09412e-15
RpL22	0.628378	1.2705e-19	2.18374e-15
Dgkepsilon	0.628041	1.34623e-19	2.31391e-15
CG7326	0.627909	1.37697e-19	2.36674e-15
mRpS21	0.627411	1.49962e-19	2.57754e-15
CG1598	0.627371	1.50995e-19	2.59531e-15
Rad1	0.627245	1.54297e-19	2.65206e-15
Sws1	0.627245	1.54297e-19	2.65206e-15
Dolk	0.627217	1.55036e-19	2.66477e-15
ArfGAP3	0.627096	1.5828e-19	2.72051e-15
Gga	0.626904	1.6355e-19	2.81109e-15
Psf2	0.626886	1.64054e-19	2.81977e-15
noi	0.626739	1.68222e-19	2.89139e-15
spt4	0.626736	1.68316e-19	2.89301e-15
cin	0.626693	1.6955e-19	2.91423e-15
Prp19	0.626358	1.79552e-19	3.08613e-15
CG11601	0.626239	1.83222e-19	3.14921e-15
Mulk	0.625979	1.91535e-19	3.2921e-15
Polr2E	0.625895	1.94282e-19	3.33931e-15
CG31344	0.625823	1.96686e-19	3.38063e-15
CG8841	0.625777	1.98226e-19	3.4071e-15
CG8243	0.625745	1.99313e-19	3.42579e-15
CG3437	0.625584	2.04843e-19	3.52085e-15
obe	0.625528	2.06792e-19	3.55434e-15
CG33158	0.625474	2.08711e-19	3.58733e-15
Polr1D	0.625359	2.12842e-19	3.65833e-15
CG32095	0.625248	2.16876e-19	3.72767e-15
Vps16A	0.625132	2.21199e-19	3.80196e-15
CG10802	0.625036	2.24841e-19	3.86457e-15
Vav	0.625004	2.26065e-19	3.88561e-15
Sec71	0.624918	2.29373e-19	3.94247e-15
CG9114	0.624776	2.34993e-19	4.03906e-15
ECSIT	0.624705	2.37844e-19	4.08807e-15
La	0.624677	2.38973e-19	4.10746e-15
Tif-IA	0.624557	2.43874e-19	4.19171e-15
RpLP1	0.624431	2.4914e-19	4.28222e-15
Prosbeta6	0.62437	2.51738e-19	4.32687e-15
Alg9	0.624303	2.54612e-19	4.37627e-15
CG8892	0.624244	2.57154e-19	4.41996e-15
CG10576	0.624179	2.59988e-19	4.46867e-15
Magi	0.624078	2.64492e-19	4.54608e-15
spict	0.624068	2.64945e-19	4.55388e-15
CG7987	0.624013	2.67409e-19	4.59622e-15
Sec15	0.623732	2.80412e-19	4.81972e-15
lost	0.62347	2.93101e-19	5.03782e-15
Spt-I	0.623355	2.98859e-19	5.13678e-15
CG33695	0.62331	3.01129e-19	5.1758e-15
Nop56	0.623293	3.01979e-19	5.19041e-15
lark	0.623273	3.02987e-19	5.20773e-15
Alg2	0.623204	3.06561e-19	5.26916e-15
boca	0.623057	3.14268e-19	5.40164e-15
Fbxo42	0.622853	3.25223e-19	5.58994e-15
N	0.622727	3.32203e-19	5.7099e-15
Wdr24	0.622647	3.36712e-19	5.78741e-15
dmpd	0.622485	3.46017e-19	5.94734e-15
Mt2	0.622364	3.5314e-19	6.06976e-15
RPA1	0.622318	3.55898e-19	6.11718e-15
CG2006	0.621963	3.77724e-19	6.49232e-15
SmF	0.621806	3.87874e-19	6.66677e-15
CG3626	0.621747	3.91679e-19	6.73218e-15
sni	0.621697	3.95025e-19	6.78969e-15
Lrr47	0.62151	4.07609e-19	7.00597e-15
Rs1	0.621415	4.14115e-19	7.11781e-15
Dph3	0.621222	4.2773e-19	7.35183e-15
l(3)73Ah	0.620826	4.57021e-19	7.85527e-15
not	0.620808	4.5841e-19	7.87915e-15
CG12084	0.62074	4.6365e-19	7.96921e-15
CG32022	0.620545	4.79058e-19	8.23405e-15
CG32075	0.620383	4.9214e-19	8.45891e-15
CD98hc	0.620163	5.10525e-19	8.77491e-15
yki	0.62013	5.1336e-19	8.82364e-15
Trap1	0.619588	5.6189e-19	9.65776e-15
IntS10	0.61934	5.85631e-19	1.00658e-14
l(3)87Df	0.619021	6.17435e-19	1.06125e-14
Rubicon	0.618964	6.2336e-19	1.07143e-14
Pop1	0.618776	6.43166e-19	1.10547e-14
CG32579	0.618704	6.50907e-19	1.11878e-14
AIMP2	0.618698	6.51539e-19	1.11986e-14
mTerf5	0.618665	6.55068e-19	1.12593e-14
dgt1	0.618557	6.66946e-19	1.14635e-14
shams	0.618059	7.24263e-19	1.24486e-14
CG14286	0.618038	7.26791e-19	1.24921e-14
CG9304	0.618017	7.29383e-19	1.25366e-14
ebo	0.61771	7.67313e-19	1.31886e-14
Torsin	0.617573	7.84906e-19	1.3491e-14
M1BP	0.617369	8.11884e-19	1.39547e-14
Dhfr	0.617194	8.35686e-19	1.43638e-14
CG9175	0.616692	9.07793e-19	1.56031e-14
CG9330	0.616668	9.11464e-19	1.56662e-14
CG16790	0.61666	9.12561e-19	1.56851e-14
CG6707	0.616607	9.20528e-19	1.5822e-14
Hgsnat	0.616514	9.34737e-19	1.60663e-14
His4r	0.616434	9.47155e-19	1.62797e-14
Ppox	0.616007	1.01611e-18	1.74648e-14
CG30467	0.615903	1.03366e-18	1.77665e-14
Ahcy	0.615713	1.06634e-18	1.83282e-14
CG5104	0.615638	1.07969e-18	1.85578e-14
CG3702	0.615423	1.11848e-18	1.92244e-14
CG13603	0.615366	1.12882e-18	1.94022e-14
loj	0.6153	1.14122e-18	1.96152e-14
Polr1H	0.615242	1.15201e-18	1.98007e-14
CG13018	0.615218	1.15671e-18	1.98816e-14
wcd	0.615203	1.15956e-18	1.99305e-14
Mcm6	0.614947	1.20917e-18	2.07831e-14
PGAP5	0.614942	1.21004e-18	2.07982e-14
CSN3	0.614938	1.21088e-18	2.08127e-14
GstE11	0.614908	1.21694e-18	2.09168e-14
Coq9	0.614906	1.2172e-18	2.09212e-14
slx1	0.614899	1.21863e-18	2.09458e-14
Nelf-E	0.614848	1.2289e-18	2.11224e-14
Ugalt	0.614687	1.26162e-18	2.16847e-14
CG6654	0.614674	1.26439e-18	2.17323e-14
CG11837	0.614632	1.27304e-18	2.18811e-14
pch2	0.6144	1.32228e-18	2.27273e-14
Mst85C	0.614203	1.36566e-18	2.34729e-14
ProRS-m	0.614201	1.36612e-18	2.34808e-14
Txl	0.614028	1.40515e-18	2.41517e-14
Dlg5	0.613989	1.4142e-18	2.43073e-14
Tre1	0.613816	1.45454e-18	2.50007e-14
RhoBTB	0.613685	1.48607e-18	2.55426e-14
Prp6	0.613594	1.50819e-18	2.59227e-14
l(2)05287	0.61334	1.57201e-18	2.70197e-14
CG5721	0.613272	1.58934e-18	2.73175e-14
Etl1	0.613071	1.64226e-18	2.82272e-14
Smyd3	0.612869	1.69722e-18	2.91718e-14
Cypl	0.612738	1.73368e-18	2.97986e-14
CG17221	0.612736	1.73429e-18	2.9809e-14
Lnk	0.612604	1.77189e-18	3.04553e-14
Kmn1	0.612451	1.81636e-18	3.12196e-14
Gmppa	0.612444	1.81859e-18	3.12579e-14
blp	0.612305	1.85986e-18	3.19673e-14
mRpS7	0.612298	1.86191e-18	3.20024e-14
Lkb1	0.61199	1.9575e-18	3.36455e-14
Pex23	0.611969	1.96419e-18	3.37606e-14
CG6674	0.611692	2.05408e-18	3.53056e-14
lncRNA:CR45566	0.611551	2.10169e-18	3.61238e-14
CG12320	0.611394	2.15561e-18	3.70507e-14
bor	0.611224	2.21577e-18	3.80846e-14
oxt	0.611033	2.28528e-18	3.92795e-14
CG3631	0.610981	2.30435e-18	3.96072e-14
CG10340	0.610921	2.32696e-18	3.99957e-14
Prp5	0.610865	2.3478e-18	4.0354e-14
Sgf29	0.610704	2.40977e-18	4.14191e-14
Asap	0.610561	2.46588e-18	4.23836e-14
Vti1b	0.610556	2.46805e-18	4.24208e-14
CG7239	0.610556	2.46811e-18	4.24218e-14
OstDelta	0.610547	2.4716e-18	4.24819e-14
CG14270	0.610303	2.5709e-18	4.41886e-14
Atac3	0.609974	2.71047e-18	4.65875e-14
CG9948	0.609938	2.72641e-18	4.68616e-14
woc	0.60976	2.8055e-18	4.82209e-14
Hou	0.609746	2.8118e-18	4.83291e-14
CG1888	0.609743	2.81313e-18	4.83521e-14
CG5776	0.609634	2.86291e-18	4.92077e-14
Setd3	0.60929	3.0254e-18	5.20007e-14
exd	0.609238	3.05071e-18	5.24355e-14
rumi	0.609043	3.14769e-18	5.41026e-14
Nubp1	0.608954	3.19298e-18	5.4881e-14
Afg3l2	0.608894	3.22362e-18	5.54076e-14
dind	0.608768	3.28954e-18	5.65407e-14
dnk	0.608724	3.31281e-18	5.69406e-14
eca	0.608708	3.32153e-18	5.70904e-14
CG5199	0.608578	3.39144e-18	5.82921e-14
Srp54k	0.608442	3.46603e-18	5.95741e-14
Nbr	0.60836	3.51188e-18	6.03622e-14
CG10628	0.608093	3.66478e-18	6.29903e-14
CG8490	0.608053	3.68864e-18	6.34003e-14
Ubc7	0.607434	4.07161e-18	6.99829e-14
CG42271	0.607408	4.08868e-18	7.02762e-14
CG7747	0.607381	4.10627e-18	7.05785e-14
Khc	0.607312	4.15144e-18	7.13549e-14
CG4953	0.607231	4.20537e-18	7.22819e-14
Rrp5	0.607206	4.22199e-18	7.25676e-14
Sfmbt	0.607149	4.26085e-18	7.32356e-14
bonsai	0.607123	4.27811e-18	7.35321e-14
CG32281	0.607114	4.28454e-18	7.36426e-14
Sry-delta	0.607065	4.31786e-18	7.42153e-14
Hira	0.606911	4.42538e-18	7.60635e-14
CG32536	0.606743	4.54539e-18	7.81261e-14
Xpd	0.606246	4.91843e-18	8.4538e-14
eIF4A	0.606002	5.11319e-18	8.78855e-14
CG12659	0.605914	5.18449e-18	8.9111e-14
Icmt	0.605839	5.24718e-18	9.01886e-14
Pus1	0.605705	5.35944e-18	9.2118e-14
CG10286	0.60569	5.37232e-18	9.23395e-14
CG11970	0.605416	5.6108e-18	9.64385e-14
Nup205	0.605343	5.67588e-18	9.75571e-14
nac	0.605162	5.84071e-18	1.0039e-13
CG9945	0.605162	5.84108e-18	1.00397e-13
Stt3B	0.605096	5.90243e-18	1.01451e-13
arm	0.605051	5.94463e-18	1.02176e-13
Hsdl2	0.605019	5.97438e-18	1.02688e-13
Dtd	0.604941	6.04842e-18	1.0396e-13
wus	0.604869	6.11728e-18	1.05144e-13
rush	0.604846	6.14046e-18	1.05542e-13
Tmf	0.604799	6.18617e-18	1.06328e-13
TER94	0.604723	6.26052e-18	1.07606e-13
c12.2	0.604678	6.30549e-18	1.08379e-13
Sec24CD	0.604671	6.31231e-18	1.08496e-13
l(3)mbt	0.604526	6.45838e-18	1.11007e-13
wdn	0.604419	6.56802e-18	1.12891e-13
Dim1	0.604357	6.63268e-18	1.14002e-13
CG7492	0.604329	6.66186e-18	1.14504e-13
Kap-alpha1	0.604106	6.90058e-18	1.18607e-13
Rnmt	0.603934	7.09025e-18	1.21867e-13
eRF1	0.603899	7.12886e-18	1.22531e-13
wac	0.603809	7.23077e-18	1.24283e-13
RpL4	0.603648	7.41642e-18	1.27473e-13
CG6607	0.60325	7.89583e-18	1.35714e-13
Uba2	0.603176	7.98833e-18	1.37303e-13
Cdc45	0.60309	8.09669e-18	1.39166e-13
IntS1	0.603063	8.13106e-18	1.39757e-13
CG4553	0.603053	8.14393e-18	1.39978e-13
viaf	0.602978	8.24047e-18	1.41637e-13
ida	0.602791	8.48587e-18	1.45855e-13
dbo	0.602682	8.63153e-18	1.48359e-13
S6kII	0.602624	8.71037e-18	1.49714e-13
mei-41	0.602618	8.71892e-18	1.49861e-13
RpL29	0.602558	8.80152e-18	1.51281e-13
CG7518	0.602533	8.83656e-18	1.51883e-13
CG15922	0.602246	9.24173e-18	1.58847e-13
pelo	0.602184	9.33193e-18	1.60397e-13
CG11456	0.602124	9.421e-18	1.61928e-13
CalpB	0.602071	9.49985e-18	1.63283e-13
Pym	0.602049	9.53209e-18	1.63838e-13
csul	0.601825	9.87166e-18	1.69674e-13
CG5608	0.601757	9.978e-18	1.71502e-13
CG34174	0.601676	1.0105e-17	1.73684e-13
Dlip1	0.601589	1.02425e-17	1.76049e-13
Pex14	0.601588	1.02435e-17	1.76066e-13
Arl2	0.601498	1.03893e-17	1.78571e-13
Nf-YA	0.601475	1.04267e-17	1.79214e-13
Nprl2	0.601404	1.05433e-17	1.81219e-13
Rev1	0.601233	1.08277e-17	1.86107e-13
mir-1003	0.601167	1.09401e-17	1.88038e-13
Pyroxd1	0.601065	1.11162e-17	1.91065e-13
ecd	0.600977	1.12694e-17	1.93699e-13
ClC-b	0.60073	1.17108e-17	2.01285e-13
Arf6	0.600489	1.21595e-17	2.08998e-13
PGAP1	0.600426	1.22798e-17	2.11065e-13
CG7049	0.600274	1.25727e-17	2.16099e-13
Chd1	0.600207	1.27044e-17	2.18363e-13
CysRS	0.600156	1.28047e-17	2.20088e-13
CG31643	0.600087	1.29445e-17	2.2249e-13
Srp54	0.600072	1.29737e-17	2.22992e-13
CG6695	0.599863	1.34016e-17	2.30347e-13
CG9921	0.59928	1.46715e-17	2.52174e-13
fsd	0.599275	1.46829e-17	2.52369e-13
CG10195	0.599255	1.47272e-17	2.53131e-13
Arc42	0.599229	1.47876e-17	2.5417e-13
Arpc4	0.599226	1.47933e-17	2.54267e-13
Poc1	0.598898	1.55653e-17	2.67536e-13
CG7600	0.598817	1.57618e-17	2.70913e-13
mRpL40	0.598728	1.59805e-17	2.74673e-13
U3-55K	0.598677	1.61073e-17	2.76852e-13
eIF2alpha	0.598411	1.67822e-17	2.88452e-13
Gnptab	0.598401	1.68084e-17	2.88902e-13
Trm1	0.598229	1.72614e-17	2.9669e-13
CG5521	0.598184	1.73814e-17	2.98751e-13
Trm7-34	0.598183	1.73839e-17	2.98795e-13
asRNA:CR44108	0.598169	1.74222e-17	2.99453e-13
RpL39	0.598146	1.74822e-17	3.00483e-13
hrm	0.598087	1.7642e-17	3.03231e-13
CG18661	0.598011	1.78523e-17	3.06846e-13
ClpP	0.597937	1.80558e-17	3.10344e-13
Snap29	0.597862	1.82666e-17	3.13966e-13
Cog1	0.597781	1.84961e-17	3.17911e-13
CG34132	0.597579	1.90811e-17	3.27966e-13
CG17019	0.597502	1.93085e-17	3.31875e-13
Sym	0.597244	2.00908e-17	3.4532e-13
CG4617	0.597145	2.0398e-17	3.50601e-13
Polr2C	0.59714	2.04137e-17	3.50871e-13
P5cr	0.596915	2.11324e-17	3.63224e-13
CG3045	0.596745	2.16914e-17	3.72831e-13
Aos1	0.596709	2.18119e-17	3.74903e-13
CG1024	0.596643	2.20359e-17	3.78753e-13
Smyd4-1	0.596557	2.23273e-17	3.83761e-13
CG31457	0.596411	2.28351e-17	3.9249e-13
Chro	0.596376	2.29575e-17	3.94594e-13
Uba5	0.596261	2.33643e-17	4.01586e-13
bdg	0.596097	2.39611e-17	4.11843e-13
RpL34b	0.596092	2.39794e-17	4.12157e-13
CG17982	0.595992	2.43487e-17	4.18506e-13
RagC-D	0.595956	2.44843e-17	4.20835e-13
OXA1L	0.595952	2.44981e-17	4.21074e-13
CG6937	0.595951	2.45028e-17	4.21155e-13
Mob4	0.595932	2.45724e-17	4.2235e-13
Smyd5	0.59589	2.47336e-17	4.25122e-13
Ugt316A1	0.595641	2.56929e-17	4.41609e-13
CG30373	0.595365	2.68027e-17	4.60685e-13
dpa	0.595284	2.71338e-17	4.66377e-13
Nup188	0.595208	2.74517e-17	4.7184e-13
dbe	0.595109	2.78691e-17	4.79014e-13
hop	0.594858	2.89581e-17	4.97731e-13
ValRS	0.594857	2.89641e-17	4.97835e-13
SH3PX1	0.594817	2.91427e-17	5.00905e-13
CG6094	0.594771	2.93444e-17	5.04372e-13
eIF3e	0.594755	2.94204e-17	5.05678e-13
Nup93-1	0.594751	2.9436e-17	5.05946e-13
asRNA:CR45171	0.594373	3.11824e-17	5.35963e-13
nito	0.594192	3.20543e-17	5.5095e-13
Ercc1	0.594167	3.21751e-17	5.53026e-13
Ufd1	0.594089	3.25625e-17	5.59684e-13
Hmgcr	0.594034	3.28351e-17	5.6437e-13
Cdk7	0.593481	3.57145e-17	6.13861e-13
SkpA	0.593469	3.5777e-17	6.14935e-13
CG31800	0.593409	3.61076e-17	6.20618e-13
Myt1	0.593344	3.64672e-17	6.26798e-13
l(3)04053	0.593292	3.67532e-17	6.31715e-13
Polr3D	0.593211	3.72079e-17	6.3953e-13
NO66	0.59315	3.75548e-17	6.45492e-13
stc	0.593008	3.83692e-17	6.59491e-13
eIF2Bdelta	0.592742	3.99532e-17	6.86716e-13
Prp3	0.592614	4.07343e-17	7.0014e-13
ND-42	0.592597	4.08404e-17	7.01965e-13
ZnT49B	0.59247	4.16305e-17	7.15545e-13
p38b	0.592293	4.27592e-17	7.34944e-13
CG4619	0.592254	4.30132e-17	7.39311e-13
ksr	0.592232	4.31596e-17	7.41827e-13
mus302	0.592162	4.36142e-17	7.4964e-13
alpha-Man-Ib	0.592063	4.42715e-17	7.60939e-13
Fit2	0.591965	4.49323e-17	7.72297e-13
Blos2	0.591765	4.63141e-17	7.96046e-13
Elp2	0.591677	4.69301e-17	8.06634e-13
Ada2a	0.59139	4.90083e-17	8.42354e-13
CG9062	0.59128	4.98266e-17	8.5642e-13
CG8379	0.591258	4.99898e-17	8.59224e-13
CG3436	0.591173	5.06344e-17	8.70304e-13
Hsl	0.591094	5.1247e-17	8.80833e-13
clu	0.591019	5.18271e-17	8.90803e-13
l(1)G0020	0.590975	5.21737e-17	8.96762e-13
CG15083	0.590838	5.32565e-17	9.15372e-13
IleRS-m	0.590699	5.43823e-17	9.34722e-13
Uqcc1	0.590392	5.69552e-17	9.78947e-13
Grip75	0.590132	5.9221e-17	1.01789e-12
CG6689	0.589996	6.04452e-17	1.03893e-12
Ptpa	0.589971	6.06722e-17	1.04283e-12
CG7840	0.589729	6.29069e-17	1.08124e-12
CG3568	0.589674	6.34314e-17	1.09026e-12
KdelR	0.589644	6.37163e-17	1.09516e-12
veli	0.589633	6.38269e-17	1.09706e-12
CG2931	0.589606	6.40834e-17	1.10147e-12
CG3792	0.58958	6.43345e-17	1.10578e-12
TBC1d7	0.589553	6.45973e-17	1.1103e-12
l(3)76BDm	0.589419	6.59066e-17	1.1328e-12
CG2852	0.58925	6.75952e-17	1.16183e-12
disp	0.58918	6.83079e-17	1.17408e-12
aPKC	0.589109	6.90367e-17	1.1866e-12
RpL21	0.589021	6.99439e-17	1.2022e-12
caly	0.58893	7.09018e-17	1.21866e-12
Usp5	0.588882	7.14205e-17	1.22758e-12
SelG	0.588832	7.19496e-17	1.23667e-12
Bug22	0.588574	7.47825e-17	1.28536e-12
CG4069	0.588521	7.53701e-17	1.29546e-12
Pp2A-29B	0.588437	7.63229e-17	1.31184e-12
CHOp24	0.588282	7.81128e-17	1.3426e-12
Rcd1	0.588082	8.04784e-17	1.38326e-12
CG1227	0.588048	8.08828e-17	1.39021e-12
l(2)k05819	0.587959	8.19686e-17	1.40888e-12
pck	0.587915	8.25048e-17	1.41809e-12
CG7379	0.587885	8.28712e-17	1.42439e-12
CG6550	0.587865	8.31231e-17	1.42872e-12
Pfdn2	0.587723	8.49024e-17	1.4593e-12
CG11755	0.587493	8.78474e-17	1.50992e-12
l(2)k10201	0.587342	8.98492e-17	1.54433e-12
CG8097	0.587304	9.03522e-17	1.55297e-12
Ogg1	0.58718	9.20329e-17	1.58186e-12
CG2909	0.587139	9.2608e-17	1.59175e-12
CR14798	0.586976	9.4874e-17	1.63069e-12
Mpp6	0.586875	9.63032e-17	1.65526e-12
RpL18	0.586823	9.70448e-17	1.66801e-12
CG4537	0.586811	9.72277e-17	1.67115e-12
CG17078	0.586795	9.74574e-17	1.6751e-12
PIG-N	0.586772	9.77904e-17	1.68082e-12
CG1840	0.58667	9.92821e-17	1.70646e-12
Patj	0.586647	9.96264e-17	1.71238e-12
polybromo	0.586644	9.96661e-17	1.71306e-12
CG15160	0.5866	1.00319e-16	1.72428e-12
Chi	0.58658	1.00618e-16	1.72942e-12
Sara	0.586498	1.01851e-16	1.75062e-12
CG32066	0.586461	1.024e-16	1.76006e-12
Mic26-27	0.586309	1.04732e-16	1.80013e-12
RabGGTa	0.586232	1.05936e-16	1.82082e-12
brun	0.586003	1.096e-16	1.88381e-12
Der-2	0.585933	1.10738e-16	1.90336e-12
CG31301	0.585903	1.1123e-16	1.91183e-12
Trxr1	0.58575	1.13773e-16	1.95554e-12
Ip259	0.585611	1.16134e-16	1.99611e-12
CG13667	0.585575	1.16759e-16	2.00686e-12
Boh2	0.585508	1.17917e-16	2.02676e-12
Cpsf6	0.58548	1.18411e-16	2.03525e-12
Mybbp1A	0.58537	1.20341e-16	2.06842e-12
CG7382	0.585342	1.20839e-16	2.07697e-12
pasi2	0.585026	1.26608e-16	2.17613e-12
Non3	0.58499	1.27289e-16	2.18785e-12
SrpRbeta	0.584969	1.27688e-16	2.1947e-12
gkt	0.584818	1.30558e-16	2.24403e-12
CG9986	0.584792	1.31051e-16	2.25251e-12
sta	0.584764	1.31604e-16	2.26201e-12
RtcB	0.584652	1.33798e-16	2.29972e-12
CG4975	0.584464	1.37548e-16	2.36417e-12
Taf9	0.5843	1.40914e-16	2.42204e-12
NdufA3	0.584296	1.4099e-16	2.42334e-12
Prosalpha4	0.584267	1.41596e-16	2.43375e-12
CG17746	0.584262	1.41696e-16	2.43547e-12
CPT2	0.584222	1.42546e-16	2.45008e-12
Vps15	0.584208	1.42835e-16	2.45505e-12
CG6454	0.584206	1.42874e-16	2.45571e-12
CG12848	0.584161	1.43819e-16	2.47196e-12
HIPP1	0.58416	1.43847e-16	2.47245e-12
CG30108	0.584109	1.44921e-16	2.4909e-12
AgmNAT	0.584064	1.45895e-16	2.50765e-12
CG9205	0.583849	1.5058e-16	2.58816e-12
EMC3	0.583813	1.51365e-16	2.60166e-12
CG8675	0.583785	1.51985e-16	2.61232e-12
Atac2	0.583632	1.55438e-16	2.67167e-12
Mccc2	0.583601	1.56151e-16	2.68392e-12
CG5815	0.58348	1.58964e-16	2.73228e-12
Dp	0.583405	1.60717e-16	2.76241e-12
Mkk4	0.583324	1.62644e-16	2.79552e-12
Spp	0.583317	1.62804e-16	2.79827e-12
Tailor	0.583247	1.64481e-16	2.8271e-12
Caf1-55	0.583163	1.66519e-16	2.86213e-12
CG2321	0.583162	1.66543e-16	2.86253e-12
Tfb4	0.583087	1.68387e-16	2.89424e-12
Tsen2	0.582992	1.70744e-16	2.93474e-12
CG4558	0.582721	1.77658e-16	3.05359e-12
CG11357	0.582676	1.7884e-16	3.07391e-12
Prim2	0.582664	1.79143e-16	3.0791e-12
Arp2	0.582551	1.82122e-16	3.13032e-12
Spt6	0.582549	1.8219e-16	3.13148e-12
CG15011	0.582308	1.88727e-16	3.24384e-12
CG6180	0.582255	1.90194e-16	3.26905e-12
CG6583	0.582235	1.90747e-16	3.27856e-12
CG5180	0.582106	1.94357e-16	3.34061e-12
aph-1	0.581999	1.97433e-16	3.39349e-12
CG6769	0.581995	1.97557e-16	3.3956e-12
PMP34	0.581775	2.03985e-16	3.5061e-12
PIG-B	0.58177	2.04154e-16	3.509e-12
CG11141	0.581762	2.04373e-16	3.51276e-12
Prosbeta4	0.581715	2.05794e-16	3.53719e-12
CG15912	0.581625	2.08518e-16	3.584e-12
Trf	0.581454	2.13763e-16	3.67416e-12
gro	0.581232	2.2078e-16	3.79476e-12
asRNA:CR42254	0.581216	2.21294e-16	3.8036e-12
Wdr59	0.581025	2.2756e-16	3.9113e-12
Nopp140	0.580994	2.28567e-16	3.92861e-12
RpS10b	0.580941	2.30356e-16	3.95936e-12
CG8010	0.580775	2.35965e-16	4.05577e-12
CG7099	0.580599	2.42078e-16	4.16084e-12
GXIVsPLA2	0.580545	2.44007e-16	4.194e-12
CG17002	0.580315	2.52268e-16	4.33599e-12
asRNA:CR44381	0.580101	2.60229e-16	4.47281e-12
CG31688	0.580033	2.62812e-16	4.51722e-12
Taf8	0.579953	2.65895e-16	4.5702e-12
su(f)	0.579935	2.66594e-16	4.58222e-12
CG45218	0.579794	2.72071e-16	4.67635e-12
mon2	0.579542	2.82204e-16	4.85052e-12
Tbce	0.579513	2.8339e-16	4.87091e-12
z	0.579376	2.8904e-16	4.96802e-12
bsf	0.579374	2.89138e-16	4.9697e-12
CG6153	0.579362	2.89655e-16	4.97859e-12
IleRS	0.579309	2.9187e-16	5.01667e-12
CCT5	0.578903	3.09529e-16	5.32019e-12
prod	0.578761	3.15933e-16	5.43026e-12
Bmcp	0.578693	3.19034e-16	5.48356e-12
Ir76a	0.578688	3.19272e-16	5.48765e-12
icln	0.578666	3.20317e-16	5.50561e-12
CG18273	0.578519	3.27162e-16	5.62326e-12
raskol	0.57848	3.29021e-16	5.65522e-12
vap	0.578465	3.29735e-16	5.66749e-12
TppII	0.578434	3.31181e-16	5.69234e-12
Dci	0.578434	3.31212e-16	5.69287e-12
Sin3A	0.578381	3.33743e-16	5.73637e-12
CG11342	0.578351	3.35165e-16	5.76082e-12
ast	0.578185	3.43316e-16	5.90091e-12
mRpL19	0.578167	3.44217e-16	5.9164e-12
Xpc	0.578107	3.47186e-16	5.96743e-12
MED22	0.5781	3.4754e-16	5.97352e-12
Snx17	0.577789	3.63446e-16	6.2469e-12
Nse1	0.577662	3.70159e-16	6.36229e-12
CG7484	0.577561	3.75581e-16	6.45548e-12
EMC5	0.577448	3.81715e-16	6.56091e-12
lute	0.577445	3.81894e-16	6.56399e-12
CG11679	0.577434	3.82513e-16	6.57463e-12
Trs33	0.577294	3.90249e-16	6.7076e-12
CG2310	0.57721	3.95018e-16	6.78957e-12
Pi3K68D	0.577134	3.99338e-16	6.86383e-12
CG4658	0.577121	4.00094e-16	6.87681e-12
Tcs5	0.577064	4.03386e-16	6.93339e-12
Ostgamma	0.577039	4.04833e-16	6.95828e-12
CG18259	0.576965	4.0916e-16	7.03265e-12
CG5934	0.576843	4.1637e-16	7.15658e-12
abo	0.576643	4.285e-16	7.36507e-12
CG4360	0.576545	4.34519e-16	7.46851e-12
eEF1gamma	0.576273	4.51837e-16	7.76618e-12
CG11882	0.576255	4.53003e-16	7.78621e-12
Tsp3A	0.57624	4.53966e-16	7.80277e-12
CG10165	0.576163	4.58948e-16	7.8884e-12
Polr1B	0.576012	4.69037e-16	8.0618e-12
egg	0.575837	4.80884e-16	8.26543e-12
dsh	0.575511	5.03838e-16	8.65996e-12
CG4984	0.57545	5.08254e-16	8.73588e-12
mRpS33	0.575411	5.11039e-16	8.78373e-12
Gint3	0.575351	5.15455e-16	8.85963e-12
CG42306	0.575351	5.15455e-16	8.85963e-12
TAF1B	0.575043	5.38576e-16	9.25705e-12
Taf10b	0.575023	5.40173e-16	9.28449e-12
CG4199	0.574887	5.50701e-16	9.46545e-12
Vha100-1	0.574786	5.58673e-16	9.60248e-12
ArgRS	0.574687	5.66602e-16	9.73875e-12
Spt3	0.574626	5.71549e-16	9.82379e-12
MME1	0.574398	5.90442e-16	1.01485e-11
CG2147	0.574295	5.99119e-16	1.02977e-11
APC10	0.574204	6.0694e-16	1.04321e-11
aurB	0.574136	6.12872e-16	1.0534e-11
Rad9	0.573955	6.28787e-16	1.08076e-11
Fit1	0.573926	6.3144e-16	1.08532e-11
RfC3	0.573918	6.32146e-16	1.08653e-11
vimar	0.573891	6.34566e-16	1.09069e-11
dnt	0.573665	6.55229e-16	1.12621e-11
Mau2	0.573631	6.58374e-16	1.13161e-11
c11.1	0.573512	6.69661e-16	1.15101e-11
ND-15	0.573478	6.72866e-16	1.15652e-11
CG3847	0.573442	6.7629e-16	1.16241e-11
GAPsec	0.573202	6.99734e-16	1.2027e-11
AP-2sigma	0.573166	7.03336e-16	1.20889e-11
zf30C	0.573022	7.17804e-16	1.23376e-11
CG32448	0.572976	7.22432e-16	1.24172e-11
htt	0.57267	7.54415e-16	1.29669e-11
Secp43	0.572594	7.62574e-16	1.31071e-11
CG14721	0.572575	7.64603e-16	1.3142e-11
Rpn6	0.572367	7.87502e-16	1.35356e-11
Spn88Ea	0.572093	8.18506e-16	1.40685e-11
Osbp	0.572059	8.22501e-16	1.41371e-11
CG8372	0.572028	8.26119e-16	1.41993e-11
CG3857	0.572002	8.29145e-16	1.42514e-11
CG8132	0.571994	8.30008e-16	1.42662e-11
zetaCOP	0.571953	8.34917e-16	1.43506e-11
S2P	0.571768	8.5697e-16	1.47296e-11
CG10214	0.571701	8.65122e-16	1.48697e-11
okr	0.571687	8.66811e-16	1.48987e-11
Polr3F	0.571655	8.70711e-16	1.49658e-11
mRpL9	0.571612	8.75922e-16	1.50553e-11
l(2)10685	0.571609	8.76319e-16	1.50622e-11
BHD	0.571561	8.82308e-16	1.51651e-11
LBR	0.571512	8.88381e-16	1.52695e-11
CG13151	0.571512	8.8841e-16	1.527e-11
mbt	0.571492	8.9089e-16	1.53126e-11
Spx	0.571447	8.96562e-16	1.54101e-11
CG13005	0.571424	8.99556e-16	1.54616e-11
CG16952	0.57142	9.00015e-16	1.54695e-11
CG11920	0.571415	9.006e-16	1.54795e-11
CG18048	0.57133	9.11475e-16	1.56664e-11
Mat89Ba	0.570798	9.82293e-16	1.68837e-11
CG12093	0.570689	9.97524e-16	1.71454e-11
SLIRP2	0.570477	1.02763e-15	1.76629e-11
GCS2alpha	0.570463	1.02958e-15	1.76965e-11
peo	0.570462	1.02974e-15	1.76991e-11
CG11790	0.570394	1.03964e-15	1.78693e-11
Usp30	0.570346	1.04673e-15	1.79912e-11
Usp14	0.57029	1.05496e-15	1.81326e-11
Rrp45	0.570285	1.05568e-15	1.8145e-11
REG	0.570275	1.05717e-15	1.81706e-11
CG4025	0.570246	1.06153e-15	1.82455e-11
klar	0.570219	1.06553e-15	1.83143e-11
CG7943	0.570169	1.07298e-15	1.84424e-11
AsnRS-m	0.56981	1.12842e-15	1.93952e-11
CG1354	0.569759	1.13642e-15	1.95328e-11
Hacl	0.569758	1.13667e-15	1.95372e-11
Sou	0.569631	1.15705e-15	1.98874e-11
Uhg8	0.569565	1.16778e-15	2.00718e-11
CG10428	0.56955	1.17015e-15	2.01125e-11
Bem46	0.569416	1.19236e-15	2.04943e-11
Sgt	0.56934	1.20504e-15	2.07123e-11
Rat1	0.569301	1.21172e-15	2.08271e-11
CG16734	0.56929	1.21352e-15	2.08579e-11
CG11560	0.569257	1.21919e-15	2.09554e-11
CG34229	0.569251	1.22013e-15	2.09716e-11
Ubc2	0.569211	1.2271e-15	2.10914e-11
ND-ACP	0.569156	1.23647e-15	2.12525e-11
CG15914	0.569066	1.25212e-15	2.15214e-11
Hexim	0.569064	1.25241e-15	2.15264e-11
Sry-alpha	0.568966	1.26972e-15	2.1824e-11
Sry-beta	0.568966	1.26972e-15	2.1824e-11
Ldaf1	0.568957	1.2714e-15	2.18529e-11
Mekk1	0.568609	1.3347e-15	2.29408e-11
asf1	0.568573	1.34133e-15	2.30548e-11
Ugt317A1	0.568356	1.38254e-15	2.37632e-11
Naxe	0.568353	1.38313e-15	2.37733e-11
kz	0.568316	1.39026e-15	2.38959e-11
Gem2	0.568282	1.39689e-15	2.40097e-11
MAGE	0.567971	1.45873e-15	2.50727e-11
mbo	0.567865	1.48036e-15	2.54445e-11
GPHR	0.567815	1.49066e-15	2.56215e-11
CG17272	0.567697	1.51542e-15	2.60471e-11
Chc	0.567613	1.53319e-15	2.63525e-11
Rpt3	0.567437	1.57108e-15	2.70038e-11
CG4610	0.567374	1.58498e-15	2.72426e-11
DCAF12	0.567363	1.5875e-15	2.72859e-11
CG3225	0.567356	1.5889e-15	2.731e-11
CG4281	0.567321	1.59663e-15	2.7443e-11
lace	0.567237	1.61542e-15	2.77659e-11
AIMP1	0.567202	1.62331e-15	2.79015e-11
TBPH	0.566971	1.67613e-15	2.88093e-11
CG4820	0.566964	1.67776e-15	2.88373e-11
wda	0.566857	1.70293e-15	2.927e-11
128up	0.566712	1.73756e-15	2.98653e-11
l(2)dtl	0.566379	1.81949e-15	3.12734e-11
Nf-YB	0.566104	1.89e-15	3.24852e-11
GalT1	0.566079	1.89657e-15	3.25982e-11
asRNA:CR45907	0.56606	1.90157e-15	3.26842e-11
sax	0.566059	1.90193e-15	3.26904e-11
snoRNA:Me28S-G980	0.565903	1.94339e-15	3.3403e-11
parvin	0.565738	1.98826e-15	3.41742e-11
Tsr1	0.565616	2.02206e-15	3.47552e-11
nclb	0.565477	2.06123e-15	3.54284e-11
CG5339	0.565165	2.15177e-15	3.69846e-11
CG5916	0.565147	2.15718e-15	3.70776e-11
colt	0.565018	2.19587e-15	3.77426e-11
phol	0.564956	2.21477e-15	3.80674e-11
CG6961	0.56492	2.22583e-15	3.82575e-11
ric8a	0.564913	2.22781e-15	3.82916e-11
scu	0.564861	2.24396e-15	3.85692e-11
Josd	0.564794	2.26459e-15	3.89238e-11
CG6621	0.564631	2.31615e-15	3.981e-11
mib2	0.564629	2.31692e-15	3.98232e-11
TTLL15	0.564611	2.32265e-15	3.99216e-11
CG12129	0.564546	2.34328e-15	4.02762e-11
Nulp1	0.564529	2.34887e-15	4.03723e-11
RIOK2	0.564508	2.35555e-15	4.04872e-11
CG15601	0.5645	2.35834e-15	4.05352e-11
Prx6a	0.564398	2.39162e-15	4.11072e-11
l(3)72Dn	0.564386	2.3955e-15	4.11738e-11
Mul1	0.564349	2.40766e-15	4.13829e-11
Pi4KIIIalpha	0.564237	2.44518e-15	4.20277e-11
CG7044	0.564173	2.4667e-15	4.23977e-11
tank	0.56406	2.50543e-15	4.30634e-11
mRpL15	0.56379	2.59985e-15	4.46862e-11
pont	0.563778	2.60409e-15	4.47591e-11
Cog3	0.563687	2.63697e-15	4.53242e-11
Exo84	0.563505	2.70349e-15	4.64675e-11
CG40045	0.56348	2.71275e-15	4.66268e-11
CG3589	0.563426	2.7331e-15	4.69766e-11
Vlet	0.563348	2.76255e-15	4.74826e-11
CG5439	0.563308	2.77756e-15	4.77407e-11
ERR	0.562989	2.90164e-15	4.98734e-11
Rpt1	0.562976	2.90684e-15	4.99628e-11
CG3226	0.562835	2.96334e-15	5.09339e-11
tzn	0.562824	2.968e-15	5.10139e-11
CG2202	0.5627	3.01885e-15	5.1888e-11
Rme-8	0.562367	3.15921e-15	5.43005e-11
RhoGEF4	0.562326	3.17704e-15	5.46069e-11
nom	0.562058	3.29521e-15	5.6638e-11
bic	0.561984	3.32894e-15	5.72178e-11
mRpL18	0.561838	3.39579e-15	5.83668e-11
Kr-h2	0.561756	3.4338e-15	5.90202e-11
CG16863	0.561715	3.45315e-15	5.93528e-11
garz	0.561685	3.46724e-15	5.95949e-11
swm	0.561617	3.49974e-15	6.01535e-11
CG6565	0.561543	3.53488e-15	6.07576e-11
Pif1	0.561414	3.59754e-15	6.18346e-11
ALiX	0.561279	3.66442e-15	6.2984e-11
EMC2B	0.560958	3.82809e-15	6.57972e-11
His3.3B	0.560895	3.8609e-15	6.63611e-11
Tom20	0.560797	3.9126e-15	6.72498e-11
CG2004	0.560771	3.92636e-15	6.74862e-11
CG12123	0.560728	3.94948e-15	6.78836e-11
CG1532	0.560693	3.96865e-15	6.82131e-11
ORMDL	0.560665	3.98359e-15	6.847e-11
RPA2	0.560528	4.0581e-15	6.97506e-11
CG9426	0.560483	4.08328e-15	7.01835e-11
Mcm7	0.560057	4.32606e-15	7.43564e-11
CG4645	0.55997	4.37752e-15	7.52409e-11
Scox	0.559896	4.42175e-15	7.6001e-11
CG1602	0.559863	4.44109e-15	7.63335e-11
velo	0.55944	4.70316e-15	8.08379e-11
CG6195	0.559426	4.71228e-15	8.09947e-11
eEF1alpha1	0.559311	4.78574e-15	8.22573e-11
CG5235	0.559249	4.82644e-15	8.29568e-11
CG5290	0.559237	4.83367e-15	8.30811e-11
CG17600	0.559185	4.86821e-15	8.36748e-11
dgt6	0.55901	4.98458e-15	8.5675e-11
Kaz	0.559003	4.98946e-15	8.57588e-11
CG3223	0.558988	4.99914e-15	8.59252e-11
lncRNA:CR43144	0.558859	5.08687e-15	8.74331e-11
Snx16	0.558744	5.16711e-15	8.88122e-11
CG8230	0.558686	5.20768e-15	8.95096e-11
CG9143	0.558555	5.3002e-15	9.10998e-11
HisRS	0.558328	5.46512e-15	9.39345e-11
Sirt4	0.558275	5.50396e-15	9.46021e-11
ATPsyndelta	0.55821	5.55239e-15	9.54345e-11
Hus1-like	0.558198	5.56141e-15	9.55896e-11
Pgant7	0.558175	5.57857e-15	9.58845e-11
ATPsynF	0.558047	5.67593e-15	9.7558e-11
Mccc1	0.558011	5.70326e-15	9.80276e-11
CG16868	0.558007	5.70659e-15	9.80849e-11
Hpr1	0.557955	5.74652e-15	9.87712e-11
CG2608	0.557675	5.96671e-15	1.02556e-10
Vps53	0.557637	5.9975e-15	1.03085e-10
Cht11	0.557602	6.02565e-15	1.03569e-10
CG13384	0.557454	6.14668e-15	1.05649e-10
RpL36	0.557278	6.29372e-15	1.08177e-10
phr6-4	0.557275	6.2967e-15	1.08228e-10
Ino80	0.557256	6.31229e-15	1.08496e-10
CG15012	0.557132	6.41838e-15	1.10319e-10
Noc3	0.557054	6.48654e-15	1.11491e-10
CG11110	0.556987	6.54515e-15	1.12498e-10
Pss	0.556847	6.66915e-15	1.14629e-10
Stt3A	0.55681	6.70171e-15	1.15189e-10
Tmem214	0.556703	6.79914e-15	1.16864e-10
eIF3k	0.556553	6.93641e-15	1.19223e-10
p24-2	0.556455	7.02813e-15	1.208e-10
CG16974	0.556452	7.0311e-15	1.20851e-10
Ref1	0.555892	7.57825e-15	1.30255e-10
Sf3b6	0.555868	7.60287e-15	1.30678e-10
CG3430	0.555773	7.70015e-15	1.3235e-10
CG3770	0.555724	7.75043e-15	1.33214e-10
frtz	0.555661	7.81552e-15	1.34333e-10
trr	0.55548	8.00749e-15	1.37633e-10
ssp	0.555374	8.12167e-15	1.39595e-10
Tom70	0.555351	8.14611e-15	1.40015e-10
Sod2	0.555341	8.15683e-15	1.402e-10
Hsp60A	0.555335	8.16416e-15	1.40326e-10
Nup214	0.555274	8.22991e-15	1.41456e-10
Rpt2	0.555237	8.27096e-15	1.42161e-10
TM9SF2	0.555212	8.29896e-15	1.42642e-10
Prp31	0.55499	8.54784e-15	1.4692e-10
CG8728	0.554985	8.55353e-15	1.47018e-10
CG10209	0.554936	8.61011e-15	1.47991e-10
D12	0.554888	8.6654e-15	1.48941e-10
daed	0.554795	8.77298e-15	1.5079e-10
mRpS23	0.554772	8.7995e-15	1.51246e-10
PIG-C	0.554703	8.8815e-15	1.52655e-10
CG12241	0.554653	8.9398e-15	1.53657e-10
Cth	0.554609	8.99325e-15	1.54576e-10
CG34150	0.554475	9.15517e-15	1.57359e-10
CG42359	0.554298	9.37268e-15	1.61098e-10
CG8915	0.554275	9.4011e-15	1.61586e-10
Uba1	0.554158	9.5482e-15	1.64115e-10
CG2712	0.554048	9.68878e-15	1.66531e-10
BRWD3	0.55378	1.00401e-14	1.72568e-10
CG30349	0.553708	1.01365e-14	1.74226e-10
ago	0.553687	1.01656e-14	1.74727e-10
Vps36	0.55354	1.03648e-14	1.7815e-10
Ntmt	0.553365	1.06082e-14	1.82333e-10
CG30338	0.553346	1.06354e-14	1.82802e-10
CR18217	0.553315	1.06785e-14	1.83542e-10
KLHL18	0.553117	1.09635e-14	1.88441e-10
bel	0.552898	1.1285e-14	1.93967e-10
Arfrp1	0.55269	1.1601e-14	1.99398e-10
CG30109	0.552663	1.16419e-14	2.00101e-10
CG17985	0.55263	1.16933e-14	2.00984e-10
Rab6	0.552532	1.18449e-14	2.0359e-10
kraken	0.552516	1.18697e-14	2.04017e-10
Pgam5	0.552288	1.22334e-14	2.10267e-10
CG14130	0.552031	1.26555e-14	2.17523e-10
spel1	0.551973	1.2752e-14	2.19181e-10
Gnpat	0.55195	1.2791e-14	2.19853e-10
ste24a	0.551941	1.28073e-14	2.20131e-10
Unc-115b	0.55186	1.29447e-14	2.22493e-10
CG7872	0.551858	1.29482e-14	2.22553e-10
GILT3	0.551811	1.30284e-14	2.23933e-10
Dsor1	0.551746	1.31402e-14	2.25854e-10
CG11999	0.551553	1.34796e-14	2.31687e-10
Spt	0.551236	1.40524e-14	2.41533e-10
CG3156	0.551232	1.40609e-14	2.41679e-10
ND-19	0.550913	1.46641e-14	2.52047e-10
CSN1b	0.550891	1.47048e-14	2.52746e-10
ArgRS-m	0.550824	1.48363e-14	2.55006e-10
Liprin-beta	0.550741	1.49976e-14	2.57779e-10
Rpn7	0.550717	1.50459e-14	2.58609e-10
CG12177	0.550531	1.5418e-14	2.65004e-10
Skp2	0.550505	1.54709e-14	2.65914e-10
wol	0.550448	1.55872e-14	2.67913e-10
CG18476	0.550323	1.58452e-14	2.72348e-10
Alg11	0.5502	1.61014e-14	2.76751e-10
CG8043	0.550115	1.6283e-14	2.79872e-10
CG4332	0.550105	1.63048e-14	2.80246e-10
Ctf4	0.550066	1.63869e-14	2.81657e-10
Hr78	0.550033	1.64591e-14	2.829e-10
pea	0.549937	1.66669e-14	2.8647e-10
fz	0.549936	1.66688e-14	2.86503e-10
CG3587	0.54982	1.69247e-14	2.90902e-10
CG5382	0.549689	1.72178e-14	2.9594e-10
RpS29	0.549473	1.7712e-14	3.04434e-10
CG7156	0.549329	1.80486e-14	3.10219e-10
Ufc1	0.549234	1.82733e-14	3.14082e-10
CG18213	0.549183	1.83954e-14	3.1618e-10
Pex1	0.549155	1.84638e-14	3.17356e-10
DNAlig1	0.548999	1.88432e-14	3.23877e-10
Ppt1	0.54894	1.89898e-14	3.26396e-10
Uggt	0.548587	1.98837e-14	3.4176e-10
RpL34a	0.548446	2.02532e-14	3.48111e-10
CG11158	0.548358	2.0487e-14	3.52131e-10
CG4679	0.548331	2.05596e-14	3.53379e-10
CG7685	0.548294	2.06602e-14	3.55107e-10
zuc	0.548253	2.07696e-14	3.56988e-10
CG6479	0.548212	2.08802e-14	3.58888e-10
Sf3a1	0.548126	2.11161e-14	3.62943e-10
nod	0.548097	2.11965e-14	3.64326e-10
l(3)07882	0.548018	2.14156e-14	3.68092e-10
htk	0.548016	2.1422e-14	3.68202e-10
Rift	0.547978	2.15267e-14	3.7e-10
CG17528	0.547977	2.1529e-14	3.7004e-10
CG12288	0.547535	2.28046e-14	3.91966e-10
Prim1	0.54752	2.28483e-14	3.92717e-10
Cul4	0.547489	2.29417e-14	3.94321e-10
PolE1	0.547442	2.30811e-14	3.96717e-10
Rab30	0.547381	2.32653e-14	3.99883e-10
pre-mod(mdg4)-C	0.547189	2.38529e-14	4.09984e-10
pre-mod(mdg4)-AB	0.547189	2.38529e-14	4.09984e-10
ABCB7	0.547125	2.40536e-14	4.13433e-10
MED17	0.547103	2.41214e-14	4.14599e-10
Lsm10	0.547078	2.41978e-14	4.15912e-10
Mettl14	0.546983	2.44986e-14	4.21083e-10
CG7878	0.546973	2.45311e-14	4.2164e-10
lmgB	0.546908	2.4739e-14	4.25213e-10
lmgA	0.546908	2.4739e-14	4.25213e-10
Mtpalpha	0.546859	2.48964e-14	4.2792e-10
SNRPG	0.54644	2.62848e-14	4.51783e-10
CG18011	0.546428	2.63277e-14	4.52521e-10
AspRS	0.546413	2.63793e-14	4.53407e-10
mRpL37	0.546373	2.65153e-14	4.55746e-10
mir-3643	0.546158	2.72627e-14	4.68591e-10
Mcm2	0.546049	2.76508e-14	4.75262e-10
l(2)37Cb	0.545988	2.78705e-14	4.79038e-10
CG12096	0.545937	2.80553e-14	4.82215e-10
Ipo9	0.545929	2.80838e-14	4.82704e-10
Wsck	0.545811	2.85144e-14	4.90105e-10
Usp16-45	0.545753	2.87314e-14	4.93835e-10
Septin1	0.545485	2.97418e-14	5.11202e-10
neb	0.54546	2.98397e-14	5.12885e-10
CG10194	0.545379	3.01525e-14	5.1826e-10
Pex2	0.545368	3.01948e-14	5.18988e-10
Rab18	0.545038	3.15091e-14	5.41579e-10
pre-mod(mdg4)-E	0.544894	3.20963e-14	5.51672e-10
Ada	0.544872	3.21903e-14	5.53287e-10
Orct2	0.544806	3.24624e-14	5.57964e-10
CG14220	0.5448	3.24876e-14	5.58396e-10
CG11723	0.544651	3.31175e-14	5.69223e-10
mora	0.544625	3.32291e-14	5.71142e-10
CG11811	0.544555	3.35323e-14	5.76353e-10
CG13126	0.544203	3.50836e-14	6.03018e-10
snRNP-U1-70K	0.543855	3.66874e-14	6.30583e-10
Cpsf5	0.543824	3.68331e-14	6.33088e-10
CG12107	0.543541	3.81976e-14	6.5654e-10
Polr1F	0.54352	3.83008e-14	6.58313e-10
Megf8	0.543503	3.83858e-14	6.59776e-10
SppL	0.543471	3.85391e-14	6.6241e-10
mahj	0.54341	3.88444e-14	6.67658e-10
Cap-D3	0.543403	3.88773e-14	6.68223e-10
CG7985	0.543335	3.92211e-14	6.74133e-10
CG14621	0.543064	4.06046e-14	6.97912e-10
mRpL46	0.543033	4.07645e-14	7.0066e-10
CG12499	0.543001	4.09366e-14	7.03618e-10
cnk	0.54299	4.09945e-14	7.04613e-10
CG10809	0.542853	4.17186e-14	7.1706e-10
Sirt6	0.542822	4.1881e-14	7.19851e-10
vret	0.542688	4.26098e-14	7.32378e-10
ND-B12	0.542455	4.3897e-14	7.54501e-10
mIF3	0.542102	4.59196e-14	7.89266e-10
CG11334	0.542033	4.63273e-14	7.96274e-10
Cmpk	0.541955	4.6788e-14	8.04192e-10
Mkrn1	0.54188	4.72416e-14	8.11988e-10
CG8679	0.541815	4.76358e-14	8.18765e-10
RnrS	0.541667	4.85416e-14	8.34333e-10
Bap170	0.541537	4.93534e-14	8.48287e-10
Nnp-1	0.541395	5.02555e-14	8.63791e-10
Elys	0.541261	5.11165e-14	8.7859e-10
AIF	0.541232	5.13084e-14	8.81889e-10
Art8	0.541227	5.13402e-14	8.82435e-10
amx	0.540974	5.30188e-14	9.11288e-10
RpL26	0.540965	5.30785e-14	9.12313e-10
Upf2	0.540726	5.47187e-14	9.40505e-10
Rbpn-5	0.54071	5.483e-14	9.42418e-10
rho-7	0.540679	5.50452e-14	9.46116e-10
Rcd4	0.540651	5.52452e-14	9.49554e-10
CG4968	0.540618	5.54724e-14	9.53459e-10
Rfk	0.540596	5.56287e-14	9.56146e-10
Hinfp	0.540595	5.56383e-14	9.56311e-10
CG11885	0.540486	5.64099e-14	9.69573e-10
CG11164	0.540473	5.65056e-14	9.71219e-10
CG6693	0.540442	5.67324e-14	9.75116e-10
ZC3H3	0.540379	5.71877e-14	9.82942e-10
Cox10	0.540317	5.76352e-14	9.90634e-10
Rpt6	0.540112	5.9159e-14	1.01683e-09
CG18853	0.540055	5.9584e-14	1.02413e-09
MFS15	0.539994	6.00508e-14	1.03215e-09
Rpn9	0.53996	6.0303e-14	1.03649e-09
mus101	0.539957	6.03282e-14	1.03692e-09
IKKepsilon	0.539935	6.04998e-14	1.03987e-09
Sec13	0.539905	6.07309e-14	1.04384e-09
sll	0.539836	6.1263e-14	1.05299e-09
kel	0.539804	6.15095e-14	1.05722e-09
LSm1	0.539777	6.1718e-14	1.06081e-09
Nup133	0.539653	6.26978e-14	1.07765e-09
Ns4	0.539501	6.39184e-14	1.09863e-09
CG31875	0.539303	6.55354e-14	1.12642e-09
ValRS-m	0.539031	6.78353e-14	1.16595e-09
MBD-R2	0.539008	6.80335e-14	1.16936e-09
RNF220	0.538931	6.86959e-14	1.18074e-09
Fnta	0.538903	6.89421e-14	1.18498e-09
p24-1	0.538858	6.93346e-14	1.19172e-09
CG11596	0.538828	6.95921e-14	1.19615e-09
CG32554	0.53875	7.02876e-14	1.2081e-09
CG9775	0.538678	7.09227e-14	1.21902e-09
Psn	0.538614	7.15037e-14	1.22901e-09
CG6813	0.538591	7.17127e-14	1.2326e-09
Ice2	0.538588	7.17331e-14	1.23295e-09
CG6791	0.538197	7.53614e-14	1.29531e-09
Usp10	0.537876	7.84738e-14	1.34881e-09
Elp4	0.537649	8.07439e-14	1.38783e-09
PolE2	0.537637	8.08663e-14	1.38993e-09
Smr	0.537512	8.21522e-14	1.41203e-09
fzy	0.537211	8.5313e-14	1.46636e-09
CG30096	0.537164	8.58182e-14	1.47504e-09
Diap1	0.536917	8.85204e-14	1.52149e-09
CG17187	0.536785	9.00047e-14	1.547e-09
HP1c	0.536727	9.06578e-14	1.55823e-09
eIF3a	0.536712	9.08367e-14	1.5613e-09
Edem2	0.536559	9.25892e-14	1.59142e-09
PIG-G	0.536516	9.30927e-14	1.60008e-09
Hacd1	0.536498	9.32985e-14	1.60362e-09
[truncated: 1,888 more rows]
