# Supplementary material for: Wdr4 regulates ribosome biogenesis and intestinal homeostasis via let-7
Source: EMBO Rep. 2026 Feb 9;27(8):1870–903. doi: 10.1038/s44319-026-00701-y (PMC13121520; doi:10.1038/s44319-026-00701-y)
Supplement: Supplementary file 4 — Source data Fig. 1 [file 44319_2026_701_MOESM4_ESM.zip]

Archive with 19 entries (13 files):
- Fig. 1/
- Fig. 1/Fig. 1A/
- Fig. 1/Fig. 1A/wh7.jpg
- Fig. 1/Fig. 1A/wh7;wh-gfp.jpg
- Fig. 1/Fig. 1A/yw.JPG
- Fig. 1/Fig. 1B- B'/
- Fig. 1/Fig. 1B- B'/Dlg quantification.xlsx
- Fig. 1/Fig. 1B- B'/Dlg_LamC quantification.prism
- Fig. 1/Fig. 1B- B'/wh7_Dlg+LamC+DAPI.tif
- Fig. 1/Fig. 1B- B'/WT_Dlg+LamC+DAPI.tif
- Fig. 1/Fig. 1C/
- Fig. 1/Fig. 1C/Actin quantification.xlsx
- Fig. 1/Fig. 1C/wh7_DAPI+Phalloidin.tif
- Fig. 1/Fig. 1C/WT_DAPI+Phalloidin.tif
- Fig. 1/Fig. 1E/
- Fig. 1/Fig. 1E/GFP+Hdc+Pros.tif
- Fig. 1/Fig. 1F-F'/
- Fig. 1/Fig. 1F-F'/Female gut measurement.xlsx
- Fig. 1/Fig. 1F-F'/Gut quantification.prism
