# Supplementary material for: Wdr4 regulates ribosome biogenesis and intestinal homeostasis via let-7
Source: EMBO Rep. 2026 Feb 9;27(8):1870–903. doi: 10.1038/s44319-026-00701-y (PMC13121520; doi:10.1038/s44319-026-00701-y)
Supplement: Supplementary file 4 — Source data Fig. 1 [file 44319_2026_701_MOESM4_ESM.zip › Fig. 1/Fig. 1B- B'/Dlg quantification.xlsx]

## Sheet: Dlg expression
Ratio of Dlg/LamC	WT	wh7
1	0.952991	0.528803
2	0.944965	0.522607
3	0.666762	0.600482
4	0.723685	0.734679
5	1.01822	0.274147
6	1.1988	0.817785
7	0.849605	0.831548
8	1.24335	0.799632
9	1.28621	0.527861
10	1.32654	0.384595
11	1.01999	0.579392
12	0.471996	0.689355
13	0.696941	0.690117
14	0.777853	0.462824
15	0.863324	0.356972
16	0.892099	0.386852
17	0.761657	0.38945
18	0.797075	0.352298
19	0.639697	0.538859
20	0.618011	0.698869
21	0.556888	0.46004
22	1.1854	0.627616
23	0.661966	0.748033
24	0.686032	0.596053
25	0.738827	0.657322
26	0.963917	0.651648
27	0.873423	0.718582
28	0.706474	0.585791
29	0.942828	0.834169
30	0.588444	0.546376
31	0.68066	0.694135
32	1.22753	0.542458
33	0.886316	0.573195
34	1.1239	0.721054
35	1.15283	0.574379
36	0.493768	0.534143
37	0.708327	0.569374
38	1.03145	0.913582
39	1.18636	0.503616
40	0.704952	0.597472
41	0.865748	0.58075
42	1.07579	0.54412
43	1.09755	0.422555
44	0.922268	0.685264
45	0.881723	0.485168
46	0.968338	0.473496
47	1.07495	0.578931
48	1.06716	0.784387
49	0.936451	0.798381
50	0.989747	0.776151
51	1.04635	1.00568
52	1.1642	0.861912
53	0.563789	0.409854
54	1.06375	0.612975
55	1.26535	0.785892
56	0.724056	0.762552
57	0.971618	0.705549
58	0.707626	0.87589
59	1.06796	0.848043
60	0.735555	0.685965
61	0.934805	0.447461
62	0.631905	0.660263
63	0.602907	0.598577
64	0.689197	0.406316
65	0.567293	0.811388
66	0.921894	0.668671
67	1.13289	0.533788
68	1.10048	0.801314
69	0.853804	0.718493
70	1.17254	0.527892
71	0.753438	0.363334
72	0.961627	0.869077
73	0.745383	0.714259
74	0.981265	0.659127
75	0.895626	1.10301
76	1.02345	0.585461
77	1.15121	0.467772
78	1.0049	0.419171
79	0.804956	0.441871
80	0.872627	0.619186
81	1.0303	0.418244
82	1.066	0.685587
83	1.38001	0.449569
84	1.10517	0.507684
85	1.40404	0.683169
86	1.13335	0.425523
87	1.41281	0.460553
88	1.34042	0.49763
89	1.27815	0.426319
90	0.789107	0.28115
91	1.18828	0.66215
92	1.06346	0.742341
93	0.89533	0.456099
94	1.14694	0.696429
95	0.954289	0.742379
96	1.03054	0.627293
97	1.0428	0.902018
98	0.760983	1.03851
99	1.00366	0.739319
100	0.897502	0.918163
Average	0.937654	0.622763
stdev	0.219553	0.169997
