# Supplementary material for: Wdr4 regulates ribosome biogenesis and intestinal homeostasis via let-7
Source: EMBO Rep. 2026 Feb 9;27(8):1870–903. doi: 10.1038/s44319-026-00701-y (PMC13121520; doi:10.1038/s44319-026-00701-y)
Supplement: Supplementary file 4 — Source data Fig. 1 [file 44319_2026_701_MOESM4_ESM.zip › Fig. 1/Fig. 1C/Actin quantification.xlsx]

## Sheet: Sheet1
No. of gut	Gut section	WT	wh7
1	1.1	Normal	Normal
	1.2	Normal	Branch defect
	1.3	Normal	Branch defect
					27/29
2	2.1	Normal	Branch defect		Normal	Branch defect
	2.2	Normal	Branch defect	WT	27 out of 29	2 out of 29
	2.3	Normal	Branch defect	wh7	11 out of 29	18 out of 29
3	3.1	Normal	Normal
	3.2	Normal	Normal
	3.3	Branch defect	Normal
4	4.1	Normal	Branch defect
	4.2	Normal	Branch defect
	4.3	Normal	Branch defect
5	5.1	Normal	Normal
	5.2	Normal	Normal
	5.3	Normal	Normal
6	6.1	Normal	Branch defect
	6.2	Normal	Branch defect
	6.3	Normal	Branch defect
7	7.1	Normal	Normal
	7.2	Normal	Branch defect
	7.3	Normal	Branch defect
8	8.1	Normal	Normal
	8.2	Normal	Branch defect
	8.3	Normal	Branch defect
9	9.1	Normal	Branch defect
	9.2	Branch defect	Branch defect
10	10.1	Normal	Normal
	10.2	Normal	Normal
	10.3	Normal	Branch defect
