# Supplementary material for: Wdr4 regulates ribosome biogenesis and intestinal homeostasis via let-7
Source: EMBO Rep. 2026 Feb 9;27(8):1870–903. doi: 10.1038/s44319-026-00701-y (PMC13121520; doi:10.1038/s44319-026-00701-y)
Supplement: Supplementary file 4 — Source data Fig. 1 [file 44319_2026_701_MOESM4_ESM.zip › Fig. 1/Fig. 1F-F'/Female gut measurement.xlsx]

## Sheet: AMG
No. of guts	yw female	wh7 female	wh7;dwdr4;wh-GFP female
1	0.229	0.209	0.175
2	0.214	0.215	0.176
3	0.186	0.244	0.233
4	0.227	0.206	0.184
5	0.176	0.193	0.18
6	0.221	0.218	0.182
7	0.195	0.188	0.181
8	0.227	0.205	0.184
9	0.195	0.231	0.18
10	0.21	0.221	0.189
11	0.239	0.204	0.36
12	0.208	0.306	0.16
13		0.224	0.187
14		0.215
15		0.208
16		0.248
17		0.215
Average	0.210583	0.220588	0.197769
stdev	0.0193036	0.0269978	0.0514071
ttest		0.254768	0.415226

## Sheet: PMG
No. of guts	yw female	wh7 female	wh7;dwdr4;wh-GFP female
1	0.281	0.261	0.223
2	0.235	0.302	0.209
3	0.185	0.308	0.176
4	0.205	0.287	0.249
5	0.199	0.273	0.194
6	0.219	0.275	0.245
7	0.219	0.288	0.243
8	0.234	0.249	0.237
9	0.237	0.237	0.264
10	0.235	0.295	0.208
11	0.221	0.309	0.224
12	0.221	0.232	0.239
13		0.308	0.211
14		0.327
15		0.263
16		0.316
17		0.268
Average	0.22425	0.282235	0.224769
stdev	0.0239967	0.0280992	0.0246108
ttest		2.71757e-06	0.957883
			2.22678e-06

## Sheet: Gut length
No. of guts	yw female	wh7 female	wh7;dwdr4;wh-GFP female
1	6.456	5.451	6.975
2	6.315	4.943	6.954
3	6.471	6.2	6.338
4	6.646	4.896	7.25
5	5.847	5.967	6.648
6	5.778	5.763	6.514
7	6.731	5.802	6.476
8	6.734	5.017	5.961
9	6.038	4.97	6.292
10	6.999	6	6.94
11	5.202	4.911	5.266
12	6.371	4.181	6.904
13		6.514	7.09
14		5.103
15		5.624
16		4
17		5.02
Average	6.299	5.31541	6.58523
stdev	0.503913	0.684614	0.540847
ttest		0.000132177	0.183969
			4.43379e-06
