# Supplementary material for: Wdr4 regulates ribosome biogenesis and intestinal homeostasis via let-7
Source: EMBO Rep. 2026 Feb 9;27(8):1870–903. doi: 10.1038/s44319-026-00701-y (PMC13121520; doi:10.1038/s44319-026-00701-y)
Supplement: Supplementary file 5 — Source data Fig. 2 [file 44319_2026_701_MOESM5_ESM.zip]

Archive with 23 entries (17 files):
- Fig. 2/
- Fig. 2/Fig. 2A-A'/
- Fig. 2/Fig. 2A-A'/cell lineage data.xlsx
- Fig. 2/Fig. 2A-A'/Ind. ISCs_wh7_GFP+Pros+DAPI.tif
- Fig. 2/Fig. 2A-A'/Intermediate_wh7_GFP+Pros+DAPI.tif
- Fig. 2/Fig. 2A-A'/Strong_wh7_GFP+Pros+DAPI.tif
- Fig. 2/Fig. 2A-A'/WT_GFP+Pros+DAPI.tif
- Fig. 2/Fig. 2B/
- Fig. 2/Fig. 2B/wh7_GFP+DAPI+pros.tif
- Fig. 2/Fig. 2B/WT_GFP+Pros+DAPI.tif
- Fig. 2/Fig. 2C'/
- Fig. 2/Fig. 2C'/Cell lineage data.prism
- Fig. 2/Fig. 2C'/Cell Type quantification.xlsx
- Fig. 2/Fig. 2D/
- Fig. 2/Fig. 2D/wh7_Dl+DAPI.tif
- Fig. 2/Fig. 2D/WT_Dl+DAPI.tif
- Fig. 2/Fig. 2E-E'/
- Fig. 2/Fig. 2E-E'/Proliferation.prism
- Fig. 2/Fig. 2E-E'/Proliferation.xlsx
- Fig. 2/Fig. 2E-E'/wh7_phh3+EdU+DAPI.tif
- Fig. 2/Fig. 2E-E'/wh7_phh3+EdU.tif
- Fig. 2/Fig. 2E-E'/WT_phh3+EdU+DAPI.tif
- Fig. 2/Fig. 2E-E'/WT_phh3+edU.tif
