# Supplementary material for: Wdr4 regulates ribosome biogenesis and intestinal homeostasis via let-7
Source: EMBO Rep. 2026 Feb 9;27(8):1870–903. doi: 10.1038/s44319-026-00701-y (PMC13121520; doi:10.1038/s44319-026-00701-y)
Supplement: Supplementary file 5 — Source data Fig. 2 [file 44319_2026_701_MOESM5_ESM.zip › Fig. 2/Fig. 2A-A'/cell lineage data.xlsx]

## Sheet: sections gut quantification
No.0f guts	Guts section	esg>GFP	wh7/wh7;esg>GFP			esg>GFP	wh7/wh7;esg>GFP
1	1.1	Normal	Intermediate			0	2
	1.2	Normal	Intermediate			0	2
	1.3	Normal	Intermediate			0	2
	1.4	Normal	Intermediate			0	2			esg>GFP	wh7/wh7;esg>GFP
	1.5	Normal	Individual			0	1		Normal	84.2105	13.1579
	1.6		Individual			0	1		Individual ISC;s	10.5263	42.1053
2	2.1	Normal	Individual			0	1		Intermediate	5.26316	28.9474
	2.2	Normal	Individual			0	1		Strong	0	15.7895
	2.3	Normal	Individual			0	1		Total	100	100
	2.4	Normal	Individual			0	2
	2.5		Intermediate			0	3
3	3.1	Normal	Strong			0	3		Normal	32	5
	3.2	Normal	Strong			0	3		Individual ISC;s	4	16
	3.3	Normal	Strong			0	3		Intermediate	2	11
	3.4	Normal	Strong			1	1		Strong	0	6
	3.5	Normal				1	1			38	38
4	4.1	Individual	Individual			0	2
	4.2	Individual	Individual			0	2
	4.3	Normal	Intermediate			2	1
	4.4	Normal	Intermediate			1	1
	4.5	Intermediate				0	1
5	5.1	Individual	Individual			0	2
	5.2	Normal	Individual			2	1
	5.3	Normal	Individual			0	1
	5.4	Intermediate	Intermediate			0	1
6	6.1	Normal	Individual			0	2
	6.2	Normal	Individual			0	3
	6.3	Normal	Individual			0	1
	6.4	Normal	Intermediate			0	1
7	7.1	Normal	Strong			0	2
	7.2	Normal	Individual			0	1
	7.3	Normal	Individual			0	0
	7.4	Normal	Intermediate			0	0
8	8.1	Normal	Individual			0	0
	8.2	Normal	Normal			1	0
	8.3	Normal	Normal			0	3
	8.4		Normal			0	0
9	9.1	Individual	Normal			0	2
	9.2	Normal	Strong
	9.3	Normal	Normal
	9.4		Intermediate
