# Supplementary material for: Wdr4 regulates ribosome biogenesis and intestinal homeostasis via let-7
Source: EMBO Rep. 2026 Feb 9;27(8):1870–903. doi: 10.1038/s44319-026-00701-y (PMC13121520; doi:10.1038/s44319-026-00701-y)
Supplement: Supplementary file 5 — Source data Fig. 2 [file 44319_2026_701_MOESM5_ESM.zip › Fig. 2/Fig. 2C'/Cell Type quantification.xlsx]

## Sheet: ISC-EB
No. of guts	WT	wh7
1	24.6224	30.6197
2	23.1469	23.7052
3	23.6364	25.7004
4	24.7657	35.4618
5	21.6	30.4482
6	18.2353	23.1392
7	18.9048	20.2703
8	22.2222	21.7391
9	19.5584	24.1895
Average	21.8547	26.1415
stdev	2.45594	4.97841
ttest		0.0395535

## Sheet: EC
No. of guts	WT	wh7
1	69.4864	60.0243
2	71.0013	69.9203
3	71.25	52.9842
4	71.4859	54.504
5	73.7333	66.306
6	77.0588	67.9612
7	75.0978	69.9324
8	71.2963	69.5652
9	74.6057	69.7007
Average	72.7795	64.5443
stdev	2.45333	6.88645
ttest		0.00700963

## Sheet: MIsdifferentiated EC
No. of guts	WT	wh7
1	2.1148	7.89793
2	1.43043	5.67729
3	0.909091	18.8794
4	1.20482	7.06956
5	1.33333	2.16383
6	0	5.98706
7	0.260756	5.18018
8	0.308642	3.82082
9	0.630915	4.2394
Average	0.91031	6.76839
stdev	0.678018	4.85609
ttest		0.00670792

## Sheet: pre EE, EE
	pre-EE		EE
No. of guts	WT	wh7	WT	wh7
1	0.302115	0.486027	3.47432	0.972053
2	0.390117	0	4.03121	0.697211
3	0.340909	0.852619	3.86364	1.58343
4	0.133869	0.114025	2.40964	2.85063
5	0.266667	0	3.06667	1.08192
6	0.441176	0	4.26471	2.75081
7	0.130378	0.225225	5.73664	4.39189
8	0.462963	0.790514	4.78395	4.87484
9	0	0.124688	5.20505	1.74564
Average	0.274244	0.288122	4.09287	2.3276
stdev	0.157241	0.339161	1.0471	1.50591
ttest		0.913278		0.0117502
