# Supplementary material for: Wdr4 regulates ribosome biogenesis and intestinal homeostasis via let-7
Source: EMBO Rep. 2026 Feb 9;27(8):1870–903. doi: 10.1038/s44319-026-00701-y (PMC13121520; doi:10.1038/s44319-026-00701-y)
Supplement: Supplementary file 5 — Source data Fig. 2 [file 44319_2026_701_MOESM5_ESM.zip › Fig. 2/Fig. 2E-E'/Proliferation.xlsx]

## Sheet: phh3
No. of guts	yw	wh7	wh7;wh-gfp/+
1	7	25	8
2	8	17	7
3	6	41	5
4	6	20	6
5	15	24	5
6	15	78	8
7	14	41	7
8	5	40	6
9	4	44	8
10	5	36
Average	8.5	36.6	6.66667
Stdev	4.40328	17.5512	1.22474
ttest		0.000590709	0.233693

## Sheet: EdU
No. of guts	ISC/EB			EC
1	yw	wh7	wh7;wh-gfp/+	yw	wh7	wh7;wh-gfp/+
2	0	18	2	0	25	0
3	5	34	2	0	51	0
4	0	21	2	0	39	0
5	2	17	2	0	31	0
6	10	35	2	13	52	2
7	0	20	4	0	47	0
8	0	21	2	0	28	0
9	0	41	3	0	73	0
10		43	2		54
Average	2.125	27.7778	2.33333	1.625	44.4444	0.25
Stdev	3.64251	10.3776	0.707107	4.59619	15.298	0.707107
ttest		3.66359e-05	0.854145		1.51196e-05	0.429392
