# Supplementary material for: Wdr4 regulates ribosome biogenesis and intestinal homeostasis via let-7
Source: EMBO Rep. 2026 Feb 9;27(8):1870–903. doi: 10.1038/s44319-026-00701-y (PMC13121520; doi:10.1038/s44319-026-00701-y)
Supplement: Supplementary file 6 — Source data Fig. 3 [file 44319_2026_701_MOESM6_ESM.zip]

Archive with 20 entries (16 files):
- Fig. 3/
- Fig. 3/Fig 3B-B'/
- Fig. 3/Fig 3B-B'/Dl-dwdr4RNAi_phh3+edu+DAPI.tif
- Fig. 3/Fig 3B-B'/Dl-egfpRNAi_phh3+edu+DAPI.tif
- Fig. 3/Fig 3B-B'/EdU.prism
- Fig. 3/Fig 3B-B'/Proliferation phh3.prism
- Fig. 3/Fig 3B-B'/Proliferation.xlsx
- Fig. 3/Fig. 3A'- A''/
- Fig. 3/Fig. 3A'- A''/clonal analysis .xlsx
- Fig. 3/Fig. 3A'- A''/FRT19A_GFP+Pros+DAPI.tif
- Fig. 3/Fig. 3A'- A''/ISC and EB clone.prism
- Fig. 3/Fig. 3A'- A''/ISC and EB per Clones.xlsx
- Fig. 3/Fig. 3A'- A''/Percentage of clones.xlsx
- Fig. 3/Fig. 3A'- A''/wh7FRT19A_GFP+Pros+DAPI.tif
- Fig. 3/Fig. 3C-C'/
- Fig. 3/Fig. 3C-C'/% of ISCs in PMG.pzfx
- Fig. 3/Fig. 3C-C'/Dl-mcherryRNAi_GFP+Pros.tif
- Fig. 3/Fig. 3C-C'/Dl-UASp-dwdr4RNAi_GFP+Pros.tif
- Fig. 3/Fig. 3C-C'/Dl-UASt-dwdr4RNAi_GFP+Pros.tif
- Fig. 3/Fig. 3C-C'/Percentage of ISCs in PMG.xlsx
