# Supplementary material for: Wdr4 regulates ribosome biogenesis and intestinal homeostasis via let-7
Source: EMBO Rep. 2026 Feb 9;27(8):1870–903. doi: 10.1038/s44319-026-00701-y (PMC13121520; doi:10.1038/s44319-026-00701-y)
Supplement: Supplementary file 6 — Source data Fig. 3 [file 44319_2026_701_MOESM6_ESM.zip › Fig. 3/Fig 3B-B'/Proliferation.xlsx]

## Sheet: phh3
	Dl-Gal4>
No. of guts	GFP RNAi	whRNAi
1	8	59
2	9	9
3	5	40
4	5	30
5	4	14
6	11	29
7	7	15
8	8	29
9	4	12
10	4	9
11	2	16
12	3	11
13	1	18
14	6	15
Average	5.5	21.8571
Stdev	2.82162	14.2173
ttest		0.000849656

## Sheet: EdU
	Dl-Gal4>
No. of guts	ISC/EB		EC
1	GFP RNAi	whRNAi	GFP RNAi	whRNAi
2	0	76	0	50
3	13	12	20	6
4	5	17	2	6
5	1	23	17	31
6	0	4	2	10
7	1	14	1	17
8	4	85	2	77
9	5	11	5	26
10		4		9
11
12
13
14
Average	3.625	27.3333	6.125	25.7778
Stdev	4.34042	30.7977	7.80911	24.0509
ttest		0.0503936		0.0432991
