# Supplementary material for: Wdr4 regulates ribosome biogenesis and intestinal homeostasis via let-7
Source: EMBO Rep. 2026 Feb 9;27(8):1870–903. doi: 10.1038/s44319-026-00701-y (PMC13121520; doi:10.1038/s44319-026-00701-y)
Supplement: Supplementary file 6 — Source data Fig. 3 [file 44319_2026_701_MOESM6_ESM.zip › Fig. 3/Fig. 3A'- A''/clonal analysis .xlsx]

## Sheet: 3 day aci combined
FRT19A 3 day aci 1st time		GFP POSITIVE CELLS					wh7 FRT19A 3 day aci		GFP POSITIVE CELLS						FRT19A 3 day aci 2nd time		GFP POSITIVE CELLS					wh7 FRT19A 3 day aci		GFP POSITIVE CELLS					FRT19A 3 day aci 3rd time		GFP POSITIVE CELLS					wh7 FRT19A 3 day aci		GFP POSITIVE CELLS
Gut no.	Total clone	small nuclei	big nuclei	pros +	Total cell		Gut no.	Total clone	small nuclei	big nuclei	pros +	Total cell			Gut no.	Total clone	small nuclei	big nuclei	pros +	Total cell		Gut no.	Total clone	small nuclei	big nuclei	pros +	Total cell		Gut no.	Total clone	small nuclei	big nuclei	pros +	Total cell		Gut no.	Total clone	small nuclei	big nuclei	pros +	Total cell
1.1	1	6	9	1	16		1.1	1	1	1	0	2			1.1	1	1	0	0	1		1.1	1	1	0	0	1		1.1	1	2	0	0	2		1.1	1	1	0	0	1
	1	0	1	0	1			1	0	1	0	1				1	1	0	0	1			1	1	0	0	1			1	1	1	0	2			1	2	0	0	2
	1	0	1	0	1											1	1	0	0	1			1	1	1	1	3										1	1	0	0	1
							1.2	1	1	0	0	1				1	1	0	0	1			1	1	1	1	3		1.2	1	1	0	0	1			1	1	1	0	2
1.2	1	0	1	0	1			1	1	0	0	1				1	1	0	0	1			1	2	2	0	4			1	2	0	0	2
	1	0	1	0	1											1	1	0	0	1			1	0	0	1	1			1	0	1	0	1		1.2	1	1	0	0	1
							1.3	1	1	0	0	1				1	1	0	0	1										1	0	1	0	1
1.3	1	1	0	0	1			1	1	0	0	1				1	2	1	0	3										1	3	1	0	4		1.3	1	1	0	0	1
	1	2	0	0	2			1	1	0	0	1				1	1	0	0	1		2.1	1	2	0	0	2			1	3	0	0	3			1	0	1	0	1
	1	1	0	0	1			1	1	0	0	1				1	0	2	0	2			1	1	0	0	1			1	1	0	1	2
	1	1	0	0	1																		1	1	0	0	1			1	2	1	0	3		1.4	1	1	0	0	1
	1	1	0	0	1		2.1	1	1	0	0	1			1.2	1	1	0	0	1																	1	2	0	0	2
	1	1	0	0	1											1	1	0	0	1		2.2	1	1	0	0	1		1.3	1	1	0	0	1			1	1	0	0	1
	1	1	0	0	1		3.1	1	1	0	0	1				1	1	0	0	1			1	1	0	0	1			1	1	0	0	1
	1	1	0	0	1																		1	1	0	0	1			1	2	0	0	2
	1	1	0	0	1		3.2	1	1	0	0	1			1.3	1	1	0	0	1										1	0	1	0	1		2.1	1	0	0	1	1
								1	1	0	0	1				1	1	0	0	1		2.3	1	1	0	0	1			1	1	0	0	1
1.4	1	1	0	0	1											1	2	0	0	2			1	1	0	0	1									2.2	1	1	0	0	1
	1	0	1	0	1		3.3	1	2	0	0	2				1	2	1	0	3			1	1	0	0	1		1.4	1	3	0	1	4			1	1	0	0	1
								1	0	1	0	1				1	2	0	0	2			1	1	0	0	1			1	2	0	0	2			1	5	1	0	6
								1	2	0	0	2				1	3	0	0	3			1	0	0	1	1			1	1	0	0	1
								1	1	0	0	1				1	2	1	0	3			1	1	0	0	1			1	1	0	0	1		2.3	1	0	1	0	1
																1	1	0	0	1										1	0	1	0	1			1	1	0	0	1
2.1	1	1	0	0	1		3.4	1	2	0	0	2				1	2	0	0	2		2.4	1	1	1	0	2			1	1	0	0	1			1	1	0	0	1
	1	1	0	0	1			1	0	1	0	1											1	1	1	0	2			1	1	0	0	1			1	1	0	0	1
								1	0	1	0	1			2.1	1	1	0	0	1
2.2	1	1	0	0	1											1	1	0	0	1									1.5	1	2	2	0	4
	1	1	0	0	1											1	1	0	0	1		3.1	1	0	1	0	1			1	1	1	0	2		3.1	1	1	1	0	2
	1	1	0	0	1		4.1	1	0	0	1	1				1	1	0	0	1			1	1	3	0	4			1	3	0	1	4			1	1	1	0	2
	1	1	0	0	1											1	0	1	0	1										1	0	2	0	2			1	1	1	0	2
	1	1	0	0	1		4.2	1	1	0	0	1				1	0	1	0	1		3.2	1	0	1	0	1			1	1	0	0	1			1	1	0	0	1
																							1	0	1	0	1										1	0	1	0	1
							4.3	1	1	0	0	1			2.2	1	1	0	0	1			1	2	2	0	4		1.6	1	1	0	0	1
								1	1	0	0	1				1	0	1	0	1			1	1	1	0	2			1	4	2	0	6		3.2	1	1	0	0	1
3.1	1	1	0	0	1			1	1	1	0	2				1	1	2	0	3										1	2	0	0	2			1	1	1	0	2
	1	0	0	2	2											1	2	2	0	4										1	0	1	0	1
	1	1	0	0	1		4.4	1	2	1	0	3				1	0	1	0	1		4.1	1	1	0	0	1			1	0	1	0	1
	1	2	0	0	2			1	1	1	0	2				1	0	1	0	1																4.1	1	1	0	0	1
	1	1	0	0	1			1	0	1	0	1				1	1	0	0	1		4.2	1	1	0	0	1										1	2	0	0	2
																1	1	0	0	1			1	1	0	0	1		2.1	1	2	0	0	2
3.2	1	1	0	0	1																		1	0	1	0	1			1	1	0	0	1		4.2	1	1	0	0	1
	1	1	0	0	1		5.1	1	0	0	1	1											1	1	1	0	2			1	1	0	0	1			1	1	0	0	1
	1	1	0	0	1										3.1	1	1	0	0	1																	1	1	0	0	1
	1	1	0	0	1		5.2	1	1	1	0	2				1	1	0	0	1		4.3	1	1	0	0	1		2.2	1	1	0	0	1
	1	0	2	0	2			1	1	0	0	1											1	0	1	0	1			1	1	0	0	1
	1	2	0	0	2										3.2	1	1	0	0	1			1	0	1	0	1			1	0	1	0	1		5.1	1	1	0	0	1
	1	0	1	0	1		6.1	1	1	0	0	1				1	1	0	0	1																	1	1	0	0	1
	1	1	0	0	1																	4.4	1	1	0	0	1		2.3	1	1	0	0	1
	1	1	0	0	1		6.2	1	0	0	1	1			3.3	1	1	0	0	1			1	1	0	0	1
	1	0	1	0	1											1	1	1	0	2			1	2	1	0	3		2.4	1	1	0	0	1		6.1	1	1	0	0	1
							6.3	1	0	0	1	1				1	1	1	0	2			1	1	0	0	1			1	0	1	0	1
3.3	1	1	1	0	2											1	0	2	0	2										1	1	0	0	1
	1	0	2	0	2		6.4	1	1	0	0	1																								7.1	1	0	1	0	1
	1	1	0	0	1										3.4	1	0	1	0	1		5.1	1	2	0	0	2
	1	0	2	0	2		6.5	1	1	0	0	1				1	0	1	0	1									3.1	1	1	0	0	1		7.2	1	1	1	0	2
	1	0	2	0	2			1	1	0	0	1				1	0	1	0	1		5.2	1	1	0	0	1			1	0	2	0	2			1	1	1	0	2
	1	2	1	0	3			1	1	0	0	1				1	0	1	0	1										1	1	0	0	1			1	1	0	0	1
	1	1	0	0	1											1	0	2	0	2		5.3	1	1	1	0	2										1	0	1	0	1
							7.1	1	3	1	0	4				1	1	2	0	3			1	2	3	0	5		3.2	1	1	0	0	1			1	1	0	0	1
4.1	1	0	1	0	1			1	3	0	0	3				1	2	0	0	2			1	1	0	0	1			1	0	1	0	1			1	1	0	0	1
	1	1	1	0	2			1	2	1	0	3				1	0	1	0	1			1	0	1	0	1			1	2	4	0	6
	1	3	0	0	3			1	1	0	0	1				1	4	5	0	9			1	1	0	0	1									7.3	1	1	0	0	1
								1	2	1	1	4				1	1	1	0	2			1	1	0	0	1		3.3	1	2	0	0	2			1	0	1	0	1
4.2	1	1	0	0	1											1	1	2	0	3			1	1	0	0	1			1	1	0	0	1			1	2	0	0	2
	1	1	1	0	2		7.2	1	0	1	0	1				1	2	7	0	9			1	2	0	0	2			1	0	0	1	1			1	2	0	0	2
	1	1	1	0	2			1	1	0	0	1				1	2	8	1	11			1	1	0	0	1			1	0	1	0	1			1	1	0	0	1
	1	1	0	0	1			1	1	0	0	1				1	0	3	0	3			1	2	0	0	2			1	0	1	0	1
	1	0	2	0	2			1	1	0	0	1				1	0	1	0	1			1	1	0	0	1			1	0	1	0	1
	1	1	0	0	1			1	0	1	0	1				1	6	4	2	12			1	1	0	0	1			1	2	0	0	2		8.1	1	1	0	0	1
	1	0	1	0	1											1	1	5	0	6			1	1	0	0	1			1	3	0	0	3			1	4	7	1	12
	1	2	1	0	3		7.3	1	3	2	0	5				1	4	2	0	6			1	1	0	0	1
	1	1	0	0	1																		1	1	0	0	1
	1	1	1	1	3		7.4	1	1	0	0	1			3.5	1	1	3	0	4			1	1	0	0	1		4.1	1	2	0	1	3		9.1	1	3	1	0	4
	1	2	0	0	2			1	1	0	0	1				1	1	0	0	1			1	1	0	0	1			1	1	1	0	2			1	1	1	1	3
								1	1	0	0	1				1	2	3	2	7			1	2	0	0	2			1	1	0	0	1			1	3	1	0	4
4.3	1	2	3	0	5			1	1	0	0	1				1	1	2	0	3										1	1	0	0	1			1	0	1	0	1
	1	0	1	0	1			1	1	0	0	1																		1	2	1	0	3			1	0	1	0	1
	1	1	0	0	1			1	1	0	0	1			4.1	1	1	0	0	1		6.1	1	1	0	0	1			1	2	0	0	2			1	0	1	0	1
	1	1	0	0	1			1	0	0	1	1				1	1	1	0	2										1	1	1	0	2			1	1	1	0	2
	1	0	1	0	1			1	1	1	0	2				1	1	1	0	2										1	1	0	0	1			1	2	3	1	6
																1	0	1	0	1		7.1	1	1	0	1	2			1	1	0	0	1			1	1	2	1	4
							8.1	1	2	1	0	3				1	0	2	0	2										1	1	0	0	1			1	3	1	0	4
5.1	1	1	0	0	1			1	0	2	0	2				1	2	2	1	5		7.2	1	1	0	0	1			1	4	0	0	4			1	2	0	0	2
	1	5	1	0	6											1	1	2	1	4			1	1	0	0	1										1	2	1	0	3
	1	2	0	0	2											1	6	4	0	10									4.2	1	0	0	1	1			1	2	0	0	2
							9.1	1	1	0	0	1				1	3	4	1	8										1	0	0	1	1			1	2	0	0	2
5.2	1	1	0	0	1			1	0	0	1	1				1	0	1	0	1		8.1	1	1	2	0	3			1	1	0	0	1			1	1	2	0	3
	1	0	2	0	2											1	3	3	0	6			1	1	3	1	5			1	1	0	0	1			1	3	4	0	7
	1	1	0	0	1		9.2	1	0	0	1	1																									1	0	2	0	2
	1	1	0	0	1										4.2	1	0	1	0	1		8.2	1	0	1	0	1		4.3	1	1	0	0	1			1	0	2	0	2
	1	0	1	0	1		9.3	1	1	0	0	1				1	1	2	0	3										1	1	0	0	1			1	2	0	0	2
	1	2	0	0	2			1	0	1	1	2				1	3	0	0	3		8.3	1	1	1	0	2										1	0	1	0	1
	1	4	2	0	6											1	1	0	0	1			1	0	1	0	1										1	4	7	2	13
	1	2	2	0	4		9.4	1	2	1	0	3											1	1	1	0	2		5.1	1	3	2	0	5			1	4	4	0	8
																							1	1	1	0	2			1	1	0	0	1
5.3	1	1	0	0	1										5.1	1	1	0	0	1			1	2	0	0	2			1	2	0	0	2		9.2	1	5	3	0	8
	1	2	0	0	2		10.1	1	9	3	0	12				1	1	0	0	1			1	1	0	0	1			1	1	0	0	1			1	3	5	2	10
	1	0	1	0	1			1	1	0	0	1				1	1	0	0	1			1	2	0	0	2										1	1	2	0	3
								1	1	0	0	1				1	1	0	0	1			1	1	1	0	2		5.2	1	1	1	0	2			1	1	1	0	2
6.1	1	7	2	0	9			1	2	1	0	3				1	1	0	0	1			1	2	1	0	3			1	1	0	0	1			1	1	4	0	5
								1	4	5	0	9																									1	2	4	0	6
6.2	1	0	1	0	1			1	0	1	0	1			5.2	1	1	0	0	1		8.4	1	0	1	0	1		5.3	1	1	0	0	1			1	4	2	0	6
	1	2	2	0	4											1	1	0	0	1			1	2	0	0	2										1	2	2	0	4
	1	1	0	0	1		10.2	1	1	0	0	1				1	0	1	0	1			1	1	2	1	4										1	5	6	2	13
	1	1	0	0	1											1	2	0	0	2									6.1	1	3	1	0	4			1	0	2	0	2
	1	2	0	0	2		10.3	1	2	0	0	2				1	1	0	0	1										1	0	0	1	1			1	0	1	0	1
	1	2	0	0	2			1	1	0	0	1										9.1	1	1	0	0	1										1	2	3	0	5
	1	1	0	0	1			1	2	0	0	2											1	0	1	0	1		6.2	1	4	6	0	10			1	0	1	0	1
	1	1	0	0	1			1	0	1	0	1			6.1	1	1	0	0	1			1	0	1	0	1										1	2	1	0	3
	1	1	0	0	1			1	0	1	0	1				1	1	0	0	1									6.3	1	1	0	0	1
	1	1	0	0	1			1	0	1	0	1				1	3	0	0	3		9.2	1	1	1	0	2									9.3	1	1	2	2	5
	1	1	0	0	1			1	0	1	0	1											1	0	1	0	1										1	2	2	0	4
	1	1	0	0	1			1	1	0	0	1			6.2	1	0	0	1	1			1	0	1	0	1		7.1	1	1	0	0	1			1	1	1	0	2
	1	2	0	0	2			1	2	1	0	3																		1	1	0	0	1			1	1	1	0	2
	1	3	0	0	3			1	0	1	0	1			6.3	1	1	0	0	1		9.3	1	1	0	0	1			1	1	0	0	1			1	1	0	0	1
								1	1	0	0	1				1	1	0	0	1										1	0	1	0	1			1	0	1	0	1
6.3	1	0	1	0	1			1	0	1	0	1				1	1	1	0	2		9.4	1	1	0	0	1			1	0	2	0	2			1	4	5	0	9
								1	1	0	0	1				1	1	0	0	1			1	0	0	1	1			1	2	1	0	3			1	1	0	0	1
								1	0	1	0	1				1	2	0	0	2			1	1	0	0	1			1	0	1	0	1			1	2	4	0	6
7.1	1	1	0	0	1			1	1	0	0	1				1	0	1	0	1			1	1	0	0	1										1	0	1	0	1
	1	1	0	0	1											1	1	0	0	1			1	1	0	0	1		7.2	1	1	0	0	1			1	5	1	0	6
	1	1	0	0	1																		1	1	0	0	1			1	1	0	0	1			1	4	2	0	6
	1	0	1	0	1																		1	1	0	0	1			1	1	0	0	1			1	2	2	2	6
															7.1	1	1	0	0	1			1	2	0	0	2			1	1	0	0	1			1	5	5	1	11
7.2	1	3	0	0	3											1	2	0	0	2			1	1	0	0	1			1	3	0	0	3			1	18	23	0	41
																							1	1	1	0	2			1	0	1	0	1
7.3	1	0	1	0	1										7.2	1	3	0	0	3										1	2	9	1	12		9.4	1	1	3	2	6
	1	1	0	0	1											1	1	0	0	1		9.5	1	1	0	0	1										1	3	4	3	10
	1	1	0	0	1																		1	1	0	0	1		7.3	1	1	0	0	1			1	3	1	0	4
	1	1	0	0	1																									1	1	0	0	1			1	1	0	0	1
															8.1	1	1	0	0	1										1	3	0	0	3			1	0	1	0	1
7.4	1	0	2	0	2											1	0	1	0	1																	1	0	1	0	1
	1	1	1	0	2																																1	2	4	2	8
	1	0	1	0	1										8.2	1	1	0	0	1									8.1	1	1	0	0	1			1	1	0	0	1
	1	3	2	0	5											1	0	1	0	1										1	0	1	0	1			1	2	0	0	2
																1	1	0	0	1																	1	1	1	0	2
7.5	1	1	1	0	2																								8.2	1	1	0	0	1			1	1	1	1	3
	1	2	1	0	3																									1	1	0	0	1			1	5	3	2	10
															9.1	1	2	0	0	2										1	6	7	0	13			1	2	7	0	9
7.6	1	1	0	0	1											1	1	0	0	1										1	2	0	0	2
																1	0	0	1	1										1	1	0	0	1
																														1	1	0	0	1		10.1	1	1	1	0	2
															9.2	1	1	0	0	1										1	0	1	0	1			1	1	0	0	1
8.1	1	1	0	0	1																									1	1	0	0	1			1	2	1	0	3
	1	2	0	0	2										9.3	1	1	0	0	1										1	1	0	0	1			1	1	0	0	1
	1	1	0	0	1											1	2	0	0	2										1	1	0	0	1
	1	1	0	0	1											1	0	1	0	1										1	1	0	0	1		10.2	1	1	1	0	2
	1	1	0	0	1											1	1	0	0	1										1	1	0	0	1			1	0	1	0	1
																1	1	0	1	2										1	2	0	0	2			1	2	0	0	2
8.2	1	0	0	1	1											1	3	0	0	3										1	1	0	0	1			1	1	0	0	1
	1	2	0	0	2											1	2	0	1	3										1	1	0	0	1			1	2	1	0	3
																1	1	0	0	1										1	1	0	0	1			1	1	1	0	2
8.3	1	1	0	0	1											1	1	1	0	2										1	1	0	0	1			1	3	2	2	7
	1	3	0	0	3
	1	2	0	0	2																								8.3	1	1	0	0	1		10.3	1	5	3	0	8
	1	2	0	0	2																									1	1	0	0	1			1	2	1	0	3
	1	1	0	0	1																									1	1	0	0	1			1	0	1	0	1
	1	0	1	0	1																									1	1	0	0	1			1	1	2	0	3
	1	0	1	1	2																									1	2	0	0	2			1	0	1	0	1
	1	1	0	0	1																									1	0	1	0	1			1	0	1	0	1
	1	1	0	0	1																									1	1	0	0	1			1	2	1	0	3
																																					1	0	1	0	1
																																					1	1	1	2	4
9.1	1	3	4	0	7																								9.1	1	1	0	0	1
	1	1	0	0	1																															10.4	1	0	1	0	1
	1	1	0	0	1																								9.2	1	1	0	0	1			1	6	4	0	10
	1	0	0	1	1																									1	2	0	0	2			1	4	3	0	7
																																					1	0	2	0	2
9.2	1	0	0	1	1																								9.3	1	1	0	0	1			1	4	1	0	5
																														1	1	0	0	1			1	2	0	0	2
9.3	1	1	0	0	1																									1	1	0	0	1			1	3	3	0	6
																																					1	3	4	0	7
9.4	1	1	0	0	1
	1	1	1	0	2																															10.5	1	3	4	0	7
																																					1	3	6	0	9
9.5	1	1	0	0	1																																1	1	1	0	2
	1	1	1	0	2																																1	0	1	0	1
																																					1	1	1	0	2
																																					1	0	1	0	1
																																					1	0	1	0	1
																																				10.6	1	3	1	0	4
																																					1	1	1	2	4
																																					1	1	1	0	2
																																					1	0	1	0	1

## Sheet: 3d aci calculation
small nuclei	big nuclei	pros +	Total cell		small nuclei	big nuclei	pros +	Total cell		small nuclei	big nuclei	pros +	Total cell		small nuclei	big nuclei	pros +	Total cell		small nuclei	big nuclei	pros +	Total cell		small nuclei	big nuclei	pros +	Total cell
0	1	0	1		0	1	0	1		1	0	0	1		1	0	0	1		1	0	0	1		1	0	0	1
0	1	0	1		1	0	0	1		1	0	0	1		1	0	0	1		0	1	0	1		1	0	0	1
0	1	0	1		1	0	0	1		1	0	0	1		0	0	1	1		0	1	0	1		1	0	0	1
0	1	0	1		1	0	0	1		1	0	0	1		1	0	0	1		1	0	0	1		1	0	0	1
1	0	0	1		1	0	0	1		1	0	0	1		1	0	0	1		1	0	0	1		0	1	0	1
1	0	0	1		1	0	0	1		1	0	0	1		1	0	0	1		0	1	0	1		1	0	0	1
1	0	0	1		1	0	0	1		1	0	0	1		1	0	0	1		1	0	0	1		1	0	0	1
1	0	0	1		1	0	0	1		1	0	0	1		1	0	0	1		1	0	0	1		0	0	1	1
1	0	0	1		1	0	0	1		1	0	0	1		1	0	0	1		1	0	0	1		1	0	0	1
1	0	0	1		1	0	0	1		1	0	0	1		1	0	0	1		0	1	0	1		1	0	0	1
1	0	0	1		1	0	0	1		1	0	0	1		1	0	0	1		1	0	0	1		0	1	0	1
1	0	0	1		0	1	0	1		1	0	0	1		1	0	0	1		1	0	0	1		1	0	0	1
1	0	0	1		1	0	0	1		1	0	0	1		0	0	1	1		1	0	0	1		1	0	0	1
0	1	0	1		0	1	0	1		1	0	0	1		1	0	0	1		1	0	0	1		1	0	0	1
1	0	0	1		0	1	0	1		1	0	0	1		0	1	0	1		0	1	0	1		1	0	0	1
1	0	0	1		0	0	1	1		1	0	0	1		0	1	0	1		0	1	0	1		0	1	0	1
1	0	0	1		1	0	0	1		1	0	0	1		0	1	0	1		1	0	0	1		1	0	0	1
1	0	0	1		1	0	0	1		1	0	0	1		1	0	0	1		1	0	0	1		1	0	0	1
1	0	0	1		1	0	0	1		0	1	0	1		1	0	0	1		1	0	0	1		1	0	0	1
1	0	0	1		0	1	0	1		0	1	0	1		1	0	0	1		1	0	0	1		1	0	0	1
1	0	0	1		0	0	1	1		1	0	0	1		0	1	0	1		0	1	0	1		1	0	0	1
1	0	0	1		1	0	0	1		0	1	0	1		1	0	0	1		1	0	0	1		1	0	0	1
1	0	0	1		1	0	0	1		0	1	0	1		0	1	0	1		1	0	0	1		1	0	0	1
1	0	0	1		0	0	1	1		0	1	0	1		0	1	0	1		0	1	0	1		1	0	0	1
1	0	0	1		0	0	1	1		1	0	0	1		1	0	0	1		1	0	0	1		0	1	0	1
1	0	0	1		1	0	0	1		1	0	0	1		1	0	0	1		1	0	0	1		1	0	0	1
1	0	0	1		1	0	0	1		1	0	0	1		1	0	0	1		1	0	0	1		0	1	0	1
1	0	0	1		1	0	0	1		1	0	0	1		1	0	0	1		1	0	0	1		1	0	0	1
0	1	0	1		1	0	0	1		1	0	0	1		1	0	0	1		0	1	0	1		1	0	0	1
1	0	0	1		1	0	0	1		1	0	0	1		0	1	0	1		1	0	0	1		1	0	0	1
1	0	0	1		0	1	0	1		1	0	0	1		1	0	0	1		0	0	1	1		0	1	0	1
0	1	0	1		1	0	0	1		0	1	0	1		1	0	0	1		0	1	0	1		1	0	0	1
1	0	0	1		1	0	0	1		0	1	0	1		1	0	0	1		0	1	0	1		1	0	0	1
1	0	0	1		1	0	0	1		0	1	0	1		1	0	0	1		0	1	0	1		0	1	0	1
0	1	0	1		0	1	0	1		0	1	0	1		1	0	0	1		1	0	0	1		0	1	0	1
1	0	0	1		1	0	0	1		0	1	0	1		1	0	0	1		1	0	0	1		0	1	0	1
1	0	0	1		1	0	0	1		0	1	0	1		1	0	0	1		1	0	0	1		0	1	0	1
1	0	0	1		1	0	0	1		1	0	0	1		1	0	0	1		1	0	0	1		0	1	0	1
0	1	0	1		1	0	0	1		1	0	0	1		1	0	0	1		1	0	0	1		0	1	0	1
1	0	0	1		1	0	0	1		0	1	0	1		1	0	0	1		0	0	1	1		1	0	0	1
0	1	0	1		1	0	0	1		0	1	0	1		1	0	0	1		0	0	1	1		0	1	0	1
1	0	0	1		0	0	1	1		0	1	0	1		1	0	0	1		1	0	0	1		1	0	0	1
1	0	0	1		1	0	0	1		1	0	0	1		1	0	0	1		1	0	0	1		0	1	0	1
0	1	0	1		0	0	1	1		1	0	0	1		1	0	0	1		1	0	0	1		1	0	0	1
1	0	0	1		0	0	1	1		1	0	0	1		0	1	0	1		1	0	0	1		0	1	0	1
1	0	0	1		1	0	0	1		1	0	0	1		0	1	0	1		1	0	0	1		0	1	0	1
1	0	0	1		1	0	0	1		1	0	0	1		1	0	0	1		1	0	0	1		1	0	0	1
1	0	0	1		1	0	0	1		1	0	0	1		0	1	0	1		1	0	0	1		1	0	0	1
0	1	0	1		0	1	0	1		1	0	0	1		1	0	0	1		1	0	0	1		1	0	0	1
1	0	0	1		1	0	0	1		1	0	0	1		0	1	0	1		0	0	1	1		0	1	0	1
0	1	0	1		1	0	0	1		0	1	0	1		0	1	0	1		1	0	0	1		1	0	0	1
0	1	0	1		0	1	0	1		1	0	0	1		0	1	0	1		1	0	0	1		0	1	0	1
1	0	0	1		0	1	0	1		1	0	0	1		0	1	0	1		1	0	0	1		0	1	0	1
1	0	0	1		0	1	0	1		1	0	0	1		1	0	0	1		1	0	0	1		0	1	0	1
1	0	0	1		0	1	0	1		0	0	1	1		1	0	0	1		0	1	0	1		0	1	0	1
1	0	0	1		1	0	0	1		1	0	0	1		0	0	1	1		0	1	0	1		0	1	0	1
1	0	0	1		0	1	0	1		1	0	0	1		1	0	0	1		1	0	0	1		0	1	0	1
1	0	0	1		1	0	0	1		1	0	0	1		1	0	0	1		1	0	0	1		0	1	0	1
1	0	0	1		0	1	0	1		0	1	0	1		1	0	0	1		1	0	0	1		0	1	0	1
1	0	0	1		1	0	0	1		1	0	0	1		1	0	0	1		1	0	0	1		0	1	0	1
0	1	0	1		0	1	0	1		1	0	0	1		1	0	0	1		0	1	0	1		2	0	0	2
1	0	0	1		1	0	0	1		1	0	0	1		1	0	0	1		1	0	0	1		1	1	0	2
1	0	0	1		1	1	0	2		1	0	0	1		1	0	0	1		1	0	0	1		2	0	0	2
1	0	0	1		2	0	0	2		0	1	0	1		1	0	0	1		1	0	0	1		1	1	0	2
0	1	0	1		2	0	0	2		1	0	0	1		2	0	0	2		0	1	0	1		1	1	0	2
0	1	0	1		2	0	0	2		0	1	0	1		1	1	0	2		1	0	0	1		1	1	0	2
1	0	0	1		1	1	0	2		1	0	0	1		1	1	0	2		1	0	0	1		1	1	0	2
1	0	0	1		1	1	0	2		1	0	0	1		1	1	0	2		1	0	0	1		2	0	0	2
1	0	0	1		1	1	0	2		0	0	1	1		1	1	0	2		1	0	0	1		1	1	0	2
0	1	0	1		1	1	0	2		1	0	0	1		2	0	0	2		0	1	0	1		1	1	0	2
1	0	0	1		0	2	0	2		1	0	0	1		1	1	0	2		1	0	0	1		2	0	0	2
1	0	0	1		0	1	1	2		0	1	0	1		2	0	0	2		1	0	0	1		2	0	0	2
1	0	0	1		2	0	0	2		1	0	0	1		2	0	0	2		1	0	0	1		1	1	0	2
1	0	0	1		2	0	0	2		1	0	0	1		2	0	0	2		1	0	0	1		2	0	0	2
1	0	0	1		2	1	0	3		0	2	0	2		1	0	1	2		1	0	0	1		2	0	0	2
0	0	1	1		3	0	0	3		2	0	0	2		1	1	0	2		1	0	0	1		2	0	0	2
1	0	0	1		2	1	0	3		2	0	0	2		1	1	0	2		1	0	0	1		0	2	0	2
1	0	0	1		2	1	0	3		2	0	0	2		1	1	0	2		1	0	0	1		0	2	0	2
0	1	0	1		2	1	0	3		1	1	0	2		2	0	0	2		1	0	0	1		2	0	0	2
1	0	0	1		2	1	0	3		1	1	0	2		2	0	0	2		1	0	0	1		1	1	0	2
1	0	0	1		2	1	0	3		0	2	0	2		1	1	0	2		1	0	0	1		0	2	0	2
1	0	0	1		3	1	0	4		0	2	0	2		2	0	0	2		1	0	0	1		1	1	0	2
1	0	0	1		2	1	1	4		2	0	0	2		1	1	0	2		1	0	0	1		1	1	0	2
0	0	1	1		3	2	0	5		1	1	0	2		2	0	0	2		0	1	0	1		2	0	0	2
0	0	1	1		4	5	0	9		1	1	0	2		1	1	0	2		1	0	0	1		1	1	0	2
1	0	0	1		9	3	0	12		1	1	0	2		1	1	1	3		1	0	0	1		1	1	0	2
1	0	0	1							0	2	0	2		1	1	1	3		1	0	0	1		1	1	0	2
1	0	0	1							2	0	0	2		2	1	0	3		1	0	0	1		2	0	0	2
2	0	0	2							1	1	0	2		1	2	0	3		1	0	0	1		1	1	0	2
0	0	2	2							2	0	0	2		2	1	0	3		1	0	0	1		0	2	0	2
2	0	0	2							2	0	0	2		2	2	0	4		2	0	0	2		2	0	0	2
0	2	0	2							2	0	0	2		1	3	0	4		1	1	0	2		1	1	0	2
2	0	0	2							2	0	0	2		2	2	0	4		2	0	0	2		1	1	0	2
1	1	0	2							1	0	1	2		1	2	1	4		1	0	1	2		1	1	0	2
0	2	0	2							1	1	0	2		2	3	0	5		2	0	0	2		1	1	1	3
0	2	0	2							2	1	0	3		1	3	1	5		2	0	0	2		2	1	0	3
0	2	0	2							2	1	0	3							1	1	0	2		1	2	0	3
1	1	0	2							3	0	0	3							0	2	0	2		1	2	0	3
1	1	0	2							2	1	0	3							2	0	0	2		2	1	0	3
1	1	0	2							1	2	0	3							2	0	0	2		1	1	1	3
0	2	0	2							1	2	0	3							0	2	0	2		2	1	0	3
2	0	0	2							1	2	0	3							2	0	0	2		2	1	0	3
2	0	0	2							0	3	0	3							2	0	0	2		2	1	0	3
0	2	0	2							1	2	0	3							1	1	0	2		1	2	0	3
2	0	0	2							1	2	0	3							2	0	0	2		2	1	0	3
2	0	0	2							3	0	0	3							1	1	0	2		3	1	0	4
2	0	0	2							3	0	0	3							2	0	0	2		3	1	0	4
2	0	0	2							3	0	0	3							1	1	0	2		1	2	1	4
2	0	0	2							3	0	0	3							0	2	0	2		3	1	0	4
0	2	0	2							2	0	1	3							2	0	0	2		2	2	0	4
1	1	0	2							2	2	0	4							2	0	0	2		2	2	0	4
1	1	0	2							1	3	0	4							2	0	0	2		3	1	0	4
2	0	0	2							1	2	1	4							2	0	0	2		1	1	2	4
2	0	0	2							2	2	1	5							3	0	0	3		3	1	0	4
2	0	0	2							1	5	0	6							2	1	0	3		1	1	2	4
2	0	0	2							4	2	0	6							3	0	0	3		1	4	0	5
0	1	1	2							3	3	0	6							2	0	1	3		2	3	0	5
1	1	0	2							2	3	2	7							2	1	0	3		1	2	2	5
1	1	0	2							3	4	1	8							2	1	0	3		4	1	0	5
2	1	0	3							4	5	0	9							3	0	0	3		5	1	0	6
3	0	0	3							2	7	0	9							3	0	0	3		2	3	1	6
2	1	0	3							6	4	0	10							3	1	0	4		2	4	0	6
1	1	1	3							2	8	1	11							3	0	1	4		4	2	0	6
3	0	0	3							6	4	2	12							2	2	0	4		2	4	0	6
3	0	0	3																	3	0	1	4		5	1	0	6
2	1	0	3																	4	0	0	4		4	2	0	6
3	0	0	3																	3	1	0	4		2	2	2	6
2	2	0	4																	3	2	0	5		1	3	2	6
2	2	0	4																	4	2	0	6		3	3	0	6
2	3	0	5																	2	4	0	6		3	4	0	7
3	2	0	5																	4	6	0	10		3	2	2	7
5	1	0	6																	2	9	1	12		4	3	0	7
4	2	0	6																	6	7	0	13		3	4	0	7
3	4	0	7																						3	4	0	7
7	2	0	9																						4	4	0	8
6	9	1	16																						5	3	0	8
																									2	4	2	8
																									5	3	0	8
																									4	5	0	9
																									2	7	0	9
																									3	6	0	9
																									3	5	2	10
																									3	4	3	10
																									5	3	2	10
																									6	4	0	10
																									5	5	1	11
																									4	7	1	12
																									4	7	2	13
																									5	6	2	13
																									18	23	0	41
1.13971	0.536765	0.0588235	1.73529		1.05814	0.476744	0.104651	1.63953		1.17742	0.83871	0.0967742	2.1129		0.96875	0.479167	0.0833333	1.53125		1.21053	0.496241	0.0676692	1.77444		1.64	1.51333	0.213333	3.36667
155	73	8	236		91	41	9	141		146	104	12	262		93	46	8	147		161	66	9	236		246	227	32	505
65.678	30.9322	3.38983			64.539	29.078	6.38298			55.7252	39.6947	4.58015			63.2653	31.2925	5.44218			68.2203	27.9661	3.81356			48.7129	44.9505	6.33663
1.85417	1.125	0.104167	3.08333		2.125	1.08333	0.0833333	3.29167		1.86	1.7	0.2	3.76		1.41935	1.03226	0.16129	2.6129		2.16279	1.11628	0.116279	3.39535		2.36667	2.23333	0.344444	4.94444
89	54	5	148		51	26	2	79		93	85	10	188		46	32	5	83		93	48	5	146		213	201	31	445
60.1351	36.4865	3.37838			64.557	32.9114	2.53165			49.4681	45.2128	5.31915			55.4217	38.5542	6.0241			63.6986	32.8767	3.42466			47.8652	45.1685	6.96629
					Including all the clones									Excluding one cell clones
					FRT19a				wh7FRt19A						FRT19a				wh7FRt19A
					small nuclei	big nuclei	pros +	Total cell	small nuclei	big nuclei	pros +	Total cell			small nuclei	big nuclei	pros +	Total cell	small nuclei	big nuclei	pros +	Total cell
				First time	1.13971	0.536765	0.0588235	1.73529	1.05814	0.476744	0.104651	1.63953		First time	1.85417	1.125	0.104167	3.08333	2.125	1.08333	0.0833333	3.29167
				Second Time	1.17742	0.83871	0.0967742	2.1129	0.96875	0.479167	0.0833333	1.53125		Second Time	1.86	1.7	0.2	3.76	1.41935	1.03226	0.16129	2.6129
				Third time	1.21053	0.496241	0.0676692	1.77444	1.64	1.51333	0.213333	3.36667		Third time	2.16279	1.11628	0.116279	3.39535	2.36667	2.23333	0.344444	4.94444
				Average	1.17588	0.623905	0.0744223	1.87421	1.2223	0.823081	0.133773	2.17915		Average	1.95899	1.31376	0.140149	3.41289	1.97034	1.44964	0.196356	3.61634

## Sheet: 7day aci combined
FRT19A 7 day aci 1st time		GFP POSITIVE CELLS					wh7 FRT19A 7 day aci		GFP POSITIVE CELLS					FRT19A 7 day aci 2nd time		GFP POSITIVE CELLS					wh7 FRT19A 7 day aci			GFP POSITIVE CELLS					FRT19A 7 day aci 3rd time		GFP POSITIVE CELLS					wh7 FRT19A 7 day aci			GFP POSITIVE CELLS
Gut no.	Total clone	small nuclei	big nuclei	pros +	Total cell		Gut no.	Total clone	small nuclei	big nuclei	pros +	Total cell		Gut no.	Total clone	small nuclei	big nuclei	pros +	Total cell			Gut no.	Total clone	small nuclei	big nuclei	pros +	Total cell		Gut no.	Total clone	small nuclei	big nuclei	pros +	Total cell			Gut no.	Total clone	small nuclei	big nuclei	pros +	Total cell
1.1	1	5	2	0	7		1.1	1	2	0	0	2		1.1	1	1	1	0	2			1.1	1	1	0	0	1		1.1	1	2	2	2	6			1.1	1	1	1	0	2
	1	1	0	0	1			1	0	0	2	2			1	1	1	0	2				1	1	0	0	1			1	0	1	0	1				1	3	2	0	5
	1	2	0	0	2			1	4	2	0	6			1	1	0	0	1				1	1	0	0	1			1	0	1	0	1				1	3	1	0	4
	1	1	0	0	1			1	2	2	0	4			1	1	0	0	1				1	1	0	0	1			1	3	2	0	5				1	2	6	0	8
	1	1	0	0	1			1	3	7	0	10			1	1	0	0	1																			1	1	3	1	5
	1	1	0	0	1			1	1	2	0	3			1	0	1	0	1			1.2	1	1	0	0	1		1.2	1	2	0	0	2				1	4	6	0	10
	1	1	0	0	1			1	2	2	0	4											1	1	0	0	1			1	1	0	0	1
	1	1	0	0	1			1	1	2	0	3		1.2	1	1	0	0	1				1	1	0	0	1			1	1	0	0	1			1.2	1	1	1	0	2
								1	2	2	0	4			1	1	0	0	1				1	1	0	0	1											1	0	1	0	1
1.2	1	1	0	0	1			1	7	15	1	23			1	2	0	0	2				1	1	0	0	1		1.3	1	1	0	0	1				1	0	2	0	2
	1	1	0	0	1			1	1	2	0	3			1	0	0	1	1				1	1	0	0	1			1	1	0	0	1				1	1	2	0	3
	1	1	1	0	2			1	2	0	0	2			1	1	0	0	1											1	1	0	0	1				1	4	9	0	13
	1	1	0	0	1			1	1	1	0	2			1	0	1	0	1			1.3	1	1	0	0	1			1	1	0	0	1				1	3	15	3	21
	1	1	0	0	1			1	2	2	0	4			1	1	0	0	1				1	1	0	0	1			1	2	0	0	2				1	4	6	0	10
	1	1	0	0	1			1	0	1	0	1			1	1	0	0	1											1	2	0	0	2				1	4	0	0	4
	1	1	0	0	1			1	0	1	2	3										1.4	1	1	0	0	1			1	0	1	0	1				1	0	2	0	2
								1	1	0	0	1		1.3	1	1	0	0	1				1	1	1	0	2			1	1	0	0	1
1.3	1	1	0	0	1										1	0	1	0	1				1	2	0	0	2			1	1	3	0	4			1.3	1	6	8	2	16
	1	0	1	0	1		1.2	1	4	5	0	9											1	1	0	0	1											1	3	1	0	4
	1	0	0	1	1			1	2	4	0	6		1.4	1	1	1	0	2				1	1	0	0	1		1.4	1	2	0	0	2				1	2	6	0	8
	1	1	0	0	1			1	2	1	0	3			1	0	1	0	1											1	2	0	0	2				1	2	4	2	8
	1	1	0	0	1			1	1	0	0	1			1	2	1	0	3			1.5	1	2	0	0	2			1	1	2	0	3				1	4	0	0	4
	1	1	0	0	1			1	1	0	0	1			1	2	2	0	4				1	1	0	0	1			1	3	1	0	4				1	8	4	3	15
								1	1	1	0	2			1	2	1	0	3				1	1	0	0	1			1	2	0	0	2
1.4	1	2	1	0	3			1	1	1	0	2			1	2	0	0	2				1	1	0	0	1			1	0	1	0	1			1.4	1	2	1	0	3
	1	1	0	0	1			1	0	2	0	2											1	0	1	0	1											1	2	1	1	4
	1	1	0	0	1			1	1	0	1	2																	1.5	1	1	0	0	1				1	3	1	3	7
	1	0	2	0	2			1	2	1	0	3		2.1	1	0	1	0	1											1	3	0	0	3				1	1	1	2	4
	1	2	2	0	4			1	1	1	0	2			1	0	1	0	1			2.1	1	1	2	0	3			1	1	0	0	1				1	0	1	0	1
	1	0	2	0	2			1	2	2	0	4											1	1	0	0	1			1	1	1	0	2				1	3	0	0	3
	1	1	0	0	1			1	1	0	0	1		2.2	1	1	0	0	1											1	1	1	0	2				1	4	2	1	7
	1	0	1	0	1										1	1	0	0	1			2.2	1	2	0	0	2			1	1	0	0	1				1	1	1	0	2
	1	2	0	0	2		1.3	1	1	1	0	2			1	1	0	0	1				1	1	0	0	1			1	1	0	0	1				1	0	2	0	2
	1	1	0	0	1			1	2	8	0	10											1	1	0	0	1											1	8	0	0	8
	1	1	0	0	1			1	1	0	0	1		2.3	1	1	0	0	1				1	2	0	0	2		1.6	1	0	1	0	1				1	1	0	0	1
	1	1	0	0	1			1	0	1	0	1			1	1	4	0	5				1	1	0	0	1			1	1	0	0	1				1	4	5	1	10
	1	1	1	0	2			1	1	3	2	6			1	1	1	0	2				1	1	0	0	1											1	3	4	0	7
	1	0	2	0	2			1	0	1	0	1			1	2	0	0	2																			1	0	1	0	1
	1	1	1	0	2			1	3	1	0	4																	2.1	1	1	0	0	1				1	1	3	0	4
								1	1	0	0	1		2.4	1	1	0	0	1			3.1	1	1	0	0	1			1	1	0	0	1				1	2	0	0	2
															1	0	2	0	2				1	0	1	0	1			1	1	0	0	1				1	0	2	2	4
2.1	1	0	3	1	4		1.4	1	1	0	0	1			1	8	7	5	20											1	1	0	0	1				1	4	0	0	4
	1	0	3	1	4			1	1	0	0	1			1	0	1	0	1			3.2	1	2	0	0	2											1	3	0	0	3
	1	4	0	2	6			1	1	0	0	1			1	2	2	0	4										2.2	1	1	0	0	1
	1	2	0	2	4			1	1	0	0	1			1	2	0	0	2			3.3	1	1	0	0	1			1	1	0	0	1			2.1	1	11	0	0	11
	1	1	0	0	1			1	1	0	0	1											1	1	1	0	2			1	1	0	0	1				1	1	2	0	3
	1	1	0	0	1			1	1	0	0	1																										1	0	1	0	1
	1	1	0	0	1			1	1	0	0	1		3.1	1	1	0	0	1			3.4	1	1	0	0	1		2.3	1	1	1	0	2				1	2	2	0	4
	1	1	0	0	1			1	1	0	0	1			1	1	0	0	1				1	2	0	0	2			1	1	0	0	1				1	1	4	0	5
	1	0	1	0	1										1	1	0	0	1				1	1	1	0	2			1	1	2	0	3				1	2	3	4	9
															1	1	0	0	1				1	1	0	0	1			1	1	0	0	1				1	0	1	0	1
2.2	1	0	1	0	1		2.1	1	1	0	0	1			1	1	0	0	1				1	2	1	0	3			1	1	0	0	1				1	9	6	0	15
	1	0	1	0	1			1	0	1	0	1			1	0	1	0	1				1	1	0	0	1			1	1	0	0	1
	1	1	2	0	3			1	1	1	0	2			1	1	2	1	4				1	2	1	0	3			1	0	1	0	1			2.2	1	6	2	0	8
	1	0	1	0	1			1	0	1	0	1																										1	4	2	0	6
	1	0	1	0	1			1	2	0	0	2		3.2	1	1	0	0	1			3.5	1	2	0	0	2		2.4	1	1	1	0	2				1	1	2	0	3
	1	0	1	0	1			1	0	1	0	1			1	1	0	0	1				1	1	0	0	1											1	1	2	0	3
	1	2	1	0	3			1	1	0	0	1			1	1	0	0	1				1	1	0	0	1											1	3	4	0	7
	1	1	0	0	1			1	0	0	2	2											1	1	0	1	2		3.1	1	1	0	0	1				1	8	5	0	13
	1	2	0	0	2									3.3	1	1	0	0	1				1	2	5	2	9			1	1	0	0	1				1	3	3	0	6
	1	0	1	0	1		2.2	1	1	0	0	1			1	1	0	0	1				1	2	1	0	3											1	6	3	0	9
	1	1	0	0	1			1	2	0	0	2			1	1	0	0	1										3.2	1	1	0	0	1				1	3	0	0	3
								1	2	1	0	3																										1	3	1	0	4
2.3	1	1	0	0	1			1	2	0	0	2										4.1	1	6	0	1	7		3.3	1	1	0	0	1				1	0	1	0	1
	1	3	0	0	3			1	1	0	0	1		4.1	1	8	6	0	14				1	0	0	2	2											1	1	2	0	3
	1	1	0	0	1			1	1	0	0	1			1	1	1	0	2				1	5	0	1	6											1	3	2	0	5
	1	1	0	0	1										1	1	0	0	1				1	2	2	1	5		4.1	1	1	1	0	2				1	3	6	0	9
	1	1	0	0	1		2.3	1	2	0	0	2			1	0	1	0	1				1	2	0	0	2			1	0	1	0	1				1	0	1	0	1
	1	0	1	0	1			1	1	0	0	1			1	0	1	0	1				1	4	1	0	5			1	3	0	0	3
	1	1	2	0	3			1	1	1	0	2			1	2	1	0	3				1	1	1	1	3			1	0	1	0	1			2.3	1	2	1	0	3
								1	1	1	0	2			1	1	0	0	1				1	0	1	0	1			1	2	1	0	3				1	0	1	2	3
2.4	1	1	0	0	1			1	1	0	0	1			1	0	1	0	1				1	0	2	0	2											1	3	4	0	7
	1	3	1	0	4			1	1	0	0	1			1	0	1	0	1				1	1	1	0	2		4.2	1	0	1	0	1				1	1	1	0	2
	1	1	0	0	1			1	1	0	0	1			1	0	0	1	1				1	0	1	0	1			1	4	3	0	7				1	0	1	0	1
	1	0	1	0	1										1	1	0	0	1				1	1	0	0	1			1	1	0	0	1				1	5	3	0	8
	1	0	1	0	1		2.4	1	1	0	0	1											1	0	1	0	1											1	1	3	0	4
	1	1	0	0	1			1	1	0	0	1		4.2	1	1	0	0	1				1	1	1	0	2		4.3	1	2	0	1	3				1	1	0	0	1
	1	0	1	0	1			1	2	0	0	2			1	1	0	0	1				1	0	1	0	1			1	2	0	0	2				1	1	0	0	1
	1	0	2	0	2			1	3	0	0	3			1	1	0	0	1				1	2	3	0	5			1	2	0	0	2
	1	1	0	0	1			1	1	0	0	1			1	0	1	0	1				1	0	1	1	2										2.4	1	2	0	0	2
	1	0	1	0	1			1	1	0	0	1			1	1	0	0	1				1	0	2	0	2		4.4	1	2	0	0	2				1	1	0	0	1
	1	0	1	0	1			1	1	0	0	1			1	0	1	0	1				1	1	0	0	1			1	1	0	0	1				1	2	0	0	2
								1	1	0	0	1											1	0	2	0	2			1	0	1	0	1				1	0	1	0	1
2.5	1	6	5	1	12			1	1	0	0	1		4.3	1	1	0	0	1											1	4	0	0	4				1	3	2	0	5
	1	0	1	0	1			1	1	0	0	1			1	1	0	0	1			4.2	1	1	0	0	1											1	1	0	0	1
	1	2	8	2	12																		1	0	1	0	1		4.5	1	1	0	0	1				1	3	0	0	3
	1	1	1	0	2		2.5	1	1	0	0	1		4.4	1	1	0	0	1				1	1	1	0	2			1	1	0	0	1				1	1	1	0	2
	1	1	0	0	1			1	1	0	0	1											1	0	1	0	1			1	0	0	1	1				1	1	0	0	1
	1	5	2	2	9			1	1	0	0	1		4.5	1	1	0	0	1				1	0	1	0	1			1	1	1	0	2				1	1	0	0	1
	1	2	6	0	8			1	1	0	0	1			1	0	1	0	1				1	2	1	0	3											1	3	0	0	3
	1	1	1	0	2										1	0	2	0	2				1	0	2	0	2		4.6	1	1	0	0	1				1	3	0	0	3
	1	4	6	0	10										1	0	2	0	2				1	2	4	0	6											1	2	0	0	2
							3.1	1	1	1	0	2			1	1	2	0	3				1	11	20	4	35
								1	3	1	1	5			1	1	2	0	3				1	1	4	0	5		5.1	1	1	1	0	2			2.5	1	9	4	0	13
3.1	1	4	2	0	6			1	0	3	0	3			1	1	1	0	2				1	0	1	0	1			1	2	2	0	4				1	0	1	0	1
	1	3	1	0	4			1	3	5	1	9			1	0	2	0	2				1	0	1	0	1			1	0	0	2	2				1	1	1	0	2
	1	0	2	0	2										1	2	0	0	2				1	0	1	0	1			1	1	1	0	2				1	0	1	0	1
	1	2	2	0	4		3.2	1	5	3	3	11			1	4	2	0	6				1	1	1	0	2			1	2	0	0	2				1	1	0	0	1
	1	3	4	0	7			1	12	15	0	27			1	1	1	0	2				1	0	1	0	1			1	1	0	0	1				1	4	3	0	7
	1	2	4	0	6			1	2	2	0	4											1	0	1	0	1											1	1	1	0	2
								1	5	7	1	13		4.6	1	2	0	0	2				1	0	2	0	2		5.2	1	0	1	0	1				1	0	1	0	1
3.2	1	2	0	0	2			1	3	4	0	7			1	4	3	0	7				1	0	1	1	2			1	2	0	0	2				1	1	1	0	2
	1	0	1	0	1			1	2	3	0	5			1	6	1	0	7				1	0	1	0	1			1	1	0	0	1				1	1	2	0	3
	1	2	1	0	3										1	1	0	0	1											1	1	0	0	1
	1	1	0	0	1		3.3	1	2	3	0	5			1	2	0	0	2			4.3	1	1	0	0	1
	1	1	0	0	1			1	2	1	0	3											1	0	1	1	2		5.3	1	2	1	0	3			3.1	1	1	1	0	2
	1	0	3	0	3			1	12	11	3	26											1	1	0	0	1			1	2	0	0	2				1	0	1	0	1
								1	6	5	2	13		5.1	1	1	1	0	2				1	1	0	0	1			1	1	0	0	1				1	0	1	0	1
3.4	1	1	1	0	2			1	6	4	3	13			1	1	0	0	1											1	1	0	0	1				1	0	1	0	1
	1	1	0	0	1			1	14	20	5	39			1	1	0	0	1			4.4	1	1	0	0	1											1	5	3	0	8
	1	0	1	0	1			1	3	5	0	8			1	0	1	0	1				1	1	0	0	1		5.4	1	7	2	0	9				1	2	1	1	4
	1	1	1	0	2			1	4	3	0	7											1	1	0	0	1			1	0	1	0	1				1	2	1	0	3
	1	1	0	0	1			1	5	5	1	11		5.2	1	1	1	1	3				1	0	1	0	1			1	1	0	0	1				1	1	1	0	2
	1	1	2	0	3			1	3	4	0	7			1	1	0	0	1											1	1	0	0	1				1	1	1	0	2
	1	1	1	0	2			1	8	12	4	24			1	1	0	0	1			4.5	1	1	0	0	1			1	1	0	0	1				1	1	0	0	1
	1	0	1	0	1			1	8	6	1	15											1	1	0	0	1			1	1	0	0	1
	1	2	0	0	2									5.3	1	1	0	0	1				1	1	0	0	1			1	1	0	0	1			3.2	1	0	2	0	2
	1	0	1	0	1		3.4	1	5	6	0	11			1	0	1	0	1				1	1	0	0	1											1	3	1	0	4
	1	0	1	0	1			1	3	5	1	9			1	1	1	0	2				1	1	0	0	1		5.5	1	2	2	0	4				1	1	1	0	2
								1	3	2	0	5			1	1	1	0	2				1	1	0	0	1			1	1	0	0	1				1	0	1	2	3
3.5	1	0	2	0	2			1	3	4	0	7			1	1	0	0	1				1	1	1	0	2			1	1	0	0	1				1	0	1	0	1
	1	3	0	0	3			1	0	1	0	1			1	1	0	0	1				1	3	2	0	5			1	3	0	0	3				1	1	0	0	1
	1	0	1	0	1																		1	3	3	0	6											1	0	0	2	2
	1	1	1	0	2		3.5	1	0	1	0	1		5.4	1	2	0	0	2				1	1	1	0	2											1	2	1	0	3
	1	2	3	1	6			1	2	0	0	2			1	1	0	0	1				1	2	0	0	2		6.1	1	2	2	0	4				1	0	1	0	1
	1	2	0	0	2			1	8	10	0	18			1	1	0	0	1				1	2	2	0	4			1	6	0	0	6
	1	2	0	0	2			1	3	5	0	8			1	1	1	0	2				1	1	0	0	1			1	1	0	0	1			3.3	1	2	0	0	2
	1	0	1	0	1										1	1	0	0	1				1	0	4	0	4			1	7	3	1	11				1	0	2	0	2
	1	4	1	0	5										1	2	2	0	4											1	2	0	0	2				1	1	1	0	2
	1	0	2	0	2		4.1	1	1	0	0	1			1	1	0	0	1			4.6	1	1	4	0	5			1	1	0	0	1				1	1	0	0	1
	1	4	1	0	5			1	1	0	0	1			1	2	0	0	2				1	0	2	0	2											1	1	0	0	1
	1	1	0	0	1			1	1	0	0	1			1	0	1	0	1				1	0	1	0	1		6.2	1	4	5	0	9				1	1	1	0	2
	1	2	3	0	5			1	1	0	0	1			1	1	0	1	2				1	0	1	0	1			1	0	1	0	1				1	4	0	0	4
	1	1	0	0	1			1	1	0	0	1			1	2	2	3	7				1	3	2	0	5			1	1	0	0	1
	1	2	3	0	5			1	1	0	0	1			1	2	1	0	3				1	0	2	0	2			1	1	0	0	1			3.4	1	0	1	0	1
	1	0	1	0	1			1	2	1	0	3			1	3	1	0	4				1	2	7	0	9			1	1	0	0	1				1	3	0	0	3
	1	1	0	0	1										1	0	2	0	2																			1	4	3	0	7
							4.2	1	1	0	0	1			1	3	0	0	3			4.7	1	1	0	0	1		6.3	1	1	0	0	1				1	4	1	1	6
								1	1	0	0	1			1	1	0	0	1				1	1	0	0	1			1	1	0	0	1				1	2	0	0	2
4.1	1	0	1	0	1			1	1	0	0	1			1	2	1	0	3				1	0	1	0	1			1	1	0	0	1				1	0	1	0	1
	1	0	1	0	1			1	1	0	0	1			1	2	1	0	3											1	0	0	1	1				1	0	1	0	1
	1	0	1	0	1			1	1	0	0	1			1	1	1	0	2											1	1	0	0	1				1	1	4	0	5
	1	0	1	0	1			1	1	0	0	1										5.1	1	0	1	0	1			1	1	0	0	1				1	3	0	0	3
	1	1	0	0	1			1	1	0	0	1		5.5	1	2	0	0	2				1	2	0	0	2			1	1	0	0	1				1	0	0	2	2
	1	3	0	0	3			1	2	0	0	2			1	1	0	0	1				1	0	1	0	1			1	1	0	0	1				1	3	2	0	5
	1	1	0	0	1			1	2	1	0	3			1	1	0	0	1				1	1	2	0	3			1	1	0	0	1				1	1	0	1	2
	1	0	1	1	2			1	1	0	0	1											1	1	0	0	1			1	1	0	0	1				1	2	1	0	3
	1	0	1	0	1			1	0	1	0	1											1	1	0	0	1			1	1	0	0	1				1	2	0	0	2
														6.1	1	1	0	0	1				1	1	0	0	1											1	0	1	0	1
4.2	1	0	1	0	1		4.3	1	3	0	0	3			1	1	0	0	1				1	1	0	0	1		6.4	1	1	0	0	1				1	0	1	0	1
	1	0	1	0	1			1	1	0	0	1			1	1	0	0	1				1	1	0	0	1			1	1	0	0	1				1	0	1	0	1
	1	2	1	0	3			1	1	0	0	1											1	2	0	0	2			1	2	0	0	2				1	1	0	0	1
	1	1	0	0	1			1	1	0	0	1		6.2	1	1	0	0	1				1	1	0	1	2			1	2	0	0	2
	1	1	0	0	1			1	1	0	0	1			1	1	1	0	2				1	1	0	0	1			1	1	1	0	2			3.5	1	1	1	0	2
	1	1	1	0	2			1	1	0	0	1			1	1	0	0	1				1	5	2	0	7			1	0	1	0	1				1	2	0	0	2
	1	1	0	0	1			1	1	0	0	1			1	1	0	0	1				1	3	0	0	3			1	1	0	0	1				1	1	0	0	1
	1	1	0	0	1										1	1	0	0	1				1	2	2	0	4											1	1	1	0	2
	1	1	0	0	1		4.4	1	1	0	0	1			1	1	0	0	1				1	3	0	0	3		6.5	1	0	3	0	3				1	3	2	0	5
	1	1	0	0	1			1	1	0	0	1											1	1	0	0	1			1	1	0	0	1
	1	1	0	0	1			1	1	0	0	1											1	0	1	0	1			1	1	0	0	1			3.6	1	2	3	0	5
								1	1	0	0	1		7.1	1	1	0	0	1											1	1	0	0	1				1	2	0	0	2
4.3	1	1	0	0	1			1	1	0	0	1			1	1	0	0	1			5.2	1	2	0	0	2			1	1	0	0	1				1	1	0	0	1
	1	1	0	0	1			1	1	0	0	1			1	1	0	0	1				1	1	0	0	1			1	1	0	0	1				1	2	1	0	3
								1	1	0	0	1			1	0	1	0	1				1	2	0	0	2			1	1	0	0	1
4.4	1	1	0	0	1			1	1	0	0	1			1	2	0	0	2				1	1	0	0	1			1	1	0	0	1
	1	1	0	0	1			1	1	0	0	1			1	1	0	0	1				1	1	0	0	1										4.1	1	2	0	0	2
	1	1	0	0	1			1	2	0	0	2			1	0	1	0	1										6.6	1	1	0	0	1				1	1	0	0	1
	1	1	0	0	1			1	1	0	0	1										5.3	1	1	2	0	3			1	1	0	0	1				1	1	0	0	1
	1	2	0	0	2									7.2	1	1	0	0	1				1	1	0	0	1			1	1	0	0	1				1	1	0	0	1
	1	0	1	0	1		5.1	1	1	0	0	1			1	1	0	0	1				1	1	0	0	1			1	1	2	0	3				1	0	1	0	1
								1	0	1	0	1			1	1	0	0	1				1	1	0	0	1											1	3	1	0	4
4.5	1	3	1	1	5			1	0	1	0	1											1	1	0	0	1											1	1	0	0	1
	1	2	1	0	3			1	1	3	0	4		7.3	1	1	0	0	1				1	1	4	0	5		7.1	1	1	0	0	1				1	0	1	0	1
	1	0	1	0	1			1	0	1	1	2			1	1	0	0	1				1	1	0	0	1			1	1	0	0	1				1	2	0	2	4
	1	3	1	0	4			1	2	0	0	2											1	1	0	0	1			1	2	0	0	2				1	2	2	0	4
	1	1	0	0	1			1	2	2	0	4		7.4	1	1	0	0	1				1	0	1	0	1			1	1	0	0	1				1	2	1	0	3
	1	2	0	0	2			1	2	0	0	2			1	1	0	0	1
	1	1	2	0	3										1	1	0	0	1			5.4	1	2	0	0	2		7.2	1	1	0	0	1			4.2	1	3	3	0	6
	1	0	1	1	2		5.2	1	6	14	0	20			1	1	0	0	1				1	1	0	0	1			1	1	0	0	1				1	0	2	0	2
	1	1	2	0	3			1	3	1	1	5			1	1	0	0	1				1	2	0	0	2											1	2	1	0	3
								1	5	6	0	11			1	0	1	0	1				1	1	0	0	1		7.3	1	1	0	0	1				1	4	3	0	7
															1	1	0	0	1				1	1	0	0	1			1	1	0	0	1				1	6	2	3	11
							5.3	1	2	1	0	3																		1	1	0	0	1				1	1	2	0	3
5.1	1	3	4	0	7			1	1	1	0	2		7.5	1	1	0	0	1											1	1	1	0	2				1	2	0	0	2
	1	5	8	0	13			1	0	1	0	1			1	1	1	0	2			6.1	1	1	0	0	1			1	2	0	0	2
	1	9	13	2	24			1	0	1	0	1			1	1	0	0	1				1	1	0	0	1										4.3	1	0	1	0	1
	1	2	0	0	2			1	0	1	0	1			1	1	0	0	1										7.4	1	1	0	0	1				1	1	1	0	2
	1	1	1	0	2										1	1	0	0	1			6.2	1	1	0	0	1											1	1	1	0	2
	1	0	1	0	1		5.4	1	2	2	0	4			1	2	0	0	2				1	1	0	0	1											1	5	0	0	5
								1	0	2	0	2			1	1	0	0	1				1	1	0	0	1		8.1	1	2	0	0	2				1	10	6	4	20
5.2	1	1	0	0	1			1	0	0	2	2											1	1	0	0	1			1	0	1	0	1				1	0	2	0	2
	1	0	1	0	1			1	9	10	0	19											1	3	0	0	3			1	1	0	0	1				1	1	0	0	1
	1	2	0	0	2			1	3	15	0	18		8.1	1	2	2	2	6																			1	1	0	0	1
	1	1	2	0	3			1	8	9	0	17			1	5	2	0	7			6.3	1	1	0	0	1		8.2	1	1	0	0	1				1	4	4	0	8
	1	8	7	0	15										1	2	0	0	2				1	1	0	0	1			1	1	0	0	1				1	3	1	0	4
	1	0	1	0	1		5.5	1	3	0	1	4			1	1	0	0	1				1	1	0	0	1			1	1	0	0	1				1	1	1	0	2
								1	7	11	0	18			1	2	0	0	2				1	1	0	0	1			1	1	0	0	1				1	0	2	0	2
5.3	1	2	4	1	7			1	6	5	2	13			1	1	0	0	1				1	0	1	0	1			1	2	0	0	2				1	3	3	0	6
	1	1	1	0	2			1	12	13	0	25											1	2	0	0	2											1	2	1	0	3
	1	1	1	0	2			1	1	2	0	3		8.2	1	1	0	0	1				1	2	1	0	3		8.3	1	1	0	0	1				1	1	0	0	1
	1	1	0	0	1										1	1	0	0	1				1	2	0	0	2			1	1	0	0	1				1	7	7	0	14
	1	2	1	0	3		5.6	1	4	0	0	4			1	0	1	0	1				1	1	0	1	2			1	1	0	0	1
	1	0	2	0	2			1	0	2	0	2			1	0	2	0	2				1	2	0	0	2			1	1	0	0	1			4.4	1	1	0	0	1
	1	1	0	0	1			1	9	0	0	9			1	1	1	0	2				1	3	0	0	3			1	1	0	0	1				1	1	0	0	1
	1	0	1	0	1			1	0	1	0	1			1	0	2	0	2											1	1	0	0	1				1	1	0	0	1
	1	2	1	0	3			1	0	1	0	1			1	1	0	0	1			6.4	1	2	0	0	2			1	1	0	0	1				1	1	0	0	1
	1	4	2	0	6			1	2	0	0	2			1	1	0	0	1
															1	0	1	0	1										8.4	1	1	0	0	1			4.5	1	1	0	0	1
5.4	1	5	3	0	8										1	0	1	0	1											1	2	0	0	2
	1	6	11	2	19		6.1	1	2	0	0	2										7.1	1	6	0	0	6			1	0	0	0	0
	1	0	1	1	2			1	2	1	0	3		8.3	1	3	0	0	3				1	1	1	0	2										5.1	1	3	3	0	6
	1	7	7	0	14			1	2	0	0	2			1	0	1	0	1				1	3	1	0	4											1	3	1	0	4
	1	4	9	0	13			1	0	2	0	2			1	2	0	0	2				1	2	4	0	6		9.1	1	2	0	0	2				1	2	1	0	3
	1	4	8	0	12			1	1	0	1	2			1	1	0	0	1				1	4	8	0	12			1	1	0	0	1				1	1	1	0	2
								1	1	0	1	2											1	2	0	0	2			1	1	0	0	1				1	4	6	2	12
5.5	1	2	3	0	5			1	2	0	0	2		8.4	1	1	0	0	1				1	1	1	0	2			1	0	1	0	1				1	4	1	1	6
	1	3	1	0	4			1	1	0	0	1			1	1	0	0	1				1	0	1	0	1											1	1	0	0	1
	1	0	2	0	2			1	1	0	0	1			1	1	0	0	1				1	1	3	0	4		9.2	1	2	0	0	2				1	9	7	0	16
	1	2	1	0	3			1	1	0	0	1			1	0	1	0	1				1	2	0	0	2			1	0	1	0	1				1	1	0	1	2
	1	2	1	0	3										1	1	1	0	2				1	1	7	2	10			1	1	0	0	1				1	1	1	0	2
	1	0	1	2	3		6.2	1	2	0	0	2			1	2	1	0	3				1	0	1	0	1											1	2	1	0	3
	1	2	2	0	4			1	1	0	0	1			1	2	0	0	2				1	1	0	2	3		9.3	1	1	0	0	1				1	1	1	0	2
	1	0	2	0	2			1	1	0	0	1											1	1	0	0	1			1	1	0	0	1				1	0	2	0	2
	1	1	0	0	1			1	0	2	1	3		8.5	1	2	2	0	4				1	0	1	0	1			1	1	0	0	1
	1	13	12	2	27			1	1	0	0	1			1	2	0	0	2				1	2	4	0	6			1	1	0	0	1			5.2	1	1	1	0	2
	1	10	7	3	20			1	1	0	0	1			1	0	1	0	1				1	7	6	0	13			1	1	1	0	2				1	1	0	0	1
								1	0	1	0	1																										1	0	1	0	1
														8.6	1	3	0	0	3			7.2	1	0	1	0	1		9.4	1	2	0	0	2
6.1	1	1	2	0	3		6.3	1	0	1	0	1			1	5	3	1	9				1	6	5	0	11			1	1	0	0	1			5.3	1	1	0	0	1
	1	0	7	0	7			1	0	1	1	2			1	2	1	0	3				1	0	1	0	1			1	2	0	0	2
	1	1	0	0	1			1	0	1	0	1			1	1	2	0	3				1	1	0	0	1			1	3	0	0	3			5.4	1	1	2	0	3
	1	2	2	0	4			1	0	1	0	1											1	0	1	0	1			1	3	1	0	4
	1	1	1	0	2			1	0	1	0	1											1	0	3	0	3
	1	1	0	0	1			1	0	3	0	3		9.1	1	1	0	0	1																		6.1	1	1	0	0	1
															1	1	0	0	1			7.3	1	9	15	0	24		10.1	1	2	0	1	3				1	1	0	0	1
6.2	1	1	0	0	1		6.4	1	1	0	0	1											1	2	5	2	9			1	0	1	0	1
	1	1	0	0	1			1	6	4	0	10		9.2	1	1	0	0	1				1	5	7	0	12			1	0	1	0	1			6.2	1	1	0	0	1
	1	1	0	0	1			1	1	0	0	1			1	1	0	0	1
	1	1	0	0	1			1	1	0	0	1			1	1	0	0	1			7.4	1	0	1	0	1		10.2	1	2	0	0	2			6.3	1	1	0	0	1
	1	1	0	0	1			1	1	3	0	4											1	3	4	0	7			1	1	0	0	1				1	2	0	0	2
	1	1	0	0	1			1	1	0	0	1		9.3	1	1	0	0	1				1	4	0	0	4											1	1	0	0	1
	1	1	0	0	1			1	1	0	0	1											1	1	0	0	1		10.3	1	0	0	1	1
	1	1	0	0	1			1	1	0	0	1		9.4	1	1	0	0	1				1	1	0	0	1			1	0	1	0	1			6.4	1	2	0	0	2
	1	0	1	0	1			1	1	0	0	1			1	1	0	0	1				1	1	0	0	1			1	1	0	0	1				1	2	0	0	2
								1	2	3	0	5			1	1	0	0	1				1	1	0	0	1			1	1	0	0	1				1	1	0	0	1
6.3	1	1	0	0	1			1	3	9	0	12			1	1	0	0	1				1	2	0	0	2											1	1	0	0	1
	1	1	0	0	1										1	1	0	0	1																			1	1	0	0	1
	1	1	0	0	1																	7.5	1	1	0	0	1		11.1	1	0	1	0	1
	1	0	1	0	1		7.1	1	0	2	0	2											1	1	0	0	1			1	2	2	0	4			6.5	1	1	0	0	1
								1	5	0	0	5		10.1	1	1	0	0	1				1	1	0	0	1			1	0	1	0	1				1	2	1	0	3
6.4	1	1	0	0	1			1	2	0	0	2			1	1	0	0	1				1	1	0	0	1			1	3	3	0	6				1	1	0	0	1
	1	1	0	0	1			1	3	17	0	20			1	1	0	0	1				1	2	0	0	2			1	2	1	0	3				1	1	0	0	1
	1	1	0	0	1			1	3	1	0	4			1	1	0	1	2				1	1	2	0	3			1	0	1	0	1				1	1	0	1	2
	1	1	0	0	1			1	1	0	0	1			1	1	0	0	1				1	2	3	0	5			1	0	1	0	1
	1	1	0	0	1			1	1	0	0	1			1	1	0	0	1				1	1	0	0	1			1	2	6	1	9
	1	2	0	2	4			1	0	0	1	1			1	1	0	0	1											1	0	0	1	1			7.1	1	1	0	0	1
	1	2	4	0	6										1	1	2	0	3																			1	1	0	0	1
	1	0	1	0	1		7.2	1	1	1	0	2			1	1	4	0	5			8.1	1	2	0	0	2		11.2	1	0	1	0	1				1	1	0	0	1
	1	0	1	0	1			1	0	1	0	1			1	1	2	0	3				1	1	0	0	1			1	2	5	1	8				1	1	0	0	1
	1	0	1	0	1			1	1	6	2	9											1	1	0	0	1			1	3	0	0	3
	1	0	1	0	1			1	2	8	0	10		10.2	1	1	0	0	1				1	1	0	0	1			1	3	0	0	3			7.2	1	2	0	0	2
	1	0	1	0	1			1	2	1	0	3			1	1	0	0	1											1	8	7	0	15				1	1	0	0	1
	1	0	1	0	1			1	0	1	0	1			1	1	0	0	1			8.2	1	1	0	0	1			1	2	2	0	4				1	1	0	0	1
	1	0	1	0	1			1	2	0	0	2			1	1	0	0	1				1	1	0	0	1											1	6	3	0	9
	1	1	3	0	4			1	2	0	0	2			1	1	0	0	1				1	1	0	0	1		11.3	1	2	1	0	3				1	1	1	0	2
	1	1	5	0	6			1	1	0	0	1			1	2	0	0	2				1	1	0	0	1			1	2	0	0	2				1	1	3	0	4
								1	1	0	0	1			1	2	0	1	3				1	1	0	0	1			1	1	0	0	1				1	0	1	0	1
6.5	1	2	1	0	3			1	1	0	0	1			1	1	0	0	1											1	1	0	0	1				1	1	0	0	1
	1	1	0	0	1			1	1	0	0	1			1	0	1	0	1			8.3	1	2	0	0	2			1	1	0	0	1				1	0	0	1	1
	1	0	0	2	2																		1	1	0	0	1			1	2	0	0	2				1	0	0	1	1
	1	1	0	0	1		7.3	1	2	0	0	2		10.3	1	1	2	0	3				1	1	0	0	1			1	1	3	0	4				1	1	0	1	2
	1	1	0	0	1			1	1	0	0	1			1	1	0	0	1				1	1	0	0	1											1	1	0	0	1
	1	2	0	0	2			1	0	1	0	1			1	1	0	0	1				1	2	0	0	2		11.4	1	2	0	0	2
	1	1	0	0	1			1	0	1	0	1			1	0	1	0	1				1	1	0	0	1			1	0	1	1	2			7.3	1	2	0	0	2
	1	0	3	0	3			1	0	0	1	1			1	1	0	0	1											1	5	3	0	8
	1	1	1	0	2			1	1	0	0	1			1	1	0	0	1			8.4	1	1	0	0	1			1	3	1	0	4
	1	3	1	0	4			1	1	0	0	1			1	1	1	0	2				1	1	0	0	1			1	0	1	0	1			8.1	1	2	1	2	5
	1	1	0	0	1										1	2	5	0	7				1	1	0	0	1											1	1	2	0	3
	1	2	2	0	4		7.4	1	1	0	0	1			1	1	0	0	1				1	0	1	0	1											1	2	0	0	2
	1	1	0	0	1			1	1	0	0	1			1	1	0	0	1				1	2	0	0	2											1	2	2	0	4
	1	1	0	0	1			1	1	0	0	1			1	1	0	0	1				1	1	0	0	1											1	1	0	0	1
	1	0	1	0	1			1	1	0	0	1																										1	1	2	1	4
								1	1	0	0	1
								1	1	0	0	1										9.1	1	1	0	0	1										8.2	1	1	0	0	1
7.1	1	4	22	1	27			1	1	0	0	1											1	1	0	0	1											1	1	0	0	1
	1	1	1	0	2			1	1	0	0	1											1	1	0	0	1											1	1	0	0	1
	1	0	1	0	1			1	1	0	0	1											1	0	1	0	1											1	1	0	0	1
	1	1	7	0	8																		1	2	2	0	4
	1	1	2	0	3		7.5	1	1	0	0	1											1	2	0	0	2										8.3	1	2	0	0	2
	1	1	0	0	1			1	1	0	0	1											1	1	3	0	4											1	1	0	0	1
	1	1	4	0	5			1	1	0	0	1											1	1	0	0	1											1	1	0	0	1
	1	4	6	2	12			1	1	0	0	1																										1	1	0	0	1
	1	4	0	2	6			1	1	0	0	1										9.2	1	1	0	0	1
	1	2	9	1	12			1	1	0	0	1											1	1	0	0	1
	1	3	4	0	7			1	0	1	0	1											1	1	0	0	1										9.1	1	1	0	1	2
								1	2	2	0	4											1	1	0	0	1											1	0	0	1	1
7.2	1	0	4	0	4			1	0	1	0	1											1	1	0	0	1
	1	0	1	0	1			1	0	1	0	1																									9.2	1	1	0	0	1
	1	3	1	0	4																	9.3	1	1	0	0	1											1	1	0	0	1
	1	0	3	1	4		7.6	1	2	0	0	2											1	1	0	0	1											1	1	0	0	1
	1	8	23	2	33			1	5	1	0	6																										1	1	0	0	1
								1	3	1	0	4										9.4	1	1	0	0	1											1	1	0	0	1
7.3	1	1	0	0	1			1	3	1	0	4											1	1	0	0	1
	1	1	1	0	2			1	4	0	0	4																									9.3	1	1	0	0	1
	1	0	2	0	2			1	3	7	0	10										9.5	1	0	1	0	1											1	1	0	0	1
	1	3	1	0	4			1	1	0	0	1											1	0	1	0	1
	1	4	5	0	9			1	2	0	0	2											1	0	2	0	2
	1	2	1	0	3			1	1	2	0	3											1	1	0	0	1
	1	1	0	0	1			1	2	1	0	3											1	1	0	0	1
	1	0	1	0	1			1	4	0	0	4
	1	2	2	0	4			1	1	0	0	1
	1	1	1	0	2			1	5	0	0	5										10.1	1	1	0	0	1
	1	0	1	0	1			1	1	0	0	1											1	2	0	0	2
								1	4	2	0	6											1	1	0	0	1
7.4	1	5	0	0	5			1	1	0	0	1											1	1	0	0	1
	1	0	1	0	1			1	1	0	0	1											1	4	0	0	4
	1	1	0	0	1			1	1	0	0	1											1	2	1	0	3
	1	2	0	0	2			1	2	0	0	2											1	2	1	0	3
	1	2	2	1	5			1	1	1	0	2											1	7	2	0	9
	1	0	1	0	1
	1	5	4	0	9																	10.2	1	1	0	0	1
							8.1	1	1	0	0	1											1	1	0	0	1
7.5	1	0	1	0	1			1	1	0	0	1											1	3	2	2	7
	1	2	1	0	3			1	1	0	0	1											1	2	0	1	3
	1	1	1	0	2			1	1	0	0	1											1	1	2	0	3
	1	4	8	0	12			1	1	0	0	1											1	5	0	0	5
	1	1	1	0	2			1	1	0	0	1
	1	1	0	0	1			1	0	1	0	1
	1	0	1	0	1
	1	1	0	0	1		8.2	1	0	2	0	2
	1	1	0	0	1			1	0	1	0	1
	1	1	0	0	1			1	6	2	1	9
	1	3	1	0	4			1	1	0	0	1
	1	5	0	0	5			1	1	0	0	1
								1	1	0	0	1
								1	1	0	0	1
8.1	1	1	0	0	1
	1	1	0	0	1		8.3	1	1	0	0	1
	1	0	1	0	1			1	1	0	0	1
	1	1	0	0	1			1	1	0	0	1
	1	1	0	0	1			1	4	0	0	4
	1	1	0	0	1
	1	1	0	0	1
	1	1	0	0	1		9.1	1	3	2	0	5
	1	0	1	0	1			1	1	2	0	3
								1	0	2	0	2
8.2	1	2	0	0	2			1	9	11	2	22
	1	1	0	0	1			1	2	2	0	4
	1	0	1	0	1			1	7	10	0	17
	1	0	1	0	1			1	3	0	0	3
	1	0	1	0	1			1	2	0	0	2
	1	1	0	0	1			1	2	1	0	3
	1	0	0	1	1			1	0	1	0	1
	1	2	0	0	2			1	3	3	0	6
	1	0	1	0	1			1	1	0	0	1
	1	1	0	0	1
							9.2	1	3	2	0	5
8.3	1	1	0	0	1			1	7	6	2	15
	1	1	0	0	1			1	0	1	0	1
	1	1	0	0	1			1	0	1	0	1
	1	1	0	0	1			1	2	0	0	2
	1	1	0	0	1			1	0	2	0	2
	1	1	0	0	1			1	1	1	0	2
	1	1	0	0	1			1	0	1	0	1
	1	2	0	1	3			1	0	2	0	2
								1	1	2	0	3
8.4	1	3	1	0	4			1	1	2	0	3
	1	0	1	0	1
	1	1	0	0	1		9.3	1	1	0	0	1
	1	1	0	0	1			1	5	2	0	7
	1	1	0	0	1			1	0	1	0	1
	1	0	1	0	1			1	0	2	0	2
	1	1	0	0	1			1	5	6	0	11
8.5	1	1	1	0	2		9.4	1	2	0	0	2
	1	3	0	0	3			1	1	0	0	1
	1	1	1	0	2			1	0	1	0	1
	1	1	0	0	1			1	1	0	0	1
	1	1	0	0	1			1	1	0	0	1
	1	0	1	0	1			1	1	0	0	1
	1	1	0	0	1			1	1	2	0	3
	1	1	0	0	1			1	2	4	0	6
								1	1	2	1	4
								1	5	10	1	16
9.1	1	1	2	0	3			1	4	3	0	7
	1	1	2	0	3
	1	0	1	0	1		9.5	1	4	0	0	4
	1	0	1	0	1			1	1	5	2	8
	1	0	1	0	1			1	4	2	0	6
	1	2	3	0	5			1	5	2	0	7
	1	0	1	0	1			1	8	10	3	21
	1	0	2	0	2			1	1	0	0	1
	1	0	2	0	2			1	8	1	0	9
	1	1	8	0	9			1	2	0	0	2
	1	0	4	0	4			1	2	2	0	4
	1	0	4	0	4
	1	1	0	0	1		9.6	1	3	8	1	12
	1	1	0	0	1			1	4	3	0	7
	1	1	0	0	1			1	5	6	1	12
	1	1	0	0	1			1	1	3	0	4
	1	1	0	0	1			1	0	4	0	4
								1	4	2	0	6
9.2	1	2	1	0	3			1	0	2	3	5
	1	0	1	0	1			1	3	2	0	5
	1	0	1	0	1			1	7	1	0	8
	1	1	0	0	1			1	3	1	0	4
	1	1	1	0	2			1	2	1	0	3
	1	0	1	0	1			1	6	2	1	9
	1	1	0	0	1
	1	1	0	0	1		9.7	1	1	1	0	2
	1	1	0	0	1			1	3	3	3	9
	1	1	0	0	1			1	1	4	0	5
	1	1	0	0	1			1	0	3	0	3
								1	4	2	0	6
9.3	1	8	16	6	30			1	2	2	0	4
								1	3	2	0	5
9.4	1	1	0	0	1			1	0	2	0	2
	1	1	0	0	1			1	2	1	0	3
	1	0	1	0	1			1	3	2	0	5
9.5	1	1	1	0	2
	1	2	0	0	2
	1	1	1	0	2
	1	4	1	0	5
	1	0	1	0	1
	1	2	0	0	2
9.6	1	0	1	0	1
	1	0	1	0	1
	1	0	1	0	1
	1	1	1	0	2
	1	1	0	0	1
	1	1	0	0	1
	1	0	2	0	2

## Sheet: 7D aci calculation
small nuclei	big nuclei	pros +	Total cell		small nuclei	big nuclei	pros +	Total cell		small nuclei	big nuclei	pros +	Total cell		small nuclei	big nuclei	pros +	Total cell		small nuclei	big nuclei	pros +	Total cell		small nuclei	big nuclei	pros +	Total cell
1	0	0	1		0	1	0	1		1	0	0	1		1	0	0	1		0	0	0	0		0	1	0	1
1	0	0	1		1	0	0	1		1	0	0	1		1	0	0	1		0	1	0	1		0	1	0	1
1	0	0	1		1	0	0	1		1	0	0	1		1	0	0	1		0	1	0	1		1	0	0	1
1	0	0	1		1	0	0	1		0	1	0	1		1	0	0	1		1	0	0	1		0	1	0	1
1	0	0	1		1	0	0	1		1	0	0	1		1	0	0	1		1	0	0	1		0	1	0	1
1	0	0	1		1	0	0	1		1	0	0	1		1	0	0	1		1	0	0	1		0	1	0	1
1	0	0	1		0	1	0	1		0	0	1	1		1	0	0	1		1	0	0	1		0	1	0	1
1	0	0	1		0	1	0	1		1	0	0	1		1	0	0	1		1	0	0	1		0	1	0	1
1	0	0	1		1	0	0	1		0	1	0	1		1	0	0	1		1	0	0	1		0	1	0	1
1	0	0	1		1	0	0	1		1	0	0	1		1	0	0	1		0	1	0	1		1	0	0	1
1	0	0	1		1	0	0	1		1	0	0	1		1	0	0	1		1	0	0	1		1	0	0	1
1	0	0	1		1	0	0	1		1	0	0	1		1	0	0	1		0	1	0	1		1	0	0	1
1	0	0	1		1	0	0	1		0	1	0	1		1	0	0	1		1	0	0	1		0	1	0	1
0	1	0	1		1	0	0	1		0	1	0	1		1	0	0	1		1	0	0	1		1	0	0	1
0	0	1	1		1	0	0	1		0	1	0	1		1	0	0	1		1	0	0	1		1	0	0	1
1	0	0	1		1	0	0	1		0	1	0	1		1	0	0	1		1	0	0	1		1	0	0	1
1	0	0	1		1	0	0	1		1	0	0	1		1	0	0	1		0	1	0	1		0	1	0	1
1	0	0	1		1	0	0	1		1	0	0	1		1	0	0	1		1	0	0	1		0	1	0	1
1	0	0	1		0	1	0	1		1	0	0	1		0	1	0	1		1	0	0	1		1	0	0	1
1	0	0	1		0	1	0	1		1	0	0	1		1	0	0	1		1	0	0	1		0	1	0	1
1	0	0	1		0	1	0	1		1	0	0	1		1	0	0	1		1	0	0	1		0	1	0	1
0	1	0	1		1	0	0	1		0	1	0	1		1	0	0	1		1	0	0	1		0	1	0	1
1	0	0	1		1	0	0	1		1	0	0	1		1	0	0	1		1	0	0	1		0	1	0	1
1	0	0	1		1	0	0	1		1	0	0	1		1	0	0	1		1	0	0	1		1	0	0	1
1	0	0	1		1	0	0	1		1	0	0	1		1	0	0	1		1	0	0	1		0	1	0	1
1	0	0	1		1	0	0	1		1	0	0	1		0	1	0	1		1	0	0	1		1	0	0	1
1	0	0	1		1	0	0	1		1	0	0	1		1	0	0	1		1	0	0	1		0	1	0	1
1	0	0	1		1	0	0	1		0	1	0	1		1	0	0	1		1	0	0	1		1	0	0	1
1	0	0	1		1	0	0	1		1	0	0	1		1	0	0	1		1	0	0	1		1	0	0	1
0	1	0	1		1	0	0	1		1	0	0	1		1	0	0	1		0	1	0	1		0	1	0	1
0	1	0	1		1	0	0	1		1	0	0	1		1	0	0	1		1	0	0	1		0	1	0	1
0	1	0	1		1	0	0	1		1	0	0	1		1	0	0	1		1	0	0	1		0	1	0	1
0	1	0	1		1	0	0	1		1	0	0	1		0	1	0	1		1	0	0	1		0	1	0	1
0	1	0	1		1	0	0	1		1	0	0	1		0	1	0	1		1	0	0	1		0	1	0	1
0	1	0	1		1	0	0	1		1	0	0	1		1	0	0	1		0	1	0	1		0	1	0	1
1	0	0	1		1	0	0	1		0	1	0	1		0	1	0	1		0	1	0	1		1	0	0	1
0	1	0	1		1	0	0	1		0	1	0	1		0	1	0	1		0	1	0	1		1	0	0	1
1	0	0	1		1	0	0	1		1	0	0	1		1	0	0	1		1	0	0	1		1	0	0	1
1	0	0	1		1	0	0	1		0	1	0	1		1	0	0	1		1	0	0	1		1	0	0	1
1	0	0	1		1	0	0	1		0	1	0	1		0	1	0	1		0	1	0	1		1	0	0	1
1	0	0	1		1	0	0	1		0	0	1	1		0	1	0	1		1	0	0	1		1	0	0	1
1	0	0	1		0	1	0	1		1	0	0	1		0	1	0	1		1	0	0	1		0	1	0	1
0	1	0	1		0	1	0	1		1	0	0	1		0	1	0	1		0	0	1	1		1	0	0	1
1	0	0	1		1	0	0	1		1	0	0	1		0	1	0	1		1	0	0	1		0	1	0	1
1	0	0	1		1	0	0	1		1	0	0	1		0	1	0	1		1	0	0	1		0	1	0	1
0	1	0	1		1	0	0	1		0	1	0	1		0	1	0	1		0	1	0	1		1	0	0	1
0	1	0	1		1	0	0	1		1	0	0	1		0	1	0	1		1	0	0	1		1	0	0	1
1	0	0	1		1	0	0	1		0	1	0	1		0	1	0	1		1	0	0	1		1	0	0	1
0	1	0	1		1	0	0	1		1	0	0	1		1	0	0	1		1	0	0	1		1	0	0	1
1	0	0	1		1	0	0	1		1	0	0	1		1	0	0	1		1	0	0	1		1	0	0	1
0	1	0	1		1	0	0	1		1	0	0	1		1	0	0	1		0	1	0	1		1	0	0	1
0	1	0	1		1	0	0	1		1	0	0	1		1	0	0	1		1	0	0	1		1	0	0	1
0	1	0	1		1	0	0	1		0	1	0	1		1	0	0	1		1	0	0	1		1	0	0	1
1	0	0	1		1	0	0	1		1	0	0	1		1	0	0	1		1	0	0	1		1	0	0	1
0	1	0	1		1	0	0	1		1	0	0	1		0	1	0	1		1	0	0	1		1	0	0	1
1	0	0	1		1	0	0	1		1	0	0	1		1	0	0	1		1	0	0	1		0	1	0	1
1	0	0	1		1	0	0	1		0	1	0	1		1	0	0	1		1	0	0	1		1	0	0	1
1	0	0	1		0	1	0	1		1	0	0	1		1	0	0	1		1	0	0	1		1	0	0	1
0	1	0	1		1	0	0	1		1	0	0	1		1	0	0	1		1	0	0	1		1	0	0	1
1	0	0	1		1	0	0	1		1	0	0	1		1	0	0	1		1	0	0	1		1	0	0	1
0	1	0	1		1	0	0	1		0	1	0	1		1	0	0	1		0	1	0	1		1	0	0	1
0	1	0	1		1	0	0	1		1	0	0	1		1	0	0	1		1	0	0	1		1	0	0	1
0	1	0	1		1	0	0	1		1	0	0	1		0	1	0	1		1	0	0	1		1	0	0	1
0	1	0	1		1	0	0	1		1	0	0	1		0	1	0	1		1	0	0	1		1	0	0	1
0	1	0	1		1	0	0	1		1	0	0	1		1	0	0	1		1	0	0	1		1	0	0	1
1	0	0	1		1	0	0	1		1	0	0	1		1	0	0	1		1	0	0	1		1	0	0	1
1	0	0	1		1	0	0	1		1	0	0	1		0	1	0	1		1	0	0	1		1	0	0	1
0	1	0	1		1	0	0	1		0	1	0	1		0	1	0	1		0	0	1	1		1	0	0	1
1	0	0	1		1	0	0	1		1	0	0	1		0	1	0	1		1	0	0	1		1	0	0	1
0	1	0	1		1	0	0	1		1	0	0	1		1	0	0	1		1	0	0	1		1	0	0	1
0	1	0	1		1	0	0	1		1	0	0	1		1	0	0	1		1	0	0	1		1	0	0	1
0	1	0	1		1	0	0	1		1	0	0	1		1	0	0	1		1	0	0	1		1	0	0	1
0	1	0	1		1	0	0	1		1	0	0	1		1	0	0	1		1	0	0	1		1	0	0	1
1	0	0	1		1	0	0	1		1	0	0	1		1	0	0	1		1	0	0	1		1	0	0	1
1	0	0	1		1	0	0	1		1	0	0	1		1	0	0	1		1	0	0	1		0	1	0	1
0	1	0	1		0	1	0	1		1	0	0	1		1	0	0	1		1	0	0	1		1	0	0	1
0	1	0	1		0	1	0	1		1	0	0	1		0	1	0	1		1	0	0	1		0	0	1	1
0	1	0	1		0	1	0	1		1	0	0	1		1	0	0	1		0	1	0	1		0	0	1	1
1	0	0	1		0	1	0	1		1	0	0	1		1	0	0	1		1	0	0	1		1	0	0	1
1	0	0	1		0	1	0	1		1	0	0	1		1	0	0	1		1	0	0	1		1	0	0	1
1	0	0	1		0	1	0	1		1	0	0	1		1	0	0	1		1	0	0	1		1	0	0	1
1	0	0	1		0	1	0	1		1	0	0	1		1	0	0	1		1	0	0	1		1	0	0	1
1	0	0	1		1	0	0	1		0	1	0	1		1	0	0	1		1	0	0	1		1	0	0	1
1	0	0	1		1	0	0	1		1	0	0	1		1	0	0	1		1	0	0	1		1	0	0	1
1	0	0	1		1	0	0	1		0	1	0	1		1	0	0	1		1	0	0	1		1	0	0	1
1	0	0	1		1	0	0	1		1	0	0	1		1	0	0	1		1	0	0	1		1	0	0	1
1	0	0	1		1	0	0	1		1	0	0	1		0	1	0	1		1	0	0	1		1	0	0	1
1	0	0	1		1	0	0	1		1	0	0	1		1	0	0	1		1	0	0	1		0	0	1	1
1	0	0	1		1	0	0	1		1	0	0	1		1	0	0	1		1	0	0	1		1	0	0	1
1	0	0	1		0	1	0	1		1	0	0	1		1	0	0	1		1	0	0	1		1	0	0	1
1	0	0	1		0	1	0	1		1	0	0	1		1	0	0	1		1	0	0	1		1	0	0	1
0	1	0	1		0	1	0	1		1	0	0	1		1	0	0	1		1	0	0	1		1	0	0	1
0	1	0	1		0	1	0	1		1	0	0	1		1	0	0	1		1	0	0	1		1	0	0	1
1	0	0	1		0	1	0	1		1	0	0	1		1	0	0	1		1	0	0	1		1	0	0	1
0	1	0	1		1	0	0	1		1	0	0	1		1	0	0	1		1	0	0	1		1	0	0	1
1	0	0	1		1	0	0	1		0	1	0	1		1	0	0	1		1	0	0	1		1	1	0	2
0	1	0	1		1	0	0	1		1	0	0	1		1	0	0	1		1	0	0	1		1	1	0	2
0	1	0	1		1	0	0	1		1	0	0	1		1	0	0	1		1	0	0	1		0	2	0	2
1	0	0	1		1	0	0	1		1	0	0	1		1	0	0	1		0	1	0	1		0	2	0	2
1	0	0	1		1	0	0	1		1	0	0	1		1	0	0	1		1	0	0	1		1	1	0	2
0	1	0	1		1	0	0	1		1	0	0	1		0	1	0	1		1	0	0	1		0	2	0	2
1	0	0	1		1	0	0	1		1	0	0	1		0	1	0	1		1	0	0	1		2	0	0	2
1	0	0	1		1	0	0	1		1	0	0	1		0	1	0	1		1	0	0	1		1	1	0	2
1	0	0	1		0	0	1	1		1	0	0	1		1	0	0	1		1	0	0	1		2	0	0	2
1	0	0	1		0	1	0	1		1	0	0	1		0	1	0	1		1	0	0	1		2	0	0	2
1	0	0	1		0	1	0	1		1	0	0	1		0	1	0	1		1	0	0	1		1	1	0	2
1	0	0	1		1	0	0	1		0	1	0	1		0	1	0	1		1	0	0	1		2	0	0	2
1	0	0	1		1	0	0	1		1	0	0	1		1	0	0	1		1	0	0	1		1	1	0	2
1	0	0	1		1	0	0	1		1	0	0	1		0	1	0	1		1	0	0	1		1	1	0	2
1	0	0	1		1	0	0	1		0	1	0	1		0	1	0	1		1	0	0	1		1	1	0	2
1	0	0	1		1	0	0	1		0	1	0	1		1	0	0	1		1	0	0	1		1	1	0	2
1	0	0	1		0	1	0	1		0	1	0	1		1	0	0	1		1	0	0	1		1	1	0	2
0	1	0	1		0	1	0	1		1	0	0	1		1	0	0	1		1	0	0	1		1	1	0	2
1	0	0	1		0	0	1	1		1	0	0	1		1	0	0	1		1	0	0	1		0	2	0	2
1	0	0	1		1	0	0	1		1	0	0	1		1	0	0	1		0	1	0	1		1	1	0	2
1	0	0	1		1	0	0	1		1	0	0	1		1	0	0	1		0	1	0	1		0	0	2	2
0	1	0	1		1	0	0	1		0	1	0	1		1	0	0	1		1	0	0	1		2	0	0	2
1	0	0	1		1	0	0	1		0	1	0	1		1	0	0	1		1	0	0	1		0	2	0	2
1	0	0	1		1	0	0	1		1	0	0	1		1	0	0	1		1	0	0	1		1	1	0	2
1	0	0	1		1	0	0	1		1	0	0	1		1	0	0	1		1	0	0	1		1	1	0	2
1	0	0	1		1	0	0	1		1	0	0	1		1	0	0	1		1	0	0	1		2	0	0	2
1	0	0	1		1	0	0	1		1	0	0	1		1	0	0	1		1	0	0	1		0	0	2	2
0	1	0	1		1	0	0	1		1	0	0	1		1	0	0	1		0	1	0	1		1	0	1	2
0	1	0	1		1	0	0	1		1	0	0	1		1	0	0	1		0	1	0	1		2	0	0	2
0	1	0	1		1	0	0	1		1	0	0	1		1	0	0	1		1	0	0	1		1	1	0	2
0	1	0	1		1	0	0	1		1	0	0	1		1	0	0	1		0	0	1	1		2	0	0	2
0	1	0	1		1	0	0	1		1	0	0	1		1	0	0	1		0	1	0	1		1	1	0	2
0	1	0	1		1	0	0	1		1	0	0	1		1	0	0	1		1	0	0	1		2	0	0	2
0	1	0	1		1	0	0	1		1	0	0	1		1	0	0	1		1	0	0	1		2	0	0	2
1	0	0	1		1	0	0	1		1	0	0	1		1	0	0	1		0	1	0	1		0	2	0	2
1	0	0	1		1	0	0	1		1	0	0	1		1	0	0	1		0	1	0	1		2	0	0	2
1	0	0	1		0	1	0	1		1	0	0	1		1	0	0	1		0	1	0	1		1	1	0	2
1	0	0	1		0	1	0	1		1	0	0	1		1	0	0	1		0	1	0	1		1	1	0	2
1	0	0	1		0	1	0	1		1	0	0	1		1	0	0	1		0	0	1	1		0	2	0	2
1	0	0	1		1	0	0	1		1	0	0	1		0	1	0	1		0	1	0	1		1	1	0	2
1	0	0	1		1	0	0	1		1	0	0	1		1	0	0	1		1	0	0	1		0	2	0	2
0	1	0	1		1	0	0	1		1	0	0	1		1	0	0	1		1	0	0	1		1	1	0	2
0	1	0	1		1	0	0	1		1	0	0	1		1	0	0	1		1	0	0	1		1	0	1	2
1	0	0	1		1	0	0	1		1	0	0	1		1	0	0	1		0	1	0	1		1	1	0	2
0	1	0	1		1	0	0	1		1	0	0	1		0	1	0	1		2	0	0	2		1	1	0	2
1	0	0	1		1	0	0	1		1	0	0	1		1	0	0	1		2	0	0	2		0	2	0	2
1	0	0	1		1	0	0	1		0	1	0	1		1	0	0	1		2	0	0	2		1	1	0	2
0	1	0	1		1	0	0	1		1	0	0	1		1	0	0	1		2	0	0	2		2	0	0	2
0	1	0	1		1	0	0	1		1	0	0	1		1	0	0	1		2	0	0	2		2	0	0	2
0	1	0	1		1	0	0	1		0	1	0	1		1	0	0	1		2	0	0	2		2	0	0	2
1	0	0	1		1	0	0	1		1	0	0	1		1	0	0	1		1	1	0	2		1	0	1	2
0	1	0	1		0	1	0	1		1	0	0	1		1	0	0	1		1	1	0	2		2	0	0	2
0	1	0	1		0	1	0	1		1	0	0	1		1	0	0	1		1	1	0	2		1	1	0	2
1	0	0	1		1	0	0	1		1	0	0	1		1	0	0	1		1	1	0	2		1	0	1	2
0	1	0	1		1	0	0	1		1	0	0	1		1	0	0	1		1	1	0	2		2	0	0	2
1	0	0	1		1	0	0	1		1	1	0	2		0	1	0	1		2	0	0	2		2	0	0	2
1	0	0	1		1	0	0	1		1	1	0	2		0	1	0	1		2	0	0	2		2	0	0	2
1	0	0	1		1	0	0	1		2	0	0	2		1	0	0	1		2	0	0	2		1	0	1	2
1	0	0	1		1	0	0	1		1	1	0	2		1	0	0	1		1	1	0	2		1	2	0	3
1	0	0	1		1	0	0	1		2	0	0	2		1	0	0	1		1	1	0	2		2	1	0	3
0	1	0	1		0	1	0	1		1	1	0	2		1	0	0	1		0	0	2	2		3	0	0	3
1	0	0	1		1	0	0	1		2	0	0	2		1	0	0	1		1	1	0	2		3	0	0	3
1	0	0	1		0	1	0	1		0	2	0	2		1	0	0	1		2	0	0	2		1	2	0	3
1	0	0	1		0	1	0	1		2	0	0	2		1	0	0	1		2	0	0	2		1	2	0	3
1	0	0	1		0	1	0	1		1	1	0	2		1	1	0	2		2	0	0	2		1	2	0	3
1	0	0	1		1	0	0	1		0	2	0	2		2	0	0	2		2	0	0	2		3	0	0	3
0	1	0	1		0	1	0	1		0	2	0	2		2	0	0	2		2	0	0	2		1	2	0	3
1	0	0	1		1	0	0	1		1	1	0	2		2	0	0	2		2	0	0	2		2	1	0	3
0	1	0	1		0	1	0	1		0	2	0	2		2	0	0	2		1	1	0	2		0	1	2	3
0	1	0	1		1	0	0	1		2	0	0	2		2	0	0	2		2	0	0	2		3	0	0	3
0	1	0	1		1	0	0	1		1	1	0	2		1	1	0	2		1	1	0	2		3	0	0	3
1	0	0	1		1	0	0	1		2	0	0	2		2	0	0	2		2	0	0	2		3	0	0	3
0	0	1	1		1	0	0	1		2	0	0	2		1	1	0	2		2	0	0	2		1	2	0	3
0	1	0	1		2	0	0	2		1	1	0	2		2	0	0	2		2	0	0	2		2	1	0	3
1	0	0	1		0	0	2	2		1	1	0	2		1	0	1	2		2	0	0	2		0	1	2	3
1	0	0	1		2	0	0	2		1	1	0	2		0	0	2	2		2	0	0	2		2	1	0	3
1	0	0	1		1	1	0	2		2	0	0	2		2	0	0	2		2	0	0	2		3	0	0	3
1	0	0	1		1	1	0	2		1	1	0	2		0	2	0	2		1	1	0	2		3	0	0	3
1	0	0	1		1	1	0	2		2	0	0	2		1	1	0	2		2	0	0	2		2	1	0	3
1	0	0	1		0	2	0	2		1	0	1	2		1	1	0	2		2	0	0	2		2	1	0	3
1	0	0	1		1	0	1	2		0	2	0	2		0	1	1	2		2	0	0	2		2	1	0	3
1	0	0	1		1	1	0	2		1	1	0	2		0	2	0	2		2	0	0	2		2	1	0	3
0	1	0	1		1	1	0	2		2	0	0	2		0	2	0	2		2	0	0	2		1	2	0	3
1	0	0	1		1	1	0	2		1	1	0	2		1	1	0	2		2	0	0	2		2	1	0	3
1	0	0	1		2	0	0	2		2	0	0	2		0	2	0	2		0	1	1	2		2	1	0	3
1	0	0	1		0	0	2	2		1	1	0	2		1	1	0	2		1	2	0	3		2	1	0	3
0	1	0	1		2	0	0	2		2	0	0	2		0	2	0	2		3	0	0	3		1	2	0	3
1	0	0	1		2	0	0	2		2	0	0	2		0	1	1	2		1	2	0	3		2	1	0	3
1	0	0	1		2	0	0	2		2	0	0	2		0	1	1	2		3	0	0	3		1	2	0	3
1	0	0	1		1	1	0	2		0	2	0	2		1	1	0	2		2	1	0	3		3	1	0	4
0	1	0	1		1	1	0	2		1	1	0	2		1	1	0	2		2	0	1	3		4	0	0	4
1	0	0	1		2	0	0	2		0	2	0	2		2	0	0	2		2	1	0	3		3	1	0	4
1	0	0	1		1	1	0	2		2	0	0	2		0	2	0	2		3	0	0	3		4	0	0	4
0	1	0	1		2	0	0	2		1	1	0	2		0	2	0	2		0	3	0	3		2	1	1	4
0	1	0	1		2	0	0	2		2	0	0	2		2	0	0	2		1	2	0	3		1	1	2	4
0	1	0	1		2	0	0	2		2	0	0	2		2	0	0	2		3	0	0	3		1	3	0	4
0	1	0	1		0	1	1	2		1	0	1	2		1	0	1	2		2	0	1	3		0	2	2	4
1	0	0	1		2	0	0	2		2	0	0	2		2	0	0	2		2	1	0	3		4	0	0	4
1	0	0	1		2	0	0	2		1	1	0	2		2	0	0	2		3	0	0	3		2	2	0	4
1	0	0	1		1	1	0	2		2	1	0	3		2	0	0	2		3	0	0	3		3	1	0	4
1	0	0	1		0	2	0	2		2	1	0	3		2	0	0	2		2	1	0	3		1	3	0	4
1	0	0	1		0	0	2	2		2	1	0	3		2	0	0	2		1	3	0	4		2	1	1	4
0	1	0	1		0	2	0	2		1	2	0	3		2	0	0	2		3	1	0	4		3	1	0	4
0	1	0	1		2	0	0	2		1	2	0	3		1	0	1	2		4	0	0	4		4	0	0	4
1	0	0	1		2	0	0	2		1	1	1	3		2	0	0	2		2	2	0	4		3	1	0	4
0	1	0	1		2	0	0	2		2	1	0	3		2	0	0	2		2	2	0	4		2	0	2	4
1	0	0	1		0	2	0	2		3	0	0	3		1	1	0	2		2	2	0	4		2	2	0	4
1	0	0	1		1	0	1	2		2	1	0	3		2	0	0	2		3	1	0	4		3	1	0	4
1	0	0	1		1	0	1	2		2	1	0	3		1	1	0	2		2	2	0	4		3	1	0	4
1	0	0	1		2	0	0	2		3	0	0	3		2	0	0	2		2	2	0	4		1	3	0	4
1	0	0	1		2	0	0	2		2	1	0	3		2	0	0	2		1	3	0	4		2	2	0	4
1	0	0	1		0	1	1	2		3	0	0	3		2	0	0	2		3	1	0	4		1	2	1	4
1	0	0	1		0	2	0	2		2	1	0	3		2	0	0	2		3	2	0	5		3	2	0	5
0	1	0	1		2	0	0	2		1	2	0	3		2	0	0	2		2	2	2	6		1	3	1	5
0	1	0	1		1	1	0	2		1	2	0	3		2	0	0	2		6	0	0	6		1	4	0	5
0	1	0	1		2	0	0	2		1	2	0	3		2	0	0	2		3	3	0	6		3	2	0	5
0	1	0	1		2	0	0	2		2	0	1	3		2	0	0	2		4	3	0	7		3	2	0	5
0	1	0	1		2	0	0	2		1	2	0	3		0	2	0	2		2	5	1	8		1	4	0	5
1	0	0	1		2	0	0	2		2	2	0	4		2	0	0	2		5	3	0	8		3	2	0	5
1	0	0	1		2	0	0	2		2	2	0	4		1	2	0	3		7	2	0	9		3	2	0	5
2	0	0	2		2	0	0	2		1	2	1	4		2	1	0	3		4	5	0	9		2	3	0	5
1	1	0	2		1	1	0	2		2	2	0	4		2	1	0	3		2	6	1	9		5	0	0	5
0	2	0	2		0	2	0	2		3	1	0	4		2	1	0	3		7	3	1	11		2	1	2	5
0	2	0	2		0	2	0	2		2	2	0	4		1	1	1	3		8	7	0	15		4	2	0	6
2	0	0	2		2	0	0	2		1	4	0	5		2	1	0	3							3	3	0	6
1	1	0	2		2	0	0	2		1	4	0	5		1	2	0	3							4	1	1	6
0	2	0	2		0	2	0	2		4	2	0	6		3	0	0	3							3	3	0	6
1	1	0	2		1	1	0	2		2	2	2	6		3	0	0	3							3	3	0	6
2	0	0	2		0	2	0	2		4	3	0	7		1	2	0	3							3	3	0	6
0	2	0	2		0	2	0	2		6	1	0	7		3	0	0	3							4	1	1	6
1	1	0	2		2	0	0	2		2	2	3	7		2	1	0	3							3	1	3	7
1	1	0	2		2	0	0	2		5	2	0	7		3	0	0	3							4	2	1	7
0	2	0	2		1	1	0	2		2	5	0	7		1	0	2	3							3	4	0	7
2	0	0	2		0	2	0	2		5	3	1	9		0	3	0	3							3	4	0	7
1	1	0	2		1	2	0	3		8	6	0	14		1	2	0	3							3	4	0	7
1	1	0	2		1	2	0	3		8	7	5	20		2	1	0	3							4	3	0	7
1	1	0	2		1	2	0	3							2	1	0	3							4	3	0	7
2	0	0	2		0	1	2	3							2	0	1	3							4	3	0	7
0	2	0	2		2	1	0	3							1	2	0	3							2	6	0	8
1	1	0	2		2	1	0	3							2	2	0	4							2	6	0	8
2	0	0	2		2	1	0	3							0	4	0	4							2	4	2	8
2	0	0	2		3	0	0	3							2	2	0	4							8	0	0	8
0	2	0	2		0	3	0	3							3	1	0	4							6	2	0	8
0	1	1	2		2	1	0	3							1	3	0	4							5	3	0	8
1	1	0	2		2	1	0	3							4	0	0	4							5	3	0	8
2	0	0	2		2	1	0	3							2	2	0	4							4	4	0	8
2	0	0	2		3	0	0	3							1	3	0	4							2	3	4	9
0	1	1	2		2	1	0	3							4	0	0	4							6	3	0	9
2	0	0	2		1	2	0	3							2	2	1	5							3	6	0	9
1	1	0	2		2	1	0	3							4	1	0	5							6	3	0	9
2	0	0	2		0	2	1	3							2	3	0	5							4	6	0	10
1	1	0	2		0	3	0	3							1	4	0	5							4	6	0	10
1	1	0	2		2	1	0	3							3	2	0	5							4	5	1	10
0	2	0	2		1	2	0	3							1	4	0	5							11	0	0	11
0	1	1	2		2	1	0	3							3	2	0	5							6	2	3	11
0	2	0	2		1	2	0	3							1	4	0	5							4	6	2	12
0	2	0	2		3	0	0	3							2	3	0	5							4	9	0	13
1	1	0	2		2	1	0	3							5	0	0	5							8	5	0	13
0	0	2	2		1	2	0	3							5	0	1	6							9	4	0	13
2	0	0	2		1	2	0	3							2	4	0	6							7	7	0	14
1	1	0	2		1	2	0	3							3	3	0	6							8	4	3	15
1	1	0	2		2	1	0	3							6	0	0	6							9	6	0	15
1	1	0	2		0	3	0	3							2	4	0	6							6	8	2	16
0	2	0	2		2	1	0	3							2	4	0	6							9	7	0	16
1	1	0	2		2	2	0	4							6	0	1	7							10	6	4	20
2	0	0	2		2	2	0	4							5	2	0	7							3	15	3	21
1	1	0	2		2	2	0	4							3	4	0	7
1	1	0	2		2	2	0	4							3	2	2	7
2	0	0	2		2	2	0	4							2	5	2	9
2	0	0	2		3	1	0	4							2	7	0	9
1	1	0	2		2	2	0	4							2	5	2	9
1	1	0	2		1	3	0	4							7	2	0	9
0	2	0	2		2	2	0	4							1	7	2	10
0	2	0	2		2	2	0	4							6	5	0	11
1	1	0	2		3	0	1	4							4	8	0	12
1	1	0	2		4	0	0	4							5	7	0	12
2	0	0	2		1	3	0	4							7	6	0	13
1	1	0	2		3	1	0	4							9	15	0	24
2	0	0	2		2	2	0	4							11	20	4	35
1	1	0	2		3	1	0	4
0	2	0	2		3	1	0	4
2	1	0	3		4	0	0	4
1	2	0	3		4	0	0	4
2	1	0	3		4	0	0	4
3	0	0	3		2	2	0	4
1	2	0	3		1	2	1	4
2	1	0	3		4	0	0	4
0	3	0	3		2	2	0	4
1	2	0	3		1	3	0	4
3	0	0	3		0	4	0	4
3	0	0	3		3	1	0	4
2	1	0	3		2	2	0	4
2	1	0	3		3	1	1	5
1	2	0	3		2	3	0	5
1	2	0	3		2	3	0	5
1	2	0	3		3	2	0	5
2	1	0	3		3	1	1	5
2	1	0	3		2	3	0	5
2	1	0	3		5	0	0	5
2	1	0	3		5	0	0	5
0	1	2	3		3	2	0	5
1	2	0	3		3	2	0	5
2	1	0	3		0	2	3	5
0	3	0	3		3	2	0	5
1	2	0	3		1	4	0	5
2	1	0	3		3	2	0	5
2	1	0	3		3	2	0	5
2	0	1	3		4	2	0	6
3	0	0	3		2	4	0	6
1	2	0	3		1	3	2	6
1	2	0	3		5	1	0	6
2	1	0	3		4	2	0	6
2	2	0	4		3	3	0	6
0	3	1	4		2	4	0	6
0	3	1	4		4	2	0	6
2	0	2	4		4	2	0	6
3	1	0	4		4	2	0	6
3	1	0	4		3	4	0	7
2	2	0	4		4	3	0	7
3	1	0	4		3	4	0	7
3	1	0	4		3	4	0	7
2	2	0	4		5	2	0	7
2	2	0	4		4	3	0	7
2	0	2	4		5	2	0	7
1	3	0	4		4	3	0	7
3	1	0	4		3	5	0	8
2	2	0	4		3	5	0	8
0	4	0	4		1	5	2	8
3	1	0	4		7	1	0	8
0	3	1	4		4	5	0	9
3	1	0	4		3	5	1	9
2	2	0	4		3	5	1	9
3	1	0	4		9	0	0	9
3	1	0	4		1	6	2	9
0	4	0	4		6	2	1	9
0	4	0	4		8	1	0	9
4	1	0	5		6	2	1	9
4	1	0	5		3	3	3	9
2	3	0	5		3	7	0	10
2	3	0	5		2	8	0	10
3	1	1	5		6	4	0	10
2	3	0	5		2	8	0	10
1	4	0	5		3	7	0	10
5	0	0	5		5	3	3	11
2	2	1	5		5	5	1	11
5	0	0	5		5	6	0	11
2	3	0	5		5	6	0	11
4	1	0	5		5	6	0	11
4	0	2	6		3	9	0	12
4	2	0	6		3	8	1	12
2	4	0	6		5	6	1	12
2	3	1	6		5	7	1	13
4	2	0	6		6	5	2	13
2	4	0	6		6	4	3	13
1	5	0	6		6	5	2	13
4	0	2	6		8	6	1	15
5	2	0	7		7	6	2	15
3	4	0	7		5	10	1	16
3	4	0	7		8	9	0	17
2	4	1	7		7	10	0	17
0	7	0	7		8	10	0	18
3	4	0	7		3	15	0	18
2	6	0	8		7	11	0	18
5	3	0	8		9	10	0	19
1	7	0	8		6	14	0	20
5	2	2	9		3	17	0	20
4	5	0	9		8	10	3	21
5	4	0	9		9	11	2	22
1	8	0	9		7	15	1	23
4	6	0	10		8	12	4	24
6	5	1	12		12	13	0	25
2	8	2	12		12	11	3	26
4	8	0	12		12	15	0	27
4	6	2	12		14	20	5	39
2	9	1	12
4	8	0	12
5	8	0	13
4	9	0	13
7	7	0	14
8	7	0	15
6	11	2	19
10	7	3	20
9	13	2	24
13	12	2	27
4	22	1	27
8	16	6	30
8	23	2	33
1.30105	1.32199	0.133508	2.75654		1.90515	1.66396	0.195122	3.76423		1.16017	0.575758	0.0779221	1.81385		1.33942	0.868613	0.0985401	2.30657		1.30594	0.506849	0.0639269	1.87671		1.82375	1.28352	0.222222	3.3295
497	505	51	1053		703	614	72	1389		268	133	18	419		367	238	27	632		286	111	14	411		476	335	58	869
47.1985	47.9582	4.8433			50.612	44.2045	5.18359			63.9618	31.7422	4.29594			58.0696	37.6582	4.27215			69.5864	27.0073	3.40633			54.7756	38.5501	6.67434
2.15569	2.56886	0.293413	5.01796		2.85075	2.87562	0.348259	6.07463		1.83951	1.28395	0.197531	3.32099		2.11304	1.76522	0.234783	4.11304		2.225	1.0625	0.125	3.4125		2.48193	1.8494	0.331325	4.66265
360	429	49	838		573	578	70	1221		149	104	16	269		243	203	27	473		178	85	10	273		412	307	55	774
42.9594	51.1933	5.84726			46.9287	47.3382	5.73301			55.3903	38.6617	5.94796			51.3742	42.9175	5.70825			65.2015	31.1355	3.663			53.23	39.6641	7.10594
				Including all the clones											Excluding one cell clones
				FRT19a				wh7FRt19A								FRT19a				wh7FRt19A
					small nuclei	big nuclei	pros +	Total cell	small nuclei	big nuclei	pros +	Total cell				small nuclei	big nuclei	pros +	Total cell	small nuclei	big nuclei	pros +	Total cell
				First time	1.30105	1.32199	0.133508	2.75654	1.90515	1.66396	0.195122	3.76423			First time	2.15569	2.56886	0.293413	5.01796	2.85075	2.87562	0.348259	6.07463
				Second Time	1.16017	0.575758	0.0779221	1.81385	1.33942	0.868613	0.0985401	2.30657			Second Time	1.83951	1.28395	0.197531	3.32099	2.11304	1.76522	0.234783	4.11304
				Third time	1.30594	0.506849	0.0639269	1.87671	1.82375	1.28352	0.222222	3.3295			Third time	2.225	1.0625	0.125	3.4125	2.48193	1.8494	0.331325	4.66265
				Average	1.25572	0.801532	0.0917856	2.14904	1.68944	1.27203	0.171961	3.13343			Average	2.0734	1.63844	0.205315	3.91715	2.48191	2.16341	0.304789	4.95011
				stdev	0.082781	0.452044	0.0368039	0.527055	0.305849	0.397796	0.0650125	0.748348			stdev	0.2055	0.813343	0.084476	0.95443	0.368851	0.618226	0.0612155	1.01189

## Sheet: done by jan
small nuclei	big nuclei	pros +	Total cell		small nuclei	big nuclei	pros +	Total cell		small nuclei	big nuclei	pros +	Total cell		small nuclei	big nuclei	pros +	Total cell		small nuclei	big nuclei	pros +	Total cell		small nuclei	big nuclei	pros +	Total cell
1	0	0	1		1	0	0	1		0	0	0	0		0	1	0	1		1	0	0	1					0
1	0	0	1		1	0	0	1		0	1	0	1		1	0	0	1		1	0	0	1		0	1	0	1
1	0	0	1		1	0	0	1		0	1	0	1		1	0	0	1		1	0	0	1		0	1	0	1
1	0	0	1		0	1	0	1		1	0	0	1		1	0	0	1		1	0	0	1		1	0	0	1
1	0	0	1		1	0	0	1		1	0	0	1		1	0	0	1		1	0	0	1		0	1	0	1
1	0	0	1		1	0	0	1		1	0	0	1		1	0	0	1		1	0	0	1		0	1	0	1
1	0	0	1		0	0	1	1		1	0	0	1		0	1	0	1		1	0	0	1		0	1	0	1
1	0	0	1		1	0	0	1		1	0	0	1		0	1	0	1		1	0	0	1		0	1	0	1
1	0	0	1		0	1	0	1		1	0	0	1		1	0	0	1		1	0	0	1		0	1	0	1
1	0	0	1		1	0	0	1		0	1	0	1		1	0	0	1		1	0	0	1		0	1	0	1
1	0	0	1		1	0	0	1		1	0	0	1		1	0	0	1		1	0	0	1		1	0	0	1
1	0	0	1		1	0	0	1		0	1	0	1		1	0	0	1		1	0	0	1		1	0	0	1
1	0	0	1		0	1	0	1		1	0	0	1		1	0	0	1		1	0	0	1		1	0	0	1
0	1	0	1		0	1	0	1		1	0	0	1		1	0	0	1		1	0	0	1		0	1	0	1
0	0	1	1		0	1	0	1		1	0	0	1		1	0	0	1		1	0	0	1		1	0	0	1
1	0	0	1		0	1	0	1		1	0	0	1		1	0	0	1		1	0	0	1		1	0	0	1
1	0	0	1		1	0	0	1		0	1	0	1		1	0	0	1		1	0	0	1		1	0	0	1
1	0	0	1		1	0	0	1		1	0	0	1		1	0	0	1		1	0	0	1		0	1	0	1
1	0	0	1		1	0	0	1		1	0	0	1		0	1	0	1		0	1	0	1		0	1	0	1
1	0	0	1		1	0	0	1		1	0	0	1		0	1	0	1		1	0	0	1		1	0	0	1
1	0	0	1		1	0	0	1		1	0	0	1		0	1	0	1		1	0	0	1		0	1	0	1
0	1	0	1		0	1	0	1		1	0	0	1		1	0	0	1		1	0	0	1		0	1	0	1
1	0	0	1		1	0	0	1		1	0	0	1		1	0	0	1		1	0	0	1		0	1	0	1
1	0	0	1		1	0	0	1		1	0	0	1		1	0	0	1		1	0	0	1		0	1	0	1
1	0	0	1		1	0	0	1		1	0	0	1		1	0	0	1		1	0	0	1		1	0	0	1
1	0	0	1		1	0	0	1		1	0	0	1		1	0	0	1		0	1	0	1		0	1	0	1
1	0	0	1		1	0	0	1		1	0	0	1		1	0	0	1		1	0	0	1		1	0	0	1
1	0	0	1		0	1	0	1		1	0	0	1		1	0	0	1		1	0	0	1		0	1	0	1
1	0	0	1		1	0	0	1		1	0	0	1		1	0	0	1		1	0	0	1		1	0	0	1
0	1	0	1		1	0	0	1		0	1	0	1		1	0	0	1		1	0	0	1		1	0	0	1
0	1	0	1		1	0	0	1		1	0	0	1		1	0	0	1		1	0	0	1		0	1	0	1
0	1	0	1		1	0	0	1		1	0	0	1		1	0	0	1		1	0	0	1		0	1	0	1
0	1	0	1		1	0	0	1		1	0	0	1		1	0	0	1		0	1	0	1		0	1	0	1
0	1	0	1		1	0	0	1		1	0	0	1		1	0	0	1		0	1	0	1		0	1	0	1
0	1	0	1		1	0	0	1		0	1	0	1		1	0	0	1		1	0	0	1		0	1	0	1
1	0	0	1		0	1	0	1		0	1	0	1		1	0	0	1		0	1	0	1		0	1	0	1
0	1	0	1		0	1	0	1		0	1	0	1		1	0	0	1		0	1	0	1		1	0	0	1
1	0	0	1		1	0	0	1		1	0	0	1		1	0	0	1		1	0	0	1		1	0	0	1
1	0	0	1		0	1	0	1		1	0	0	1		1	0	0	1		1	0	0	1		1	0	0	1
1	0	0	1		0	1	0	1		0	1	0	1		1	0	0	1		0	1	0	1		1	0	0	1
1	0	0	1		0	0	1	1		1	0	0	1		1	0	0	1		0	1	0	1		1	0	0	1
1	0	0	1		1	0	0	1		1	0	0	1		0	1	0	1		0	1	0	1		1	0	0	1
0	1	0	1		1	0	0	1		0	0	1	1		0	1	0	1		0	1	0	1		0	1	0	1
1	0	0	1		1	0	0	1		1	0	0	1		1	0	0	1		0	1	0	1		1	0	0	1
1	0	0	1		1	0	0	1		1	0	0	1		1	0	0	1		0	1	0	1		0	1	0	1
0	1	0	1		0	1	0	1		0	1	0	1		1	0	0	1		0	1	0	1		0	1	0	1
0	1	0	1		1	0	0	1		1	0	0	1		1	0	0	1		0	1	0	1		1	0	0	1
1	0	0	1		0	1	0	1		1	0	0	1		1	0	0	1		0	1	0	1		1	0	0	1
0	1	0	1		1	0	0	1		1	0	0	1		1	0	0	1		1	0	0	1		1	0	0	1
1	0	0	1		1	0	0	1		1	0	0	1		1	0	0	1		1	0	0	1		1	0	0	1
0	1	0	1		1	0	0	1		0	1	0	1		1	0	0	1		1	0	0	1		1	0	0	1
0	1	0	1		1	0	0	1		1	0	0	1		1	0	0	1		1	0	0	1		1	0	0	1
0	1	0	1		0	1	0	1		1	0	0	1		1	0	0	1		1	0	0	1		1	0	0	1
1	0	0	1		1	0	0	1		1	0	0	1		1	0	0	1		1	0	0	1		1	0	0	1
0	1	0	1		1	0	0	1		1	0	0	1		1	0	0	1		0	1	0	1		1	0	0	1
1	0	0	1		1	0	0	1		1	0	0	1		1	0	0	1		1	0	0	1		1	0	0	1
1	0	0	1		0	1	0	1		1	0	0	1		1	0	0	1		1	0	0	1		0	1	0	1
1	0	0	1		1	0	0	1		1	0	0	1		0	1	0	1		1	0	0	1		1	0	0	1
0	1	0	1		1	0	0	1		1	0	0	1		1	0	0	1		1	0	0	1		1	0	0	1
1	0	0	1		1	0	0	1		1	0	0	1		1	0	0	1		1	0	0	1		1	0	0	1
0	1	0	1		0	1	0	1		0	1	0	1		1	0	0	1		1	0	0	1		1	0	0	1
0	1	0	1		1	0	0	1		1	0	0	1		1	0	0	1		1	0	0	1		1	0	0	1
0	1	0	1		1	0	0	1		1	0	0	1		1	0	0	1		0	1	0	1		1	0	0	1
0	1	0	1		1	0	0	1		1	0	0	1		1	0	0	1		0	1	0	1		1	0	0	1
0	1	0	1		1	0	0	1		1	0	0	1		1	0	0	1		1	0	0	1		1	0	0	1
1	0	0	1		1	0	0	1		1	0	0	1		1	0	0	1		1	0	0	1		1	0	0	1
1	0	0	1		1	0	0	1		1	0	0	1		1	0	0	1		0	1	0	1		1	0	0	1
0	1	0	1		0	1	0	1		0	0	1	1		1	0	0	1		0	1	0	1		1	0	0	1
1	0	0	1		1	0	0	1		1	0	0	1		1	0	0	1		0	1	0	1		1	0	0	1
0	1	0	1		1	0	0	1		1	0	0	1		1	0	0	1		1	0	0	1		1	0	0	1
0	1	0	1		1	0	0	1		1	0	0	1		1	0	0	1		1	0	0	1		1	0	0	1
0	1	0	1		1	0	0	1		1	0	0	1		1	0	0	1		1	0	0	1		1	0	0	1
0	1	0	1		1	0	0	1		1	0	0	1		1	0	0	1		1	0	0	1		1	0	0	1
1	0	0	1		1	0	0	1		1	0	0	1		1	0	0	1		1	0	0	1		1	0	0	1
1	0	0	1		1	0	0	1		1	0	0	1		1	0	0	1		1	0	0	1		1	0	0	1
0	1	0	1		1	0	0	1		1	0	0	1		0	1	0	1		1	0	0	1		0	1	0	1
0	1	0	1		1	0	0	1		1	0	0	1		0	1	0	1		0	1	0	1		1	0	0	1
0	1	0	1		1	0	0	1		0	1	0	1		0	1	0	1		1	0	0	1		0	0	1	1
1	0	0	1		1	0	0	1		1	0	0	1		0	1	0	1		1	0	0	1		0	0	1	1
1	0	0	1		1	0	0	1		1	0	0	1		0	1	0	1		1	0	0	1		1	0	0	1
1	0	0	1		1	0	0	1		1	0	0	1		0	1	0	1		1	0	0	1		1	0	0	1
1	0	0	1		1	0	0	1		1	0	0	1		0	1	0	1		1	0	0	1		1	0	0	1
1	0	0	1		0	1	0	1		1	0	0	1		1	0	0	1		1	0	0	1		1	0	0	1
1	0	0	1		1	0	0	1		1	0	0	1		1	0	0	1		1	0	0	1		1	0	0	1
1	0	0	1		0	1	0	1		1	0	0	1		1	0	0	1		1	0	0	1		1	0	0	1
1	0	0	1		1	0	0	1		1	0	0	1		1	0	0	1		1	0	0	1		1	0	0	1
1	0	0	1		1	0	0	1		1	0	0	1		1	0	0	1		0	1	0	1		1	0	0	1
1	0	0	1		1	0	0	1		1	0	0	1		1	0	0	1		1	0	0	1		1	0	0	1
1	0	0	1		1	0	0	1		1	0	0	1		1	0	0	1		1	0	0	1		0	0	1	1
1	0	0	1		1	0	0	1		1	0	0	1		0	1	0	1		1	0	0	1		1	0	0	1
1	0	0	1		1	0	0	1		1	0	0	1		0	1	0	1		1	0	0	1		1	0	0	1
0	1	0	1		1	0	0	1		1	0	0	1		0	1	0	1		1	0	0	1		1	0	0	1
0	1	0	1		1	0	0	1		1	0	0	1		0	1	0	1		1	0	0	1		1	0	0	1
1	0	0	1		1	0	0	1		1	0	0	1		0	1	0	1		1	0	0	1		1	0	0	1
0	1	0	1		1	0	0	1		1	0	0	1		1	0	0	1		1	0	0	1		1	0	0	1
1	0	0	1		0	1	0	1		1	0	0	1		1	0	0	1		1	0	0	1		1	0	0	1
0	1	0	1		1	0	0	1		1	0	0	1		1	0	0	1		1	0	0	1		1	1	0	2
0	1	0	1		1	0	0	1		1	0	0	1		1	0	0	1		1	0	0	1		1	1	0	2
1	0	0	1		1	0	0	1		0	1	0	1		1	0	0	1		1	0	0	1		0	2	0	2
1	0	0	1		1	0	0	1		1	0	0	1		1	0	0	1		1	0	0	1		0	2	0	2
0	1	0	1		1	0	0	1		1	0	0	1		1	0	0	1		0	1	0	1		1	1	0	2
1	0	0	1		1	0	0	1		1	0	0	1		1	0	0	1		0	1	0	1		0	2	0	2
1	0	0	1		1	0	0	1		1	0	0	1		1	0	0	1		0	1	0	1		2	0	0	2
1	0	0	1		1	0	0	1		1	0	0	1		0	0	1	1		1	0	0	1		1	1	0	2
1	0	0	1		1	0	0	1		1	0	0	1		0	1	0	1		0	1	0	1		2	0	0	2
1	0	0	1		1	0	0	1		1	0	0	1		0	1	0	1		0	1	0	1		2	0	0	2
1	0	0	1		0	1	0	1		1	0	0	1		1	0	0	1		0	1	0	1		1	1	0	2
1	0	0	1		1	0	0	1		1	0	0	1		1	0	0	1		1	0	0	1		2	0	0	2
1	0	0	1		1	0	0	1		1	0	0	1		1	0	0	1		0	1	0	1		1	1	0	2
1	0	0	1		0	1	0	1		1	0	0	1		1	0	0	1		0	1	0	1		1	1	0	2
1	0	0	1		0	1	0	1		1	0	0	1		1	0	0	1		1	0	0	1		1	1	0	2
1	0	0	1		0	1	0	1		1	0	0	1		0	1	0	1		1	0	0	1		1	1	0	2
0	1	0	1		1	0	0	1		1	0	0	1		0	1	0	1		1	0	0	1		1	1	0	2
1	0	0	1		1	0	0	1		1	0	0	1		0	0	1	1		1	0	0	1		1	1	0	2
1	0	0	1		1	0	0	1		0	1	0	1		1	0	0	1		1	0	0	1		0	2	0	2
1	0	0	1		1	0	0	1		0	1	0	1		1	0	0	1		1	0	0	1		1	1	0	2
0	1	0	1		0	1	0	1		1	0	0	1		1	0	0	1		1	0	0	1		0	0	2	2
1	0	0	1		0	1	0	1		1	0	0	1		1	0	0	1		1	0	0	1		2	0	0	2
1	0	0	1		1	0	0	1		1	0	0	1		1	0	0	1		1	0	0	1		0	2	0	2
1	0	0	1		1	0	0	1		1	0	0	1		1	0	0	1		1	0	0	1		1	1	0	2
1	0	0	1		1	0	0	1		1	0	0	1		1	0	0	1		1	0	0	1		1	1	0	2
1	0	0	1		1	0	0	1		1	0	0	1		1	0	0	1		1	0	0	1		2	0	0	2
0	1	0	1		1	0	0	1		0	1	0	1		1	0	0	1		1	0	0	1		0	0	2	2
0	1	0	1		1	0	0	1		0	1	0	1		1	0	0	1		1	0	0	1		1	0	1	2
0	1	0	1		1	0	0	1		1	0	0	1		1	0	0	1		1	0	0	1		2	0	0	2
0	1	0	1		1	0	0	1		0	0	1	1		1	0	0	1		1	0	0	1		1	1	0	2
0	1	0	1		1	0	0	1		0	1	0	1		1	0	0	1		1	0	0	1		2	0	0	2
0	1	0	1		1	0	0	1		1	0	0	1		1	0	0	1		1	0	0	1		1	1	0	2
0	1	0	1		1	0	0	1		1	0	0	1		1	0	0	1		1	0	0	1		2	0	0	2
1	0	0	1		1	0	0	1		0	1	0	1		1	0	0	1		1	0	0	1		2	0	0	2
1	0	0	1		1	0	0	1		0	1	0	1		1	0	0	1		1	0	0	1		0	2	0	2
1	0	0	1		1	0	0	1		0	1	0	1		0	1	0	1		1	0	0	1		2	0	0	2
1	0	0	1		1	0	0	1		0	1	0	1		0	1	0	1		1	0	0	1		1	1	0	2
1	0	0	1		1	0	0	1		0	0	1	1		0	1	0	1		1	0	0	1		1	1	0	2
1	0	0	1		1	0	0	1		0	1	0	1		1	0	0	1		0	1	0	1		0	2	0	2
1	0	0	1		1	0	0	1		1	0	0	1		1	0	0	1		1	0	0	1		1	1	0	2
0	1	0	1		1	0	0	1		1	0	0	1		1	0	0	1		1	0	0	1		0	2	0	2
0	1	0	1		1	0	0	1		1	0	0	1		1	0	0	1		1	0	0	1		1	1	0	2
1	0	0	1		1	0	0	1		0	1	0	1		1	0	0	1		1	0	0	1		1	0	1	2
0	1	0	1		1	0	0	1		2	0	0	2		1	0	0	1		0	1	0	1		1	1	0	2
1	0	0	1		1	0	0	1		2	0	0	2		1	0	0	1		1	0	0	1		1	1	0	2
1	0	0	1		0	1	0	1		2	0	0	2		1	0	0	1		1	0	0	1		0	2	0	2
0	1	0	1		1	0	0	1		2	0	0	2		1	0	0	1		1	0	0	1		1	1	0	2
0	1	0	1		1	0	0	1		2	0	0	2		1	0	0	1		1	0	0	1		2	0	0	2
0	1	0	1		0	1	0	1		2	0	0	2		1	0	0	1		1	0	0	1		2	0	0	2
1	0	0	1		1	0	0	1		1	1	0	2		1	0	0	1		1	0	0	1		2	0	0	2
0	1	0	1		1	0	0	1		1	1	0	2		0	1	0	1		1	0	0	1		1	0	1	2
0	1	0	1		1	0	0	1		1	1	0	2		0	1	0	1		1	0	0	1		2	0	0	2
1	0	0	1		1	0	0	1		1	1	0	2		1	0	0	1		1	0	0	1		1	1	0	2
0	1	0	1		1	0	0	1		1	1	0	2		1	0	0	1		1	0	0	1		1	0	1	2
1	0	0	1		1	1	0	2		2	0	0	2		1	0	0	1		0	1	0	1		2	0	0	2
1	0	0	1		1	1	0	2		2	0	0	2		1	0	0	1		0	1	0	1		2	0	0	2
1	0	0	1		2	0	0	2		2	0	0	2		1	0	0	1		1	0	0	1		2	0	0	2
1	0	0	1		1	1	0	2		1	1	0	2		1	0	0	1		1	0	0	1		1	0	1	2
1	0	0	1		2	0	0	2		1	1	0	2		1	0	0	1		1	0	0	1		1	2	0	3
0	1	0	1		1	1	0	2		0	0	2	2		0	1	0	1		1	0	0	1		2	1	0	3
1	0	0	1		2	0	0	2		1	1	0	2		1	0	0	1		1	0	0	1		3	0	0	3
1	0	0	1		0	2	0	2		2	0	0	2		0	1	0	1		1	0	0	1		3	0	0	3
1	0	0	1		2	0	0	2		2	0	0	2		0	1	0	1		1	0	0	1		1	2	0	3
1	0	0	1		1	1	0	2		2	0	0	2		0	1	0	1		1	1	0	2		1	2	0	3
1	0	0	1		0	2	0	2		2	0	0	2		1	0	0	1		2	0	0	2		1	2	0	3
0	1	0	1		0	2	0	2		2	0	0	2		0	1	0	1		2	0	0	2		3	0	0	3
1	0	0	1		1	1	0	2		2	0	0	2		1	0	0	1		2	0	0	2		1	2	0	3
0	1	0	1		0	2	0	2		1	1	0	2		0	1	0	1		2	0	0	2		2	1	0	3
0	1	0	1		2	0	0	2		2	0	0	2		1	0	0	1		2	0	0	2		0	1	2	3
0	1	0	1		1	1	0	2		1	1	0	2		1	0	0	1		1	1	0	2		3	0	0	3
1	0	0	1		2	0	0	2		2	0	0	2		1	0	0	1		2	0	0	2		3	0	0	3
0	0	1	1		2	0	0	2		2	0	0	2		1	0	0	1		1	1	0	2		3	0	0	3
0	1	0	1		1	1	0	2		2	0	0	2		2	0	0	2		2	0	0	2		1	2	0	3
1	0	0	1		1	1	0	2		2	0	0	2		0	0	2	2		1	0	1	2		2	1	0	3
1	0	0	1		1	1	0	2		2	0	0	2		2	0	0	2		0	0	2	2		0	1	2	3
1	0	0	1		2	0	0	2		2	0	0	2		1	1	0	2		2	0	0	2		2	1	0	3
1	0	0	1		1	1	0	2		1	1	0	2		1	1	0	2		0	2	0	2		3	0	0	3
1	0	0	1		2	0	0	2		2	0	0	2		1	1	0	2		1	1	0	2		3	0	0	3
1	0	0	1		1	0	1	2		2	0	0	2		0	2	0	2		1	1	0	2		2	1	0	3
1	0	0	1		0	2	0	2		2	0	0	2		1	0	1	2		0	1	1	2		2	1	0	3
1	0	0	1		1	1	0	2		2	0	0	2		1	1	0	2		0	2	0	2		2	1	0	3
0	1	0	1		2	0	0	2		2	0	0	2		1	1	0	2		0	2	0	2		2	1	0	3
1	0	0	1		1	1	0	2		2	0	0	2		1	1	0	2		1	1	0	2		1	2	0	3
1	0	0	1		2	0	0	2		0	1	1	2		2	0	0	2		0	2	0	2		2	1	0	3
1	0	0	1		1	1	0	2		1	2	0	3		0	0	2	2		1	1	0	2		2	1	0	3
0	1	0	1		2	0	0	2		3	0	0	3		2	0	0	2		0	2	0	2		2	1	0	3
1	0	0	1		2	0	0	2		1	2	0	3		2	0	0	2		0	1	1	2		1	2	0	3
1	0	0	1		2	0	0	2		3	0	0	3		2	0	0	2		0	1	1	2		2	1	0	3
1	0	0	1		0	2	0	2		2	1	0	3		1	1	0	2		1	1	0	2		1	2	0	3
0	1	0	1		1	1	0	2		2	0	1	3		1	1	0	2		1	1	0	2		3	1	0	4
1	0	0	1		0	2	0	2		2	1	0	3		2	0	0	2		2	0	0	2		4	0	0	4
1	0	0	1		2	0	0	2		3	0	0	3		1	1	0	2		0	2	0	2		3	1	0	4
0	1	0	1		1	1	0	2		0	3	0	3		2	0	0	2		0	2	0	2		4	0	0	4
0	1	0	1		2	0	0	2		1	2	0	3		2	0	0	2		2	0	0	2		2	1	1	4
0	1	0	1		2	0	0	2		3	0	0	3		2	0	0	2		2	0	0	2		1	1	2	4
0	1	0	1		1	0	1	2		2	0	1	3		0	1	1	2		1	0	1	2		1	3	0	4
1	0	0	1		2	0	0	2		2	1	0	3		2	0	0	2		2	0	0	2		0	2	2	4
1	0	0	1		1	1	0	2		3	0	0	3		2	0	0	2		2	0	0	2		4	0	0	4
1	0	0	1		2	1	0	3		3	0	0	3		1	1	0	2		2	0	0	2		2	2	0	4
1	0	0	1		2	1	0	3		2	1	0	3		0	2	0	2		2	0	0	2		3	1	0	4
1	0	0	1		2	1	0	3		1	3	0	4		0	0	2	2		2	0	0	2		1	3	0	4
0	1	0	1		1	2	0	3		3	1	0	4		0	2	0	2		2	0	0	2		2	1	1	4
0	1	0	1		1	2	0	3		4	0	0	4		2	0	0	2		1	0	1	2		3	1	0	4
1	0	0	1		1	1	1	3		2	2	0	4		2	0	0	2		2	0	0	2		4	0	0	4
0	1	0	1		2	1	0	3		2	2	0	4		2	0	0	2		2	0	0	2		3	1	0	4
1	0	0	1		3	0	0	3		2	2	0	4		0	2	0	2		1	1	0	2		2	0	2	4
1	0	0	1		2	1	0	3		3	1	0	4		1	0	1	2		2	0	0	2		2	2	0	4
1	0	0	1		2	1	0	3		2	2	0	4		1	0	1	2		1	1	0	2		3	1	0	4
1	0	0	1		3	0	0	3		2	2	0	4		2	0	0	2		2	0	0	2		3	1	0	4
1	0	0	1		2	1	0	3		1	3	0	4		2	0	0	2		2	0	0	2		1	3	0	4
1	0	0	1		3	0	0	3		3	1	0	4		0	1	1	2		2	0	0	2		2	2	0	4
1	0	0	1		2	1	0	3		3	2	0	5		0	2	0	2		2	0	0	2		1	2	1	4
0	1	0	1		1	2	0	3		2	2	2	6		2	0	0	2		2	0	0	2		3	2	0	5
0	1	0	1		1	2	0	3		6	0	0	6		1	1	0	2		2	0	0	2		1	3	1	5
0	1	0	1		1	2	0	3		3	3	0	6		2	0	0	2		2	0	0	2		1	4	0	5
0	1	0	1		2	0	1	3		4	3	0	7		2	0	0	2		2	0	0	2		3	2	0	5
0	1	0	1		1	2	0	3		2	5	1	8		2	0	0	2		0	2	0	2		3	2	0	5
1	0	0	1		2	2	0	4		5	3	0	8		2	0	0	2		2	0	0	2		1	4	0	5
1	0	0	1		2	2	0	4		7	2	0	9		2	0	0	2		1	2	0	3		3	2	0	5
2	0	0	2		1	2	1	4		4	5	0	9		2	0	0	2		2	1	0	3		3	2	0	5
1	1	0	2		2	2	0	4		2	6	1	9		1	1	0	2		2	1	0	3		2	3	0	5
0	2	0	2		3	1	0	4		7	3	1	11		0	2	0	2		2	1	0	3		5	0	0	5
0	2	0	2		2	2	0	4		8	7	0	15		0	2	0	2		1	1	1	3		2	1	2	5
2	0	0	2		1	4	0	5							2	0	0	2		2	1	0	3		4	2	0	6
1	1	0	2		1	4	0	5							2	0	0	2		1	2	0	3		3	3	0	6
0	2	0	2		4	2	0	6							0	2	0	2		3	0	0	3		4	1	1	6
1	1	0	2		2	2	2	6							1	1	0	2		3	0	0	3		3	3	0	6
2	0	0	2		4	3	0	7							0	2	0	2		1	2	0	3		3	3	0	6
0	2	0	2		6	1	0	7							0	2	0	2		3	0	0	3		3	3	0	6
1	1	0	2		2	2	3	7							2	0	0	2		2	1	0	3		4	1	1	6
1	1	0	2		5	2	0	7							2	0	0	2		3	0	0	3		3	1	3	7
0	2	0	2		2	5	0	7							1	1	0	2		1	0	2	3		4	2	1	7
2	0	0	2		5	3	1	9							0	2	0	2		0	3	0	3		3	4	0	7
1	1	0	2		8	6	0	14							1	2	0	3		1	2	0	3		3	4	0	7
1	1	0	2		8	7	5	20							1	2	0	3		2	1	0	3		3	4	0	7
1	1	0	2												1	2	0	3		2	1	0	3		4	3	0	7
2	0	0	2												0	1	2	3		2	0	1	3		4	3	0	7
0	2	0	2												2	1	0	3		1	2	0	3		4	3	0	7
1	1	0	2												2	1	0	3		2	2	0	4		2	6	0	8
2	0	0	2												2	1	0	3		0	4	0	4		2	6	0	8
2	0	0	2												3	0	0	3		2	2	0	4		2	4	2	8
0	2	0	2												0	3	0	3		3	1	0	4		8	0	0	8
0	1	1	2												2	1	0	3		1	3	0	4		6	2	0	8
1	1	0	2												2	1	0	3		4	0	0	4		5	3	0	8
2	0	0	2												2	1	0	3		2	2	0	4		5	3	0	8
2	0	0	2												3	0	0	3		1	3	0	4		4	4	0	8
0	1	1	2												2	1	0	3		4	0	0	4		2	3	4	9
2	0	0	2												1	2	0	3		2	2	1	5		6	3	0	9
1	1	0	2												2	1	0	3		4	1	0	5		3	6	0	9
2	0	0	2												0	2	1	3		2	3	0	5		6	3	0	9
1	1	0	2												0	3	0	3		1	4	0	5		4	6	0	10
1	1	0	2												2	1	0	3		3	2	0	5		4	6	0	10
0	2	0	2												1	2	0	3		1	4	0	5		4	5	1	10
0	1	1	2												2	1	0	3		3	2	0	5		11	0	0	11
0	2	0	2												1	2	0	3		1	4	0	5		6	2	3	11
0	2	0	2												3	0	0	3		2	3	0	5		4	6	2	12
1	1	0	2												2	1	0	3		5	0	0	5		4	9	0	13
0	0	2	2												1	2	0	3		5	0	1	6		8	5	0	13
2	0	0	2												1	2	0	3		2	4	0	6		9	4	0	13
1	1	0	2												1	2	0	3		3	3	0	6		7	7	0	14
1	1	0	2												2	1	0	3		6	0	0	6		8	4	3	15
1	1	0	2												0	3	0	3		2	4	0	6		9	6	0	15
0	2	0	2												2	1	0	3		2	4	0	6		6	8	2	16
1	1	0	2												2	2	0	4		6	0	1	7		9	7	0	16
2	0	0	2												2	2	0	4		5	2	0	7		10	6	4	20
1	1	0	2												2	2	0	4		3	4	0	7		3	15	3	21
1	1	0	2												2	2	0	4		3	2	2	7
2	0	0	2												2	2	0	4		2	5	2	9
2	0	0	2												3	1	0	4		2	7	0	9
1	1	0	2												2	2	0	4		2	5	2	9
1	1	0	2												1	3	0	4		7	2	0	9
0	2	0	2												2	2	0	4		1	7	2	10
0	2	0	2												2	2	0	4		6	5	0	11
1	1	0	2												3	0	1	4		4	8	0	12
1	1	0	2												4	0	0	4		5	7	0	12
2	0	0	2												1	3	0	4		7	6	0	13
1	1	0	2												3	1	0	4		9	15	0	24
2	0	0	2												2	2	0	4		11	20	4	35
1	1	0	2												3	1	0	4
0	2	0	2												3	1	0	4
2	1	0	3												4	0	0	4
1	2	0	3												4	0	0	4
2	1	0	3												4	0	0	4
3	0	0	3												2	2	0	4
1	2	0	3												1	2	1	4
2	1	0	3												4	0	0	4
0	3	0	3												2	2	0	4
1	2	0	3												1	3	0	4
3	0	0	3												0	4	0	4
3	0	0	3												3	1	0	4
2	1	0	3												2	2	0	4
2	1	0	3												3	1	1	5
1	2	0	3												2	3	0	5
1	2	0	3												2	3	0	5
1	2	0	3												3	2	0	5
2	1	0	3												3	1	1	5
2	1	0	3												2	3	0	5
2	1	0	3												5	0	0	5
2	1	0	3												5	0	0	5
0	1	2	3												3	2	0	5
1	2	0	3												3	2	0	5
2	1	0	3												0	2	3	5
0	3	0	3												3	2	0	5
1	2	0	3												1	4	0	5
2	1	0	3												3	2	0	5
2	1	0	3												3	2	0	5
2	0	1	3												4	2	0	6
3	0	0	3												2	4	0	6
1	2	0	3												1	3	2	6
1	2	0	3												5	1	0	6
2	1	0	3												4	2	0	6
2	2	0	4												3	3	0	6
0	3	1	4												2	4	0	6
0	3	1	4												4	2	0	6
2	0	2	4												4	2	0	6
3	1	0	4												4	2	0	6
3	1	0	4												3	4	0	7
2	2	0	4												4	3	0	7
3	1	0	4												3	4	0	7
3	1	0	4												3	4	0	7
2	2	0	4												5	2	0	7
2	2	0	4												4	3	0	7
2	0	2	4												5	2	0	7
1	3	0	4												4	3	0	7
3	1	0	4												3	5	0	8
2	2	0	4												3	5	0	8
0	4	0	4												1	5	2	8
3	1	0	4												7	1	0	8
0	3	1	4												4	5	0	9
3	1	0	4												3	5	1	9
2	2	0	4												3	5	1	9
3	1	0	4												9	0	0	9
3	1	0	4												1	6	2	9
0	4	0	4												6	2	1	9
0	4	0	4												8	1	0	9
4	1	0	5												6	2	1	9
4	1	0	5												3	3	3	9
2	3	0	5												3	7	0	10
2	3	0	5												2	8	0	10
3	1	1	5												6	4	0	10
2	3	0	5												2	8	0	10
1	4	0	5												3	7	0	10
5	0	0	5												5	3	3	11
2	2	1	5												5	5	1	11
5	0	0	5												5	6	0	11
2	3	0	5												5	6	0	11
4	1	0	5												5	6	0	11
4	0	2	6												3	9	0	12
4	2	0	6												3	8	1	12
2	4	0	6												5	6	1	12
2	3	1	6												5	7	1	13
4	2	0	6												6	5	2	13
2	4	0	6												6	4	3	13
1	5	0	6												6	5	2	13
4	0	2	6												8	6	1	15
5	2	0	7												7	6	2	15
3	4	0	7												5	10	1	16
3	4	0	7												8	9	0	17
2	4	1	7												7	10	0	17
0	7	0	7												8	10	0	18
3	4	0	7												3	15	0	18
2	6	0	8												7	11	0	18
5	3	0	8												9	10	0	19
1	7	0	8												6	14	0	20
5	2	2	9												3	17	0	20
4	5	0	9												8	10	3	21
5	4	0	9												9	11	2	22
1	8	0	9												7	15	1	23
4	6	0	10												8	12	4	24
6	5	1	12												12	13	0	25
2	8	2	12												12	11	3	26
4	8	0	12												12	15	0	27
4	6	2	12												14	20	5	39
2	9	1	12
4	8	0	12
5	8	0	13
4	9	0	13
7	7	0	14
8	7	0	15
6	11	2	19
10	7	3	20
9	13	2	24
13	12	2	27
4	22	1	27
8	16	6	30
8	23	2	33
497	505	51	1053		268	133	18	419		286	111	14	411		703	614	72	1389		367	238	27	632		476	335	58	869
47.1985	47.9582	4.8433	100		63.9618	31.7422	4.29594	100		69.5864	27.0073	3.40633	100		50.612	44.2045	5.18359	100		58.0696	37.6582	4.27215	100		54.7756	38.5501	6.67434	100
360	429	49	838		149	104	16	269		178	85	10	273		573	578	70	1221		243	203	27	473		412	307	55	774
42.9594	51.1933	5.84726	100		55.3903	38.6617	5.94796	100		65.2015	31.1355	3.663	100		46.9287	47.3382	5.73301	100		51.3742	42.9175	5.70825	100		53.23	39.6641	7.10594	100

## Sheet: 14D aci combined
FRT19A 14 day aci 1st time		GFP POSITIVE CELLS					wh7 FRT19A 14 day aci		GFP POSITIVE CELLS					FRT19A 14 day aci 2nd time		GFP POSITIVE CELLS					wh7 FRT19A 14 day aci		GFP POSITIVE CELLS					FRT19A 14 day aci 1st time		GFP POSITIVE CELLS					wh7 FRT19A 14 day aci		GFP POSITIVE CELLS
Gut no.	Total clone	small nuclei	big nuclei	pros +	Total cell		Gut no.	Total clone	small nuclei	big nuclei	pros +	Total cell		Gut no.	Total clone	small nuclei	big nuclei	pros +	Total cell		Gut no.	Total clone	small nuclei	big nuclei	pros +	Total cell		Gut no.	Total clone	small nuclei	big nuclei	pros +	Total cell		Gut no.	Total clone	small nuclei	big nuclei	pros +	Total cell
1.1	1	3	0	0	3		1.1	1	2	0	0	2		1.1	1	1	0	0	1		1.1	1	3	2	0	5		1.1	1	0	2	0	2		1.1	1	1	2	0	3
	1	12	0	0	12			1	1	0	0	1			1	1	0	0	1			1	5	0	0	5			1	2	1	0	3			1	0	1	0	1
	1	2	0	0	2			1	4	0	2	6			1	1	0	0	1			1	3	2	0	5			1	5	3	1	9			1	3	3	2	8
	1	0	1	0	1																	1	6	4	0	10			1	1	2	0	3			1	6	2	0	8
	1	2	2	0	4		1.2	1	1	0	0	1		1.2	1	0	2	0	2			1	0	3	0	3			1	0	2	0	2			1	2	0	0	2
	1	0	1	0	1			1	1	0	0	1			1	1	0	0	1			1	0	2	0	2			1	1	1	0	2
	1	0	1	0	1			1	1	0	0	1			1	0	0	1	1			1	0	2	0	2			1	0	1	0	1		1.2	1	2	3	2	7
	1	0	1	0	1										1	1	0	0	1			1	2	15	2	19			1	0	1	0	1			1	2	3	2	7
	1	0	1	0	1		1.3	1	2	0	0	2			1	3	0	0	3			1	0	1	0	1			1	2	1	0	3			1	16	12	2	30
	1	2	0	0	2			1	2	0	0	2			1	1	1	0	2			1	1	7	2	10
								1	1	0	0	1			1	1	0	0	1			1	1	12	2	15		1.2	1	2	0	0	2		1.3	1	4	7	2	13
1.2	1	1	1	0	2			1	1	0	0	1			1	2	0	0	2			1	0	4	0	4			1	1	1	0	2			1	3	5	0	8
	1	1	2	3	6										1	3	0	0	3			1	2	0	0	2			1	1	0	0	1			1	6	5	2	13
	1	2	0	0	2		1.4	1	1	0	0	1			1	0	1	0	1			1	0	2	0	2			1	1	0	0	1			1	2	2	0	4
	1	1	1	0	2			1	1	0	0	1			1	1	2	0	3			1	2	5	2	9										1	3	4	0	7
								1	1	0	0	1			1	2	0	0	2			1	0	1	0	1		1.3	1	0	0	1	1			1	5	7	0	12
1.3	1	0	1	0	1										1	0	1	0	1			1	0	1	0	1			1	1	0	0	1			1	3	4	0	7
	1	0	1	0	1										1	1	1	0	2			1	2	2	2	6			1	3	0	0	3
	1	2	0	0	2		2.1	1	1	0	0	1			1	6	0	0	6			1	2	12	2	16			1	1	0	0	1		1.4	1	14	9	4	27
	1	1	0	0	1			1	3	0	0	3			1	2	0	0	2			1	0	2	0	2										1	3	1	0	4
	1	0	1	0	1			1	1	0	0	1										1	1	4	0	5		1.4	1	1	1	0	2			1	7	2	0	9
	1	4	0	0	4			1	1	0	0	1		1.3	1	0	1	0	1			1	0	4	0	4			1	1	1	0	2			1	3	8	0	11
	1	0	1	0	1			1	2	0	0	2			1	3	0	0	3			1	1	1	0	2			1	1	1	0	2			1	7	4	0	11
	1	1	0	0	1			1	0	1	0	1			1	1	0	0	1										1	5	3	0	8			1	4	4	0	8
								1	1	0	0	1			1	2	0	0	2		1.2	1	3	1	0	4			1	2	1	0	3			1	3	0	0	3
1.4	1	1	0	0	1										1	1	0	0	1			1	0	1	0	1			1	1	2	0	3			1	1	0	0	1
	1	2	0	0	2		2.2	1	1	0	0	1			1	4	1	0	5			1	1	0	0	1			1	8	11	2	21			1	7	3	0	10
	1	1	0	0	1			1	1	0	0	1			1	1	0	0	1			1	0	2	0	2			1	0	1	0	1			1	3	1	3	7
	1	0	1	0	1			1	1	0	0	1			1	1	0	0	1			1	1	0	0	1			1	0	1	0	1			1	2	2	0	4
								1	1	0	0	1										1	0	1	0	1			1	1	0	1	2			1	2	0	0	2
1.5	1	1	0	0	1			1	1	0	0	1		1.4	1	1	0	0	1										1	0	2	0	2			1	1	1	0	2
	1	0	1	0	1										1	1	0	0	1		1.3	1	1	0	0	1			1	9	15	4	28
	1	1	0	0	1		2.3	1	1	0	0	1										1	0	1	0	1			1	0	1	0	1		1.5	1	2	0	0	2
	1	0	1	0	1			1	1	0	0	1										1	0	1	0	1			1	1	1	0	2			1	1	0	0	1
	1	1	0	0	1									2.1	1	2	1	0	3			1	1	0	0	1			1	1	1	0	2			1	1	1	0	2
							2.4	1	1	0	0	1			1	2	0	0	2										1	0	1	0	1			1	0	1	0	1
1.6	1	1	0	0	1			1	3	0	0	3			1	1	0	0	1		1.4	1	0	1	0	1			1	0	1	0	1
	1	0	1	0	1			1	2	0	0	2			1	1	0	0	1			1	1	0	0	1
	1	1	0	0	1			1	4	2	0	6			1	1	0	0	1			1	1	0	0	1		1.5	1	1	3	0	4		2.1	1	7	7	1	15
	1	1	0	0	1			1	1	0	0	1			1	1	0	0	1			1	1	0	0	1			1	1	2	0	3			1	3	3	0	6
	1	2	0	0	2			1	2	2	0	4			1	1	0	0	1										1	0	2	0	2			1	7	2	0	9
	1	1	0	0	1			1	1	0	1	2			1	3	0	0	3		1.5	1	0	1	0	1			1	0	1	0	1			1	2	1	0	3
	1	2	0	0	2			1	2	1	0	3			1	1	0	0	1			1	0	1	0	1			1	0	1	0	1
	1	0	1	0	1			1	1	0	0	1			1	3	1	0	4			1	0	1	0	1									2.2	1	4	1	0	5
															1	0	1	0	1			1	2	9	0	11										1	5	1	0	6
1.7	1	1	0	0	1		2.5	1	1	0	1	2										1	2	2	0	4		2.1	1	0	1	0	1			1	0	1	0	1
	1	1	0	0	1			1	1	0	1	2		2.2	1	1	0	0	1			1	0	1	0	1			1	1	1	0	2
	1	0	2	0	2			1	2	0	0	2			1	1	1	0	2			1	0	1	0	1			1	0	1	0	1		2.3	1	2	1	1	4
	1	0	1	0	1			1	1	1	0	2			1	3	3	0	6			1	2	1	0	3			1	2	0	0	2			1	2	0	0	2
								1	1	1	0	2																	1	0	1	0	1			1	2	1	0	3
								1	1	0	0	1		2.3	1	1	0	0	1		1.6	1	1	0	0	1			1	0	1	0	1			1	4	1	0	5
2.1	1	2	1	0	3										1	1	0	0	1			1	1	0	0	1			1	0	1	0	1			1	11	20	3	34
	1	1	1	0	2										1	1	0	0	1			1	1	0	0	1			1	0	2	0	2			1	0	1	0	1
	1	1	0	0	1										1	1	0	0	1			1	1	0	0	1			1	1	2	0	3			1	2	0	0	2
	1	1	0	0	1		3.1	1	4	7	2	13			1	1	0	0	1			1	1	0	0	1			1	0	1	0	1			1	8	8	0	16
	1	0	1	0	1			1	1	1	0	2			1	1	0	0	1			1	1	0	0	1			1	1	1	0	2
	1	0	2	0	2			1	1	0	0	1			1	1	0	0	1										1	2	4	0	6		2.4	1	0	1	0	1
	1	2	1	0	3			1	5	4	0	9																	1	1	1	0	2			1	4	0	0	4
	1	1	2	0	3			1	2	5	2	9		2.4	1	1	1	0	2		2.1	1	8	6	0	14			1	1	0	0	1			1	1	2	0	3
	1	2	1	0	3										1	1	0	0	1			1	1	0	0	1										1	0	1	0	1
	1	1	0	0	1		3.2	1	4	5	0	9			1	2	0	0	2			1	0	1	0	1		2.2	1	1	0	0	1			1	5	4	1	10
	1	1	0	0	1			1	0	2	2	4			1	1	0	0	1										1	1	0	0	1			1	0	1	0	1
	1	0	2	0	2			1	5	8	1	14			1	1	0	0	1		2.2	1	1	0	0	1
								1	2	5	1	8										1	1	1	0	2		2.3	1	2	0	0	2		2.5	1	5	4	0	9
2.2	1	1	0	0	1			1	2	7	0	9										1	1	1	0	2			1	0	0	1	1			1	2	2	1	5
	1	1	0	0	1			1	4	19	1	24		3.1	1	1	2	0	3			1	1	0	0	1			1	1	1	1	3			1	8	1	0	9
	1	1	0	0	1			1	3	4	3	10			1	1	3	0	4			1	2	0	0	2			1	3	1	0	4			1	1	0	0	1
	1	4	0	0	4			1	4	4	2	10			1	1	0	0	1			1	1	0	0	1			1	2	0	0	2			1	5	4	0	9
	1	1	0	0	1			1	6	9	2	17			1	1	0	0	1										1	4	2	1	7			1	4	1	0	5
	1	2	0	0	2										1	1	0	0	1		2.3	1	1	0	0	1			1	2	1	0	3			1	12	4	0	16
	1	1	0	0	1		3.3	1	3	6	0	9										1	1	0	0	1			1	1	0	0	1			1	0	1	0	1
	1	1	0	0	1			1	2	0	0	2		3.2	1	2	0	0	2			1	1	0	0	1			1	1	1	0	2
	1	0	2	2	4			1	3	5	2	10			1	1	0	0	1			1	1	0	0	1			1	2	0	0	2		2.6	1	0	1	0	1
	1	1	0	0	1			1	2	4	0	6			1	1	0	0	1			1	1	0	0	1			1	3	4	2	9			1	1	0	0	1
	1	4	1	0	5			1	1	5	0	6			1	1	0	0	1			1	1	0	0	1			1	1	1	0	2			1	1	2	0	3
	1	8	6	0	14			1	1	0	0	1			1	1	0	0	1			1	2	0	0	2										1	5	1	0	6
															1	2	0	0	2									2.4	1	0	1	1	2			1	14	5	3	22
2.3	1	1	1	0	2		3.4	1	7	15	0	22			1	1	0	0	1		2.4	1	1	0	0	1			1	5	6	2	13
	1	0	2	0	2			1	2	3	0	5			1	1	0	0	1			1	1	1	0	2			1	9	3	2	14
	1	1	0	0	1			1	5	2	0	7			1	2	1	0	3			1	3	0	0	3			1	1	0	0	1		3.1	1	14	6	0	20
	1	1	0	0	1			1	5	4	1	10			1	0	1	0	1			1	2	0	0	2			1	1	0	0	1			1	1	1	2	4
	1	1	0	0	1			1	9	16	3	28										1	4	1	0	5										1	2	3	0	5
	1	1	0	0	1									3.3	1	1	0	0	1			1	4	1	0	5
							3.5	1	4	1	0	5			1	1	0	0	1									3.1	1	4	9	0	13		3.2	1	2	0	0	2
2.4	1	1	2	0	3			1	15	20	5	40			1	1	0	0	1		2.5	1	2	0	0	2			1	0	1	1	2			1	19	21	2	42
	1	1	0	0	1			1	2	3	2	7			1	5	0	0	5			1	1	0	0	1			1	2	2	0	4			1	3	4	0	7
	1	0	1	0	1										1	1	1	0	2			1	2	0	0	2			1	2	1	0	3			1	7	7	0	14
	1	1	0	0	1		3.6	1	9	10	0	19			1	1	0	0	1			1	1	0	0	1			1	8	11	1	20			1	5	6	0	11
	1	3	3	0	6			1	10	4	1	15																								1	5	0	0	5
								1	1	1	0	2		3.4	1	1	0	0	1									3.2	1	3	3	0	6			1	15	7	2	24
2.5	1	1	0	0	1										1	0	1	0	1		3.1	1	1	0	0	1			1	0	1	0	1			1	1	0	0	1
	1	5	3	0	8										1	2	0	0	2			1	1	0	0	1			1	0	1	0	1
							4.1	1	1	0	0	1			1	1	1	3	5			1	1	0	0	1			1	3	3	0	6		3.3	1	0	2	0	2
2.6	1	2	0	0	2			1	1	0	0	1			1	3	0	0	3			1	1	0	0	1			1	3	4	0	7			1	2	0	0	2
	1	1	0	0	1										1	1	0	0	1			1	2	1	0	3			1	4	7	0	11			1	5	0	2	7
							4.2	1	1	0	0	1			1	1	0	0	1																	1	3	6	1	10
								1	1	0	0	1			1	1	0	0	1		3.2	1	1	0	0	1		3.3	1	5	1	0	6			1	6	4	2	12
3.1	1	2	1	0	3			1	1	0	0	1			1	2	0	0	2			1	2	0	0	2										1	4	13	1	18
	1	0	1	0	1			1	1	0	0	1										1	1	0	0	1		3.4	1	1	1	0	2			1	1	0	0	1
	1	2	0	0	2			1	1	0	0	1										1	1	0	0	1			1	6	0	0	6
	1	2	1	0	3			1	1	0	0	1		4.1	1	3	0	0	3			1	1	0	0	1									3.4	1	4	0	0	4
	1	3	1	0	4			1	1	0	0	1			1	1	0	0	1																	1	6	0	0	6
	1	2	0	0	2			1	1	0	0	1			1	1	0	0	1									4.1	1	0	0	2	2			1	2	1	0	3
	1	1	1	0	2			1	1	0	0	1			1	1	0	0	1		4.1	1	1	1	0	2			1	0	1	0	1			1	4	0	0	4
	1	0	1	0	1										1	0	0	2	2										1	1	0	0	1			1	8	4	0	12
	1	2	0	0	2		4.3	1	2	0	0	2			1	1	0	0	1		4.2	1	1	1	0	2			1	1	1	0	2			1	2	2	0	4
	1	0	1	0	1			1	1	0	0	1			1	1	0	0	1			1	2	0	0	2			1	2	0	0	2			1	8	5	0	13
								1	1	0	0	1			1	1	0	0	1			1	2	0	0	2			1	2	1	0	3			1	1	0	0	1
3.2	1	2	0	0	2			1	1	0	0	1			1	1	0	0	1			1	3	0	0	3			1	3	8	0	11			1	1	1	0	2
	1	1	0	0	1			1	1	0	0	1			1	1	0	0	1			1	0	1	0	1										1	5	1	1	7
	1	0	2	1	3			1	1	0	0	1			1	1	0	0	1			1	1	0	0	1		4.2	1	1	0	0	1			1	8	1	1	10
	1	1	1	0	2			1	1	0	0	1			1	0	1	0	1			1	1	0	0	1			1	1	0	0	1			1	6	0	0	6
	1	3	0	0	3			1	1	0	0	1			1	0	1	0	1			1	1	0	0	1			1	1	0	0	1			1	5	5	0	10
								1	1	0	0	1			1	2	0	0	2			1	1	0	0	1
3.3	1	1	0	0	1			1	1	0	0	1			1	1	0	0	1			1	1	0	0	1		4.3	1	1	0	0	1		3.5	1	2	1	0	3
	1	1	0	0	1										1	1	0	0	1																	1	6	2	0	8
	1	1	0	0	1		4.4	1	1	0	0	1																4.4	1	2	2	0	4			1	1	0	0	1
								1	2	0	0	2		4.2	1	1	0	0	1		5.1	1	6	2	0	8			1	3	7	0	10			1	2	0	0	2
3.4	1	1	0	0	1			1	1	0	0	1			1	1	0	0	1			1	6	0	0	6			1	1	1	0	2			1	1	0	0	1
	1	1	0	0	1										1	1	0	0	1			1	6	0	0	6										1	4	3	0	7
	1	1	0	0	1		4.5	1	0	1	0	1			1	0	0	1	1			1	0	2	0	2		4.5	1	1	1	1	3			1	3	0	0	3
	1	2	0	0	2			1	0	1	0	1										1	7	10	0	17			1	2	1	0	3			1	2	3	3	8
	1	0	1	0	1			1	1	0	0	1		4.3	1	1	0	0	1			1	3	0	0	3			1	0	1	0	1			1	3	0	0	3
	1	2	0	0	2			1	1	0	0	1			1	1	0	0	1			1	9	1	0	10			1	1	0	0	1			1	0	1	0	1
	1	4	0	0	4			1	1	0	0	1			1	1	0	0	1			1	5	4	0	9										1	5	2	0	7
								1	2	0	0	2			1	1	0	0	1			1	1	0	0	1
3.5	1	0	2	0	2			1	2	0	0	2										1	0	1	0	1		5.1	1	7	5	3	15		4.1	1	1	0	0	1
	1	0	1	0	1			1	1	0	0	1		4.4	1	0	0	1	1										1	3	5	0	8			1	7	7	0	14
	1	7	11	0	18			1	1	0	0	1			1	1	0	0	1		5.2	1	1	0	0	1			1	2	1	0	3			1	4	4	2	10
								1	0	1	0	1			1	0	1	0	1			1	1	0	0	1			1	0	1	0	1			1	4	3	0	7
3.6	1	2	8	1	11			1	1	1	0	2										1	1	0	0	1			1	1	2	0	3			1	2	1	2	5
	1	8	4	1	13									4.5	1	1	0	0	1			1	1	0	0	1			1	1	0	0	1
	1	2	1	0	3		4.6	1	1	0	0	1			1	1	0	0	1			1	3	0	0	3			1	3	2	0	5		4.2	1	4	2	0	6
	1	3	0	0	3			1	1	0	0	1			1	1	0	0	1			1	1	0	0	1			1	0	1	0	1			1	1	0	0	1
	1	2	0	0	2			1	0	1	0	1			1	1	0	0	1			1	0	1	0	1			1	2	0	0	2			1	1	0	0	1
								1	1	0	0	1			1	1	0	0	1										1	1	0	0	1
															1	1	0	0	1		5.3	1	2	0	0	2			1	1	0	0	1		4.3	1	1	0	0	1
4.1	1	0	1	0	1		4.7	1	1	0	0	1										1	0	0	1	1			1	0	1	0	1			1	4	6	0	10
	1	0	1	0	1			1	1	0	0	1										1	1	0	0	1										1	1	0	0	1
	1	0	2	0	2			1	1	0	0	1		5.1	1	5	9	2	16									5.2	1	0	1	0	1			1	2	0	1	3
	1	0	1	0	1			1	2	0	0	2			1	0	1	0	1		5.4	1	1	0	0	1			1	0	1	1	2			1	5	3	3	11
	1	1	0	0	1																	1	1	0	0	1			1	2	0	0	2
	1	1	0	0	1									5.2	1	0	1	0	1			1	0	1	0	1			1	1	0	0	1		4.4	1	0	1	0	1
	1	1	0	0	1										1	1	1	0	2										1	8	9	2	19			1	5	5	0	10
							5.1	1	2	0	0	2			1	1	1	0	2		5.5	1	1	0	0	1
4.2	1	2	0	0	2			1	1	0	0	1			1	0	1	0	1			1	1	0	0	1		5.3	1	2	6	0	8
	1	1	0	0	1			1	1	0	0	1			1	0	1	0	1			1	4	0	0	4			1	1	0	0	1		5.1	1	1	0	0	1
	1	1	0	0	1			1	2	0	0	2			1	0	1	0	1										1	2	0	0	2			1	1	0	0	1
	1	1	0	0	1			1	1	0	0	1			1	4	4	0	8		5.6	1	2	0	0	2			1	2	0	0	2			1	1	0	0	1
	1	1	0	0	1			1	0	0	1	1			1	0	1	0	1			1	1	0	0	1										1	2	0	0	2
	1	1	0	0	1			1	1	0	0	1										1	1	0	0	1		5.4	1	0	1	0	1			1	2	0	0	2
								1	1	0	0	1		5.3	1	0	1	0	1			1	1	0	0	1			1	1	0	0	1			1	1	0	0	1
4.3	1	1	0	0	1			1	1	0	0	1			1	2	0	0	2			1	1	0	0	1										1	2	0	0	2
	1	2	0	0	2										1	1	0	0	1			1	1	0	0	1										1	1	0	0	1
	1	1	0	0	1		5.2	1	1	0	0	1			1	2	2	1	5									6.1	1	3	0	1	4			1	1	0	0	1
	1	1	0	0	1			1	1	0	0	1			1	1	0	0	1										1	0	1	0	1			1	1	1	0	2
	1	1	0	0	1			1	1	0	0	1									6.1	1	1	1	0	2			1	1	0	1	2			1	3	0	0	3
								1	0	0	2	2		5.4	1	2	5	1	8			1	2	0	0	2										1	2	0	0	2
4.4	1	2	0	0	2			1	1	0	0	1			1	2	2	0	4			1	1	0	1	2		6.2	1	2	0	0	2
	1	0	4	0	4										1	0	1	0	1			1	0	2	0	2			1	0	2	1	3		5.2	1	2	0	0	2
							5.3	1	1	0	0	1			1	2	0	0	2			1	1	2	0	3			1	1	0	0	1			1	2	0	0	2
4.5	1	1	0	0	1			1	1	0	0	1			1	5	4	0	9			1	2	3	0	5			1	3	2	0	5			1	2	0	0	2
	1	1	0	0	1			1	1	0	0	1																	1	1	0	0	1			1	1	0	0	1
	1	1	0	0	1			1	1	0	0	1									6.2	1	1	1	0	2										1	0	1	0	1
	1	1	0	0	1			1	1	0	0	1		6.1	1	0	1	0	1			1	1	1	0	2		6.3	1	2	1	0	3			1	2	0	0	2
	1	1	0	0	1			1	1	0	0	1			1	6	5	0	11			1	0	1	0	1			1	0	2	0	2			1	1	0	0	1
	1	0	1	0	1																	1	0	1	0	1			1	2	2	0	4			1	0	1	0	1
							5.4	1	2	0	0	2		6.2	1	1	0	0	1			1	2	1	0	3			1	4	0	0	4			1	1	1	0	2
								1	1	0	0	1			1	1	0	0	1			1	2	0	0	2			1	5	1	0	6			1	2	0	0	2
5.1	1	1	0	0	1			1	1	0	0	1										1	1	0	0	1			1	2	0	0	2			1	1	2	0	3
	1	3	8	1	12			1	1	0	0	1		6.3	1	2	0	0	2			1	1	0	0	1			1	1	0	0	1			1	0	3	0	3
	1	2	0	0	2			1	1	0	0	1			1	1	0	0	1										1	0	1	0	1			1	0	4	2	6
								1	1	0	0	1			1	2	1	0	3		6.3	1	1	1	0	2			1	5	7	3	15			1	0	1	0	1
5.2	1	1	0	0	1			1	0	1	0	1			1	1	0	0	1			1	1	0	0	1										1	0	1	0	1
	1	1	0	0	1										1	1	0	0	1			1	2	0	0	2		6.4	1	2	1	2	5
	1	1	0	0	1		5.5	1	1	0	0	1			1	2	1	0	3			1	1	0	0	1			1	11	5	0	16		5.3	1	1	0	0	1
	1	1	0	0	1			1	1	0	0	1			1	0	2	0	2																	1	1	0	0	1
	1	2	0	0	2			1	1	0	0	1									6.4	1	0	1	0	1		6.5	1	1	0	0	1
								1	1	0	0	1		6.4	1	1	0	0	1			1	0	1	0	1			1	1	0	0	1
5.3	1	1	0	0	1			1	1	0	0	1			1	1	0	0	1			1	7	11	4	22			1	1	0	0	1		6.1	1	2	2	0	4
	1	1	0	0	1			1	1	0	0	1			1	1	0	0	1			1	3	0	0	3			1	4	0	0	4			1	1	0	0	1
	1	1	0	0	1			1	1	0	0	1			1	3	0	0	3			1	1	3	0	4			1	2	0	0	2			1	1	0	0	1
	1	0	1	0	1			1	1	0	0	1										1	2	0	0	2			1	1	0	0	1			1	1	0	0	1
								1	1	0	0	1																								1	1	0	0	1
5.4	1	1	0	0	1									7.1	1	6	3	0	9		6.5	1	1	0	0	1										1	1	0	0	1
	1	0	1	0	1										1	2	2	0	4			1	1	0	0	1		7.1	1	0	1	1	2
	1	2	0	0	2		6.1	1	1	0	0	1			1	0	1	0	1			1	1	0	0	1			1	0	1	0	1		6.2	1	1	0	0	1
	1	0	2	0	2			1	1	0	0	1			1	0	1	0	1			1	1	1	0	2			1	0	1	0	1			1	1	0	0	1
								1	1	0	0	1			1	2	3	0	5										1	2	1	0	3			1	1	0	0	1
5.5	1	1	0	0	1			1	1	0	0	1			1	7	3	0	10										1	1	1	0	2			1	1	0	0	1
	1	1	0	0	1			1	1	0	0	1									7.1	1	1	0	0	1			1	2	0	0	2			1	1	0	0	1
	1	1	0	0	1									7.2	1	1	0	0	1										1	2	0	0	2			1	1	0	0	1
							6.2	1	1	0	0	1			1	1	5	0	6		7.2	1	1	0	0	1			1	1	1	0	2			1	1	1	0	2
								1	1	0	0	1										1	1	0	0	1			1	2	0	0	2
6.1	1	1	0	0	1									7.3	1	2	0	0	2			1	1	0	0	1			1	0	1	0	1		6.3	1	1	0	0	1
	1	1	0	0	1		6.3	1	1	1	0	2			1	2	1	0	3			1	1	0	0	1			1	0	1	0	1			1	2	0	0	2
	1	1	0	0	1			1	1	0	0	1			1	1	0	0	1			1	1	0	0	1			1	0	1	0	1			1	1	0	0	1
	1	1	0	0	1										1	0	3	0	3										1	0	1	0	1			1	1	0	0	1
	1	1	0	0	1		6.4	1	1	1	0	2			1	2	0	2	4										1	0	2	0	2
	1	1	0	0	1			1	1	0	0	1									8.1	1	1	1	0	2			1	2	0	1	3		6.4	1	2	0	0	2
	1	1	0	0	1			1	0	1	0	1		7.4	1	1	2	0	3			1	0	2	0	2			1	2	1	0	3			1	0	1	0	1
	1	1	0	0	1			1	1	0	0	1			1	2	1	0	3			1	2	1	0	3										1	1	0	0	1
	1	1	0	0	1										1	1	1	0	2			1	0	1	1	2		7.2	1	0	1	0	1			1	9	0	2	11
	1	0	1	0	1		6.5	1	1	1	0	2										1	0	1	0	1			1	0	1	0	1			1	1	0	0	1
								1	0	1	0	1																	1	0	1	0	1			1	0	1	0	1
6.2	1	1	0	0	1			1	1	0	0	1		8.1	1	1	0	0	1		8.2	1	3	6	0	9			1	6	1	0	7			1	2	3	0	5
	1	1	0	0	1										1	1	0	0	1			1	0	1	0	1										1	4	10	1	15
	1	1	0	0	1										1	2	0	2	4									7.3	1	3	0	0	3			1	6	1	0	7
	1	1	0	0	1										1	1	0	0	1		8.3	1	2	1	0	3			1	1	0	0	1			1	1	0	0	1
	1	1	0	0	1		7.1	1	0	3	0	3										1	0	2	0	2			1	1	0	0	1			1	0	1	0	1
	1	1	0	0	1			1	0	3	0	3		8.2	1	3	2	0	5			1	1	3	0	4			1	2	0	0	2			1	2	0	0	2
	1	1	0	0	1			1	2	2	0	4			1	1	4	1	6			1	1	1	0	2			1	2	2	0	4			1	0	1	0	1
	1	1	0	0	1			1	1	0	1	2			1	1	0	0	1			1	4	3	3	10										1	2	1	0	3
	1	1	0	0	1			1	0	1	0	1			1	0	1	1	2			1	1	4	0	5		7.4	1	2	2	1	5			1	10	15	2	27
	1	1	0	0	1			1	0	1	0	1			1	2	0	0	2			1	0	1	0	1			1	1	0	0	1			1	1	0	0	1
								1	1	1	0	2			1	2	0	0	2			1	0	1	0	1			1	1	0	0	1
6.3	1	1	0	0	1			1	1	0	1	2			1	2	4	2	8										1	1	0	0	1		6.5	1	2	0	0	2
	1	1	0	0	1			1	2	0	0	2									8.4	1	1	0	0	1			1	0	2	0	2			1	1	0	0	1
	1	1	0	0	1			1	4	0	0	4										1	0	1	0	1			1	0	0	1	1			1	1	0	0	1
	1	1	0	0	1			1	1	0	0	1		9.1	1	2	0	0	2			1	0	1	0	1			1	2	2	0	4			1	1	0	0	1
	1	0	1	0	1			1	1	0	0	1			1	1	0	0	1										1	1	0	0	1			1	1	0	0	1
	1	2	0	0	2			1	1	0	0	1			1	1	0	0	1		8.5	1	0	1	0	1			1	1	0	0	1			1	1	0	0	1
	1	2	0	0	2			1	1	0	0	1			1	1	0	0	1			1	3	2	2	7										1	1	0	0	1
																																				1	1	0	0	1
6.4	1	5	1	0	6		7.2	1	1	0	0	1									8.6	1	0	1	0	1		8.1	1	1	0	0	1			1	1	0	0	1
	1	0	1	0	1			1	1	0	0	1		10.1	1	1	0	0	1			1	1	0	0	1			1	0	1	0	1
	1	6	0	0	6			1	2	0	0	2			1	1	0	0	1			1	1	0	0	1			1	1	2	1	4
	1	6	1	0	7			1	1	0	0	1			1	1	0	0	1			1	1	0	0	1									7.1	1	3	1	2	6
	1	2	0	0	2			1	1	0	0	1			1	1	0	0	1			1	2	1	0	3		8.2	1	2	0	0	2			1	1	1	0	2
								1	1	0	0	1										1	1	1	0	2			1	1	1	0	2			1	4	0	0	4
6.5	1	1	1	0	2			1	1	0	0	1		10.2	1	1	0	0	1			1	2	0	0	2			1	1	0	0	1			1	2	1	0	3
	1	1	0	0	1			1	1	0	0	1			1	1	0	0	1										1	1	0	0	1			1	5	4	0	9
	1	1	0	0	1			1	2	0	0	2			1	0	0	1	1																	1	2	4	4	10
	1	1	0	0	1										1	1	0	0	1		9.1	1	3	0	0	3		8.3	1	1	0	0	1
							7.3	1	1	0	0	1			1	0	1	0	1			1	1	0	0	1			1	1	0	0	1		7.2	1	2	1	0	3
								1	1	0	0	1										1	2	1	0	3			1	1	0	0	1			1	0	1	0	1
7.1	1	1	2	0	3			1	1	0	0	1		10.3	1	0	1	0	1			1	1	0	0	1
	1	1	2	0	3			1	1	0	0	1			1	1	0	0	1			1	1	0	0	1		8.4	1	1	0	0	1		7.3	1	1	0	0	1
	1	1	1	0	2			1	1	0	0	1			1	1	2	0	3			1	0	1	0	1			1	2	3	0	5			1	1	0	0	1
	1	5	1	0	6			1	1	0	0	1			1	0	1	0	1			1	1	0	0	1										1	1	0	0	1
	1	4	2	1	7			1	1	0	0	1			1	1	0	0	1			1	1	0	0	1										1	1	0	0	1
	1	3	10	0	13			1	1	0	0	1			1	1	0	0	1			1	1	0	0	1		9.1	1	0	2	0	2
								1	1	0	0	1			1	1	0	0	1			1	1	0	0	1			1	2	2	1	5		7.4	1	1	0	0	1
7.2	1	28	54	11	93			1	1	0	0	1			1	1	0	0	1			1	4	0	0	4			1	0	1	0	1			1	1	0	0	1
	1	1	0	0	1			1	1	0	0	1			1	1	0	0	1			1	1	0	0	1			1	2	0	0	2			1	1	0	0	1
	1	1	0	0	1			1	1	0	0	1			1	1	0	0	1			1	1	0	0	1			1	4	0	0	4			1	1	0	0	1
	1	1	0	0	1			1	1	0	0	1			1	5	1	0	6
								1	1	0	0	1									9.2	1	1	0	0	1		9.2	1	1	0	0	1		7.5	1	2	0	0	2
7.3	1	2	0	0	2			1	0	1	0	1		10.4	1	4	2	1	7			1	4	3	0	7			1	0	1	1	2			1	1	0	0	1
	1	1	0	0	1										1	1	0	0	1			1	1	0	0	1			1	4	2	0	6			1	1	0	0	1
	1	1	0	0	1		7.4	1	2	0	0	2			1	1	1	1	3			1	1	0	0	1			1	0	1	0	1			1	1	0	0	1
	1	1	0	0	1			1	1	0	0	1			1	1	1	0	2			1	0	1	0	1			1	1	0	0	1			1	1	0	0	1
	1	1	0	0	1			1	1	0	0	1			1	3	0	0	3			1	2	0	0	2			1	1	0	0	1			1	1	0	0	1
	1	1	0	0	1			1	1	0	0	1			1	0	2	0	2			1	1	0	0	1			1	1	0	0	1
								1	1	0	0	1			1	1	3	1	5										1	1	0	0	1
7.4	1	1	0	0	1			1	1	0	0	1			1	0	1	0	1		9.3	1	1	0	0	1			1	1	1	0	2		8.1	1	3	0	0	3
	1	1	0	0	1										1	0	2	1	3			1	2	0	0	2										1	1	0	0	1
	1	1	0	0	1		7.5	1	1	0	0	1										1	1	0	0	1		9.3	1	1	0	0	1			1	1	0	0	1
	1	1	0	0	1			1	1	0	0	1		11.1	1	1	1	3	5			1	1	0	0	1			1	1	0	0	1			1	1	0	0	1
	1	3	2	0	5			1	1	0	0	1			1	3	5	0	8			1	1	0	0	1										1	2	0	1	3
	1	3	2	0	5			1	1	0	0	1			1	0	1	0	1			1	1	0	0	1		9.4	1	1	1	0	2			1	4	2	0	6
	1	3	1	0	4			1	1	0	0	1			1	4	2	0	6			1	2	0	0	2			1	0	1	0	1
	1	1	1	0	2			1	1	0	0	1										1	0	1	0	1			1	1	2	0	3		8.2	1	1	0	0	1
	1	3	8	2	13			1	1	0	0	1		11.2	1	1	0	0	1			1	2	0	0	2			1	0	2	0	2			1	0	1	0	1
	1	1	1	1	3			1	6	2	0	8			1	3	0	0	3										1	1	1	0	2
	1	5	1	0	6			1	1	0	0	1									9.4	1	2	1	0	3			1	2	1	0	3		8.3	1	2	0	0	2
								1	2	1	0	3		11.3	1	1	0	0	1			1	1	0	0	1			1	0	1	0	1			1	1	0	0	1
7.5	1	0	3	0	3										1	1	0	0	1			1	1	0	0	1			1	0	1	0	1			1	1	0	0	1
	1	7	6	0	13		7.6	1	1	0	0	1										1	1	0	0	1			1	1	1	0	2			1	1	0	0	1
	1	1	4	1	6			1	1	0	0	1		11.4	1	2	0	0	2			1	2	0	0	2
	1	4	6	0	10			1	1	0	0	1			1	1	0	0	1			1	5	2	2	9		9.5	1	4	3	0	7
	1	2	1	0	3			1	1	0	0	1			1	1	0	0	1			1	1	3	0	4			1	2	1	0	3		9.1	1	3	0	0	3
	1	1	0	0	1			1	0	1	0	1			1	1	1	0	2										1	1	1	0	2			1	2	0	0	2
	1	0	0	1	1										1	6	4	1	11		9.5	1	4	3	0	7			1	1	1	0	2			1	1	0	0	1
	1	2	1	0	3																	1	2	0	0	2			1	0	1	0	1
																						1	0	1	0	1			1	0	1	0	1		9.2	1	0	0	1	1
7.6	1	2	0	0	2		8.1	1	1	0	0	1		12.1	1	3	0	0	3			1	1	0	0	1			1	1	0	0	1
	1	1	1	0	2										1	1	0	1	2			1	1	0	0	1			1	1	0	0	1		9.3	1	1	0	0	1
	1	0	1	0	1		8.2	1	1	1	0	2			1	1	0	0	1			1	1	0	0	1			1	1	1	0	2			1	1	0	0	1
	1	0	1	0	1			1	1	0	0	1			1	1	0	0	1			1	1	0	0	1										1	1	0	0	1
								1	1	0	0	1			1	3	0	1	4			1	2	0	0	2										1	2	0	0	2
7.7	1	1	0	0	1										1	2	0	0	2			1	1	0	0	1		10.1	1	0	1	0	1			1	1	0	0	1
	1	1	0	0	1		8.3	1	2	0	0	2			1	2	0	0	2			1	1	0	0	1			1	1	0	0	1			1	2	0	0	2
	1	1	0	0	1										1	1	0	0	1			1	1	0	0	1			1	1	0	0	1			1	2	0	0	2
	1	1	0	0	1		8.4	1	1	0	0	1			1	1	0	0	1			1	1	0	0	1			1	1	0	0	1			1	1	0	0	1
	1	1	0	0	1			1	1	0	0	1			1	1	0	0	1			1	1	0	0	1			1	1	1	0	2			1	1	0	0	1
	1	1	0	0	1			1	1	0	0	1										1	1	0	0	1			1	2	9	1	12			1	1	0	0	1
	1	1	0	0	1			1	1	0	0	1		12.2	1	1	0	0	1			1	1	0	0	1			1	0	0	1	1			1	0	1	0	1
								1	1	0	0	1			1	1	0	0	1										1	4	3	0	7			1	1	0	0	1
8.1	1	2	0	0	2			1	1	0	0	1			1	1	0	0	1										1	4	4	1	9
	1	0	2	0	2			1	1	0	0	1																	1	2	1	0	3		9.4	1	1	0	0	1
	1	0	2	0	2			1	1	0	0	1		12.3	1	1	0	0	1																	1	2	0	0	2
	1	2	8	0	10			1	1	0	0	1			1	2	0	0	2									10.2	1	1	1	0	2			1	1	0	0	1
	1	1	0	0	1			1	1	0	0	1			1	1	0	0	1										1	0	1	0	1			1	1	0	0	1
								1	1	0	0	1			1	1	0	0	1										1	2	0	0	2			1	2	0	0	2
8.2	1	0	1	0	1			1	1	0	0	1			1	1	0	0	1										1	2	0	0	2
	1	1	3	1	5			1	1	0	0	1			1	1	0	0	1										1	0	1	0	1
	1	0	1	0	1			1	1	0	0	1			1	1	0	0	1										1	0	1	0	1
								1	1	0	0	1																	1	1	0	0	1
8.3	1	1	0	0	1			1	1	0	0	1		12.4	1	1	2	0	3
								1	1	0	0	1			1	1	0	0	1									10.3	1	1	0	0	1
8.4	1	1	0	0	1			1	1	0	0	1			1	5	2	4	11										1	2	0	0	2
								1	1	0	0	1			1	1	1	0	2										1	0	1	0	1
8.5	1	1	1	0	2										1	1	0	0	1										1	8	7	2	17
	1	2	3	0	5										1	1	0	0	1										1	1	2	1	4
							9.1	1	1	0	0	1			1	2	0	0	2										1	3	2	2	7
8.6	1	2	0	0	2			1	3	0	0	3			1	1	0	0	1										1	1	0	0	1
	1	2	0	0	2			1	1	0	0	1			1	1	0	0	1										1	1	1	0	2
	1	1	0	0	1										1	1	0	0	1										1	2	0	0	2
	1	4	0	0	4		9.2	1	1	0	0	1			1	1	0	0	1										1	1	0	0	1
								1	1	0	0	1			1	0	0	1	1										1	2	0	0	2
								1	0	1	0	1																	1	1	0	0	1
9.1	1	0	1	0	1			1	0	1	0	1																	1	2	0	0	2
	1	1	0	0	1																								1	2	0	0	2
	1	10	17	3	30		9.3	1	1	0	0	1
	1	1	0	0	1			1	1	0	0	1
								1	0	1	0	1																11.1	1	1	1	0	2
9.2	1	2	0	0	2			1	1	0	0	1																	1	2	1	0	3
	1	2	2	0	4																								1	1	0	0	1
	1	1	0	0	1		9.4	1	1	0	0	1																	1	2	3	1	6
	1	1	1	0	2			1	1	0	0	1
	1	0	1	0	1																							11.2	1	1	0	0	1
	1	2	3	0	5		9.5	1	2	0	0	2																	1	1	1	0	2
								1	1	0	0	1																	1	4	3	1	8
9.3	1	0	1	0	1			1	1	0	0	1																	1	4	2	0	6
								1	2	0	0	2
9.4	1	6	1	2	9			1	1	0	0	1																11.3	1	4	1	0	5
	1	0	1	0	1			1	1	0	0	1																	1	1	0	0	1
	1	3	0	0	3			1	1	0	0	1																	1	3	0	0	3
	1	0	1	0	1			1	1	0	0	1																	1	2	0	0	2
	1	1	0	0	1			1	2	1	0	3																	1	4	0	0	4
	1	0	1	0	1			1	1	1	0	2																	1	1	0	0	1
	1	1	0	0	1			1	1	0	0	1																	1	1	1	0	2
	1	0	0	1	1			1	1	0	0	1																	1	1	0	0	1
	1	0	1	0	1			1	1	0	0	1																	1	1	0	0	1
	1	0	1	0	1			1	1	0	0	1
	1	10	13	2	25			1	1	0	0	1																11.4	1	2	0	0	2
	1	0	1	0	1			1	1	0	0	1																	1	1	0	0	1
								1	1	0	0	1																	1	2	0	0	2
9.5	1	1	0	0	1																								1	1	0	0	1
	1	2	3	3	8																								1	1	0	0	1
	1	0	1	0	1		10.1	1	5	6	1	12
	1	1	1	0	2			1	10	6	3	19
								1	1	0	0	1
9.6	1	1	0	0	1			1	3	0	0	3
	1	3	4	0	7			1	5	7	2	14
	1	1	0	0	1
	1	1	0	0	1		10.2	1	1	0	0	1
	1	1	0	0	1			1	0	1	0	1
								1	3	5	0	8
9.7	1	1	0	0	1			1	3	2	1	6
	1	4	0	0	4
	1	2	1	0	3		10.3	1	2	1	0	3
	1	0	2	0	2
	1	0	1	0	1		10.4	1	3	12	1	16
	1	1	0	0	1			1	1	2	0	3
							10.5	1	3	5	0	8
								1	2	7	0	9
10.1	1	1	0	0	1			1	2	0	0	2
	1	1	1	1	3			1	2	3	0	5
	1	1	0	0	1			1	3	3	0	6
								1	4	2	0	6
10.2	1	2	4	0	6			1	2	3	0	5
	1	2	0	0	2
	1	0	3	0	3		10.6	1	1	1	0	2
	1	0	3	0	3			1	0	2	0	2
	1	2	0	0	2			1	0	1	1	2
	1	7	9	2	18			1	1	0	0	1
10.3	1	2	0	0	2
	1	1	0	0	1
	1	1	0	0	1
	1	1	0	0	1
10.4	1	1	0	0	1
10.5	1	0	1	0	1
	1	4	7	0	11
10.6	1	0	1	0	1
	1	2	4	0	6
	1	5	3	0	8
	1	1	1	0	2
	1	2	0	0	2
	1	1	1	0	2
	1	3	0	0	3
10.7	1	1	0	0	1
	1	2	0	0	2
	1	1	0	0	1
	1	1	0	0	1
11.1	1	2	0	0	2
	1	0	2	0	2
	1	6	2	0	8
	1	1	0	0	1
	1	1	0	0	1
11.2	1	1	0	0	1
	1	4	0	0	4
	1	0	1	0	1
	1	0	3	1	4
	1	1	0	0	1
	1	1	1	0	2
	1	1	0	0	1
11.3	1	4	3	0	7
	1	0	1	0	1
	1	2	0	1	3
	1	1	0	0	1
	1	2	0	0	2
	1	1	0	0	1
	1	1	0	0	1
	1	1	0	0	1
11.4	1	3	0	0	3
	1	1	0	0	1
	1	0	1	0	1
	1	0	1	1	2
	1	5	5	0	10
	1	4	0	0	4
	1	2	0	0	2
	1	4	1	0	5
11.5	1	4	1	0	5
	1	1	0	0	1
	1	2	0	0	2
	1	4	0	0	4
	1	3	0	0	3
	1	1	0	0	1

## Sheet: clone number
3 day aci				7 day aci						14 day aci
Gut no. frt19a	FRT19A	wh7FRT19A		Gut no. frt19a	FRT19A	wh7FRT19A				Gut no. frt19a	FRT19A	wh7FRT19A
1	16	8		1	36	46				1	44	13			1
2	7	1		2	47	35				2	39	29			2
3	22	10		3	44	35				3	33	31			3
4	19	8		4	37	36				4	26	43			4
5	14	3		5	39	33				5	19	36			5
6	15	7		6	50	34				6	36	16			6
7	16	19		7	46	58				7	46	59			7
8	16	2		8	42	18				8	16	24			8
9	10	6		9	45	65				9	38	30			9
10		26		Average	42.8889	40				10	27	23			10
Average	15	9		ttest	0.576587					11	34				11
ttest	0.03971									Average	32.5455	30.4			12
										ttest					13
1	22	6		1	22	22									14
2	14	14		2	15	8									15
3	30	6		3	13	18				1	29	51			16
4	15	12		4	36	71				2	26	26			17
5	10	20		5	35	37				3	30	10			18
6	11	1		6	9	19				4	33	11			19
7	4	3		7	26	42				5	20	42			20
8	5	15		8	34	21				6	15	28			21
9	13	19		9	11	22				7	16	6			22
Average	13.7778	10.6667		10	30	14				8	11	27			23
ttest				Average	23.1	27.4				9	4	51			24
				ttest	0.529976					10	29				25
										11	13				26
1	32	10		1	31	40				12	32				27
2	10	8		2	15	55				Average	21.5	28			28
3	14	7		3	4	53				ttest					29
4	17	5		4	20	39									30
5	7	2		5	25	18				1	39	32			31
6	4	1		6	41	16				2	33	34			32
7	17	12		7	12	17				3	14	42			33
8	26	2		8	18	14				4	18	15			34
9	6	64		9	17	9				5	23	29
		39		10	9					6	25	45				#DIV/0!	#DIV/0!
Average				11	27					7	34	22				#DIV/0!
ttest				Average	19.9091	29				8	12	12
				ttest						9	34	21
										10	31
										11	22
										Average	25.9091	28
	3 day aci				7 day aci				14 day aci
	Gut no. frt19a	FRT19A	wh7FRT19A		Gut no. frt19a	FRT19A	wh7FRT19A		Gut no. frt19a	FRT19A	wh7FRT19A
	1st time	15	9		1st time	42.8889	40		1st time	32.5455	30.4
	2nd time	13.7778	10.6667		2nd time	23.1	27.4		2nd time	21.5	28
	3rd time	14.7778	15		3rd time	19.9091	29		3rd time	25.9091	28
	Average	14.5185	11.5556		Average	28.6327	32.1333		Average	26.6515	28.8
	Standard Deviation	0.651052	3.09719		Standard Deviation	12.4489	6.85954		Standard Deviation	5.56003	1.38564
	ttest	0.236294			ttest	0.69748			ttest	0.576175
	3 day aci			7 day aci		14 day aci
	Gut no. frt19a	FRT19A	wh7FRT19A	FRT19A	wh7FRT19A	FRT19A	wh7FRT19A
	Average	14.5185	11.5556	28.6327	32.1333	26.6515	28.8
	Standard Deviation	0.651052	3.09719	12.4489	6.85954	5.56003	1.38564
	ttest	0.236294		0.69748		0.576175
		15	42.8889	32.5455	9	40	30.4
		13.7778	23.1	21.5	10.6667	27.4	28
		14.7778	19.9091	25.9091	15	29	28
		100	285.926	216.97	100	444.444	337.778
		100	167.661	156.048	100	256.875	262.5
		100	134.723	175.325	100	193.333	186.667
		100	196.103	182.781	100	298.218	262.315
		100	196.103	182.781
		100	298.218	262.315

## Sheet: combined all days
FRT19A 3day aci	small nuclei	big nuclei	pros +	Total cell		wh7FRT19A 3 day aci	small nuclei	big nuclei	pros +	Total cell		FRT19A 7 day aci	small nuclei	big nuclei	pros +	Total cell		wh7FRT19A 7 day aci	small nuclei	big nuclei	pros +	Total cell		FRT19A 14 day aci	small nuclei	big nuclei	pros +	Total cell			wh7FRT19A 14 day aci	small nuclei	big nuclei	pros +	Total cell
	0	1	0	1			0	1	0	1			1	0	0	1			1	0	0	1			0	1	0	1				1	0	0	1
	0	1	0	1			1	0	0	1			1	0	0	1			0	1	0	1			0	1	0	1				1	0	0	1
	0	1	0	1			1	0	0	1			1	0	0	1			1	0	0	1			0	1	0	1				1	0	0	1
	0	1	0	1			1	0	0	1			1	0	0	1			1	0	0	1			0	1	0	1				1	0	0	1
	1	0	0	1			1	0	0	1			1	0	0	1			1	0	0	1			0	1	0	1				1	0	0	1
	1	0	0	1			1	0	0	1			1	0	0	1			1	0	0	1			0	1	0	1				1	0	0	1
	1	0	0	1			1	0	0	1			1	0	0	1			1	0	0	1			0	1	0	1				1	0	0	1
	1	0	0	1			1	0	0	1			1	0	0	1			0	1	0	1			1	0	0	1				1	0	0	1
	1	0	0	1			1	0	0	1			1	0	0	1			0	1	0	1			0	1	0	1				1	0	0	1
	1	0	0	1			1	0	0	1			1	0	0	1			1	0	0	1			0	1	0	1				1	0	0	1
	1	0	0	1			1	0	0	1			1	0	0	1			1	0	0	1			1	0	0	1				1	0	0	1
	1	0	0	1			0	1	0	1			1	0	0	1			1	0	0	1			1	0	0	1				1	0	0	1
	1	0	0	1			1	0	0	1			1	0	0	1			1	0	0	1			1	0	0	1				0	1	0	1
	0	1	0	1			0	1	0	1			1	0	0	1			1	0	0	1			0	1	0	1				1	0	0	1
	1	0	0	1			0	1	0	1			0	1	0	1			1	0	0	1			1	0	0	1				1	0	0	1
	1	0	0	1			0	0	1	1			0	0	1	1			1	0	0	1			0	1	0	1				1	0	0	1
	1	0	0	1			1	0	0	1			1	0	0	1			1	0	0	1			1	0	0	1				1	0	0	1
	1	0	0	1			1	0	0	1			1	0	0	1			1	0	0	1			0	1	0	1				1	0	0	1
	1	0	0	1			1	0	0	1			1	0	0	1			1	0	0	1			1	0	0	1				1	0	0	1
	1	0	0	1			0	1	0	1			1	0	0	1			0	1	0	1			1	0	0	1				1	0	0	1
	1	0	0	1			0	0	1	1			1	0	0	1			0	1	0	1			0	1	0	1				1	0	0	1
	1	0	0	1			1	0	0	1			1	0	0	1			0	1	0	1			1	0	0	1				1	0	0	1
	1	0	0	1			1	0	0	1			0	1	0	1			1	0	0	1			1	0	0	1				1	0	0	1
	1	0	0	1			0	0	1	1			1	0	0	1			1	0	0	1			1	0	0	1				1	0	0	1
	1	0	0	1			0	0	1	1			1	0	0	1			1	0	0	1			0	1	0	1				1	0	0	1
	1	0	0	1			1	0	0	1			1	0	0	1			1	0	0	1			1	0	0	1				1	0	0	1
	1	0	0	1			1	0	0	1			1	0	0	1			1	0	0	1			1	0	0	1				1	0	0	1
	1	0	0	1			1	0	0	1			1	0	0	1			1	0	0	1			0	1	0	1				1	0	0	1
	0	1	0	1			1	0	0	1			1	0	0	1			1	0	0	1			1	0	0	1				1	0	0	1
	1	0	0	1			1	0	0	1			1	0	0	1			1	0	0	1			1	0	0	1				1	0	0	1
	1	0	0	1			0	1	0	1			0	1	0	1			1	0	0	1			0	1	0	1				1	0	0	1
	0	1	0	1			1	0	0	1			0	1	0	1			1	0	0	1			1	0	0	1				1	0	0	1
	1	0	0	1			1	0	0	1			0	1	0	1			1	0	0	1			1	0	0	1				1	0	0	1
	1	0	0	1			1	0	0	1			0	1	0	1			1	0	0	1			1	0	0	1				1	0	0	1
	0	1	0	1			0	1	0	1			0	1	0	1			1	0	0	1			1	0	0	1				1	0	0	1
	1	0	0	1			1	0	0	1			0	1	0	1			1	0	0	1			1	0	0	1				1	0	0	1
	1	0	0	1			1	0	0	1			1	0	0	1			1	0	0	1			1	0	0	1				1	0	0	1
	1	0	0	1			1	0	0	1			0	1	0	1			1	0	0	1			1	0	0	1				1	0	0	1
	0	1	0	1			1	0	0	1			1	0	0	1			1	0	0	1			1	0	0	1				1	0	0	1
	1	0	0	1			1	0	0	1			1	0	0	1			1	0	0	1			1	0	0	1				1	0	0	1
	0	1	0	1			1	0	0	1			1	0	0	1			1	0	0	1			1	0	0	1				1	0	0	1
	1	0	0	1			0	0	1	1			1	0	0	1			1	0	0	1			1	0	0	1				1	0	0	1
	1	0	0	1			1	0	0	1			1	0	0	1			0	1	0	1			1	0	0	1				1	0	0	1
	0	1	0	1			0	0	1	1			0	1	0	1			0	1	0	1			1	0	0	1				1	0	0	1
	1	0	0	1			0	0	1	1			1	0	0	1			1	0	0	1			1	0	0	1				1	0	0	1
	1	0	0	1			1	0	0	1			1	0	0	1			1	0	0	1			0	1	0	1				1	0	0	1
	1	0	0	1			1	0	0	1			0	1	0	1			1	0	0	1			1	0	0	1				1	0	0	1
	1	0	0	1			1	0	0	1			0	1	0	1			1	0	0	1			1	0	0	1				1	0	0	1
	0	1	0	1			0	1	0	1			1	0	0	1			1	0	0	1			1	0	0	1				1	0	0	1
	1	0	0	1			1	0	0	1			0	1	0	1			1	0	0	1			0	1	0	1				0	1	0	1
	0	1	0	1			1	0	0	1			1	0	0	1			1	0	0	1			0	1	0	1				0	1	0	1
	0	1	0	1			0	1	0	1			0	1	0	1			1	0	0	1			0	1	0	1				1	0	0	1
	1	0	0	1			0	1	0	1			0	1	0	1			1	0	0	1			1	0	0	1				1	0	0	1
	1	0	0	1			0	1	0	1			0	1	0	1			1	0	0	1			1	0	0	1				1	0	0	1
	1	0	0	1			0	1	0	1			1	0	0	1			1	0	0	1			1	0	0	1				1	0	0	1
	1	0	0	1			1	0	0	1			0	1	0	1			1	0	0	1			1	0	0	1				1	0	0	1
	1	0	0	1			0	1	0	1			1	0	0	1			1	0	0	1			1	0	0	1				0	1	0	1
	1	0	0	1			1	0	0	1			1	0	0	1			1	0	0	1			1	0	0	1				1	0	0	1
	1	0	0	1			0	1	0	1			1	0	0	1			0	1	0	1			1	0	0	1				1	0	0	1
	1	0	0	1			1	0	0	1			0	1	0	1			1	0	0	1			0	1	0	1				0	1	0	1
	0	1	0	1			0	1	0	1			1	0	0	1			1	0	0	1			0	1	0	1				1	0	0	1
	1	0	0	1			1	0	0	1			0	1	0	1			1	0	0	1			0	1	0	1				1	0	0	1
	1	0	0	1			1	0	0	1			0	1	0	1			1	0	0	1			0	1	0	1				1	0	0	1
	1	0	0	1			1	0	0	1			0	1	0	1			1	0	0	1			0	1	0	1				1	0	0	1
	0	1	0	1			0	0	1	1			0	1	0	1			1	0	0	1			1	0	0	1				1	0	0	1
	0	1	0	1			1	0	0	1			0	1	0	1			1	0	0	1			1	0	0	1				1	0	0	1
	1	0	0	1			1	0	0	1			1	0	0	1			1	0	0	1			1	0	0	1				1	0	0	1
	1	0	0	1			1	0	0	1			1	0	0	1			1	0	0	1			1	0	0	1				0	0	1	1
	1	0	0	1			1	0	0	1			0	1	0	1			1	0	0	1			1	0	0	1				1	0	0	1
	0	1	0	1			1	0	0	1			1	0	0	1			1	0	0	1			1	0	0	1				1	0	0	1
	1	0	0	1			1	0	0	1			0	1	0	1			1	0	0	1			1	0	0	1				1	0	0	1
	1	0	0	1			1	0	0	1			0	1	0	1			1	0	0	1			1	0	0	1				1	0	0	1
	1	0	0	1			1	0	0	1			0	1	0	1			1	0	0	1			1	0	0	1				1	0	0	1
	1	0	0	1			1	0	0	1			0	1	0	1			1	0	0	1			1	0	0	1				1	0	0	1
	1	0	0	1			0	0	1	1			1	0	0	1			1	0	0	1			1	0	0	1				1	0	0	1
	0	0	1	1			1	0	0	1			1	0	0	1			1	0	0	1			1	0	0	1				1	0	0	1
	1	0	0	1			0	1	0	1			0	1	0	1			0	1	0	1			1	0	0	1				1	0	0	1
	1	0	0	1			0	1	0	1			0	1	0	1			0	1	0	1			1	0	0	1				1	0	0	1
	0	1	0	1			0	1	0	1			0	1	0	1			0	1	0	1			1	0	0	1				1	0	0	1
	1	0	0	1			1	0	0	1			1	0	0	1			0	1	0	1			1	0	0	1				1	0	0	1
	1	0	0	1			1	0	0	1			1	0	0	1			0	1	0	1			1	0	0	1				1	0	0	1
	1	0	0	1			1	0	0	1			1	0	0	1			0	1	0	1			0	1	0	1				1	0	0	1
	1	0	0	1			0	1	0	1			1	0	0	1			0	1	0	1			1	0	0	1				1	0	0	1
	0	0	1	1			1	0	0	1			1	0	0	1			1	0	0	1			1	0	0	1				1	0	0	1
	0	0	1	1			0	1	0	1			1	0	0	1			1	0	0	1			1	0	0	1				1	0	0	1
	1	0	0	1			0	1	0	1			1	0	0	1			1	0	0	1			1	0	0	1				1	0	0	1
	1	0	0	1			1	0	0	1			1	0	0	1			1	0	0	1			1	0	0	1				0	1	0	1
	1	0	0	1			1	0	0	1			1	0	0	1			1	0	0	1			1	0	0	1				1	0	0	1
	1	0	0	1			1	0	0	1			1	0	0	1			1	0	0	1			1	0	0	1				1	0	0	1
	1	0	0	1			1	0	0	1			1	0	0	1			1	0	0	1			1	0	0	1				1	0	0	1
	1	0	0	1			1	0	0	1			1	0	0	1			0	1	0	1			0	1	0	1				1	0	0	1
	1	0	0	1			0	1	0	1			1	0	0	1			0	1	0	1			1	0	0	1				1	0	0	1
	1	0	0	1			1	0	0	1			0	1	0	1			0	1	0	1			0	1	0	1				1	0	0	1
	1	0	0	1			1	0	0	1			0	1	0	1			0	1	0	1			1	0	0	1				1	0	0	1
	1	0	0	1			1	0	0	1			1	0	0	1			0	1	0	1			1	0	0	1				1	0	0	1
	1	0	0	1			1	0	0	1			0	1	0	1			1	0	0	1			1	0	0	1				1	0	0	1
	1	0	0	1			1	0	0	1			1	0	0	1			1	0	0	1			1	0	0	1				1	0	0	1
	1	0	0	1			1	0	0	1			0	1	0	1			1	0	0	1			1	0	0	1				1	0	0	1
	1	0	0	1			1	0	0	1			0	1	0	1			1	0	0	1			1	0	0	1				1	0	0	1
	1	0	0	1			1	0	0	1			1	0	0	1			1	0	0	1			1	0	0	1				1	0	0	1
	1	0	0	1			1	0	0	1			1	0	0	1			1	0	0	1			1	0	0	1				1	0	0	1
	1	0	0	1			1	0	0	1			0	1	0	1			1	0	0	1			1	0	0	1				1	0	0	1
	1	0	0	1			1	0	0	1			1	0	0	1			1	0	0	1			1	0	0	1				1	0	0	1
	1	0	0	1			1	0	0	1			1	0	0	1			1	0	0	1			1	0	0	1				1	0	0	1
	1	0	0	1			1	0	0	1			1	0	0	1			0	0	1	1			1	0	0	1				1	0	0	1
	1	0	0	1			1	0	0	1			1	0	0	1			0	1	0	1			0	1	0	1				0	1	0	1
	0	1	0	1			0	1	0	1			1	0	0	1			0	1	0	1			1	0	0	1				1	0	0	1
	0	1	0	1			0	1	0	1			1	0	0	1			1	0	0	1			1	0	0	1				0	1	0	1
	1	0	0	1			1	0	0	1			1	0	0	1			1	0	0	1			1	0	0	1				1	0	0	1
	0	1	0	1			0	1	0	1			1	0	0	1			1	0	0	1			1	0	0	1				0	1	0	1
	0	1	0	1			1	0	0	1			1	0	0	1			1	0	0	1			1	0	0	1				0	1	0	1
	0	1	0	1			0	1	0	1			1	0	0	1			1	0	0	1			1	0	0	1				1	0	0	1
	1	0	0	1			0	1	0	1			1	0	0	1			0	1	0	1			1	0	0	1				1	0	0	1
	1	0	0	1			0	1	0	1			0	1	0	1			0	1	0	1			1	0	0	1				1	0	0	1
	1	0	0	1			0	1	0	1			1	0	0	1			0	0	1	1			1	0	0	1				1	0	0	1
	1	0	0	1			1	0	0	1			1	0	0	1			1	0	0	1			1	0	0	1				1	0	0	1
	1	0	0	1			1	0	0	1			1	0	0	1			1	0	0	1			1	0	0	1				1	0	0	1
	1	0	0	1			0	0	1	1			0	1	0	1			1	0	0	1			1	0	0	1				1	0	0	1
	1	0	0	1			1	0	0	1			1	0	0	1			1	0	0	1			1	0	0	1				1	0	0	1
	0	1	0	1			1	0	0	1			1	0	0	1			1	0	0	1			1	0	0	1				1	0	0	1
	0	1	0	1			1	0	0	1			1	0	0	1			1	0	0	1			0	1	0	1				1	0	0	1
	0	1	0	1			1	0	0	1			1	0	0	1			1	0	0	1			0	1	0	1				1	0	0	1
	0	1	0	1			1	0	0	1			1	0	0	1			1	0	0	1			1	0	0	1				1	0	0	1
	0	1	0	1			1	0	0	1			0	1	0	1			1	0	0	1			1	0	0	1				1	0	0	1
	0	1	0	1			1	0	0	1			0	1	0	1			1	0	0	1			1	0	0	1				1	0	0	1
	1	0	0	1			1	0	0	1			0	1	0	1			1	0	0	1			1	0	0	1				1	0	0	1
	1	0	0	1			1	0	0	1			0	1	0	1			1	0	0	1			1	0	0	1				1	0	0	1
	0	1	0	1			1	0	0	1			0	1	0	1			1	0	0	1			1	0	0	1				1	0	0	1
	0	1	0	1			1	0	0	1			0	1	0	1			1	0	0	1			1	0	0	1				1	0	0	1
	0	1	0	1			1	0	0	1			0	1	0	1			1	0	0	1			1	0	0	1				1	0	0	1
	1	0	0	1			0	1	0	1			1	0	0	1			1	0	0	1			1	0	0	1				1	0	0	1
	1	0	0	1			1	0	0	1			1	0	0	1			1	0	0	1			1	0	0	1				1	0	0	1
	1	0	0	1			1	0	0	1			1	0	0	1			0	1	0	1			1	0	0	1				1	0	0	1
	1	0	0	1			0	0	1	1			1	0	0	1			0	1	0	1			1	0	0	1				1	0	0	1
	1	0	0	1			1	0	0	1			1	0	0	1			0	1	0	1			1	0	0	1				1	0	0	1
	1	0	0	1			1	0	0	1			1	0	0	1			1	0	0	1			1	0	0	1				1	0	0	1
	1	0	0	1			0	1	0	1			1	0	0	1			1	0	0	1			1	0	0	1				0	1	0	1
	1	0	0	1			1	0	0	1			0	1	0	1			1	0	0	1			1	0	0	1				1	0	0	1
	0	1	0	1			1	0	0	1			0	1	0	1			1	0	0	1			0	0	1	1				1	0	0	1
	1	0	0	1			1	0	0	1			1	0	0	1			1	0	0	1			0	1	0	1				1	0	0	1
	1	0	0	1			1	0	0	1			0	1	0	1			1	0	0	1			0	1	0	1				1	0	0	1
	1	0	0	1			0	1	0	1			1	0	0	1			1	0	0	1			1	0	0	1				1	0	0	1
	0	0	1	1			1	0	0	1			1	0	0	1			1	0	0	1			1	0	0	1				1	0	0	1
	1	0	0	1			1	0	0	1			0	1	0	1			1	0	0	1			1	0	0	1				1	0	0	1
	1	0	0	1			1	0	0	1			0	1	0	1			1	0	0	1			1	0	0	1				1	0	0	1
	1	0	0	1			1	0	0	1			0	1	0	1			1	0	0	1			1	0	0	1				1	0	0	1
	0	1	0	1			1	0	0	1			1	0	0	1			1	0	0	1			1	0	0	1				1	0	0	1
	1	0	0	1			1	0	0	1			0	1	0	1			0	1	0	1			1	0	0	1				1	0	0	1
	1	0	0	1			1	0	0	1			0	1	0	1			0	1	0	1			1	0	0	1				1	0	0	1
	1	0	0	1			1	0	0	1			1	0	0	1			1	0	0	1			0	1	0	1				1	0	0	1
	1	0	0	1			0	1	0	1			0	1	0	1			1	0	0	1			0	1	0	1				1	0	0	1
	0	1	0	1			1	0	0	1			1	0	0	1			1	0	0	1			1	0	0	1				1	0	0	1
	1	0	0	1			0	1	0	1			1	0	0	1			1	0	0	1			1	0	0	1				1	0	0	1
	0	1	0	1			1	0	0	1			1	0	0	1			1	0	0	1			1	0	0	1				1	0	0	1
	1	0	0	1			1	0	0	1			1	0	0	1			1	0	0	1			0	1	0	1				0	1	0	1
	1	0	0	1			1	0	0	1			1	0	0	1			1	0	0	1			1	0	0	1				1	0	0	1
	0	0	1	1			0	1	0	1			0	1	0	1			0	1	0	1			1	0	0	1				1	0	0	1
	1	0	0	1			1	0	0	1			1	0	0	1			1	0	0	1			1	0	0	1				1	0	0	1
	1	0	0	1			1	0	0	1			1	0	0	1			0	1	0	1			0	1	0	1				1	0	0	1
	0	1	0	1			0	1	0	1			1	0	0	1			0	1	0	1			0	1	0	1				1	0	0	1
	1	0	0	1			0	1	0	1			1	0	0	1			0	1	0	1			0	1	0	1				1	0	0	1
	1	0	0	1			0	1	0	1			1	0	0	1			1	0	0	1			0	1	0	1				1	0	0	1
	1	0	0	1			0	1	0	1			0	1	0	1			0	1	0	1			1	0	0	1				1	0	0	1
	0	1	0	1			0	1	0	1			1	0	0	1			1	0	0	1			0	1	0	1				1	0	0	1
	0	1	0	1			0	1	0	1			0	1	0	1			0	1	0	1			1	0	0	1				1	0	0	1
	1	0	0	1			1	0	0	1			0	1	0	1			1	0	0	1			0	0	1	1				1	0	0	1
	1	0	0	1			0	1	0	1			0	1	0	1			1	0	0	1			0	1	0	1				1	0	0	1
	0	1	0	1			1	0	0	1			1	0	0	1			1	0	0	1			0	1	0	1				1	0	0	1
	1	0	0	1			0	1	0	1			0	0	1	1			1	0	0	1			0	1	0	1				1	0	0	1
	1	0	0	1			1	0	0	1			0	1	0	1			1	0	0	1			1	0	0	1				1	0	0	1
	1	0	0	1			0	1	0	1			1	0	0	1			1	0	0	1			0	1	0	1				1	0	0	1
	0	1	0	1			0	1	0	1			1	0	0	1			1	0	0	1			1	0	0	1				1	0	0	1
	1	0	0	1			1	0	0	1			1	0	0	1			1	0	0	1			1	0	0	1				1	0	0	1
	1	0	0	1			1	0	0	1			1	0	0	1			1	0	0	1			1	0	0	1				1	0	0	1
	1	0	0	1			1	0	0	1			1	0	0	1			1	0	0	1			1	0	0	1				1	0	0	1
	1	0	0	1			0	1	0	1			1	0	0	1			1	0	0	1			1	0	0	1				1	0	0	1
	0	1	0	1			1	0	0	1			1	0	0	1			1	0	0	1			0	1	0	1				1	0	0	1
	0	1	0	1			0	1	0	1			1	0	0	1			1	0	0	1			1	0	0	1				1	0	0	1
	1	0	0	1			0	1	0	1			0	1	0	1			1	0	0	1			1	0	0	1				1	0	0	1
	1	0	0	1			0	1	0	1			1	0	0	1			1	0	0	1			1	0	0	1				1	0	0	1
	1	0	0	1			0	1	0	1			1	0	0	1			1	0	0	1			1	0	0	1				1	0	0	1
	1	0	0	1			0	1	0	1			1	0	0	1			1	0	0	1			1	0	0	1				0	1	0	1
	0	1	0	1			0	1	0	1			0	1	0	1			1	0	0	1			1	0	0	1				0	1	0	1
	1	0	0	1			0	1	0	1			1	0	0	1			1	0	0	1			1	0	0	1				1	0	0	1
	1	0	0	1			0	1	0	1			1	0	0	1			1	0	0	1			0	1	0	1				1	0	0	1
	0	1	0	1			0	1	0	1			1	0	0	1			1	0	0	1			0	1	0	1				0	1	0	1
	1	0	0	1			1	1	0	2			0	1	0	1			1	0	0	1			1	0	0	1				1	0	0	1
	1	0	0	1			2	0	0	2			1	0	0	1			0	1	0	1			1	0	0	1				1	0	0	1
	1	0	0	1			2	0	0	2			1	0	0	1			1	0	0	1			1	0	0	1				1	0	0	1
	1	0	0	1			2	0	0	2			0	1	0	1			1	0	0	1			1	0	0	1				1	0	0	1
	0	1	0	1			1	1	0	2			0	1	0	1			1	0	0	1			1	0	0	1				1	0	0	1
	1	0	0	1			1	1	0	2			0	1	0	1			1	0	0	1			1	0	0	1				1	0	0	1
	0	0	1	1			1	1	0	2			0	1	0	1			1	0	0	1			0	1	0	1				1	0	0	1
	0	1	0	1			1	1	0	2			1	0	0	1			1	0	0	1			1	0	0	1				1	0	0	1
	0	1	0	1			0	2	0	2			1	0	0	1			0	1	0	1			1	0	0	1				1	0	0	1
	0	1	0	1			0	1	1	2			1	0	0	1			1	0	0	1			0	1	0	1				1	0	0	1
	1	0	0	1			2	0	0	2			1	0	0	1			1	0	0	1			1	0	0	1				1	0	0	1
	1	0	0	1			2	0	0	2			1	0	0	1			1	0	0	1			1	0	0	1				1	0	0	1
	1	0	0	1			2	0	0	2			0	1	0	1			1	0	0	1			1	0	0	1				1	0	0	1
	1	0	0	1			1	1	0	2			0	1	0	1			1	0	0	1			1	0	0	1				1	0	0	1
	1	0	0	1			1	1	0	2			1	0	0	1			1	0	0	1			1	0	0	1				1	0	0	1
	0	0	1	1			1	1	0	2			0	1	0	1			0	1	0	1			0	1	0	1				1	0	0	1
	0	0	1	1			1	1	0	2			1	0	0	1			0	1	0	1			1	0	0	1				1	0	0	1
	1	0	0	1			2	0	0	2			1	0	0	1			1	0	0	1			1	0	0	1				1	0	0	1
	1	0	0	1			1	1	0	2			1	0	0	1			0	1	0	1			1	0	0	1				0	1	0	1
	1	0	0	1			2	0	0	2			1	0	0	1			0	1	0	1			1	0	0	1				1	0	0	1
	1	0	0	1			2	0	0	2			1	0	0	1			1	0	0	1			1	0	0	1				0	1	0	1
	1	0	0	1			2	0	0	2			1	0	0	1			1	0	0	1			1	0	0	1				0	1	0	1
	1	0	0	1			1	0	1	2			1	0	0	1			0	1	0	1			0	0	1	1				0	1	0	1
	1	0	0	1			1	1	0	2			0	1	0	1			0	1	0	1			1	0	0	1				0	1	0	1
	1	0	0	1			1	1	0	2			0	1	0	1			0	1	0	1			1	0	0	1				1	0	0	1
	0	0	1	1			1	1	0	2			0	1	0	1			0	1	0	1			0	1	0	1				1	0	0	1
	1	0	0	1			2	0	0	2			0	1	0	1			0	1	0	1			0	1	0	1				0	1	0	1
	1	0	0	1			2	0	0	2			0	1	0	1			0	1	0	1			0	1	0	1				1	0	0	1
	1	0	0	1			1	1	0	2			1	0	0	1			0	1	0	1			1	0	0	1				0	1	0	1
	1	0	0	1			2	0	0	2			1	0	0	1			0	1	0	1			1	0	0	1				0	1	0	1
	0	1	0	1			1	1	0	2			1	0	0	1			0	1	0	1			1	0	0	1				1	0	0	1
	0	1	0	1			2	0	0	2			1	0	0	1			1	0	0	1			1	0	0	1				0	1	0	1
	1	0	0	1			1	1	0	2			1	0	0	1			1	0	0	1			1	0	0	1				1	0	0	1
	1	0	0	1			2	0	0	2			0	1	0	1			1	0	0	1			1	0	0	1				1	0	0	1
	1	0	0	1			1	1	0	2			1	0	0	1			1	0	0	1			1	0	0	1				1	0	0	1
	1	0	0	1			2	0	0	2			1	0	0	1			1	0	0	1			1	0	0	1				0	1	0	1
	0	1	0	1			1	1	0	2			0	0	1	1			1	0	0	1			1	0	0	1				0	1	0	1
	1	0	0	1			1	1	0	2			1	0	0	1			0	1	0	1			1	0	0	1				0	1	0	1
	1	0	0	1			1	1	0	2			0	1	0	1			1	0	0	1			1	0	0	1				0	1	0	1
	1	0	0	1			1	1	0	2			1	0	0	1			1	0	0	1			1	0	0	1				0	1	0	1
	0	1	0	1			2	0	0	2			1	0	0	1			1	0	0	1			0	1	0	1				1	0	0	1
	1	0	0	1			1	1	0	2			1	0	0	1			1	0	0	1			1	0	0	1				1	0	0	1
	1	0	0	1			1	1	0	2			0	1	0	1			1	0	0	1			1	0	0	1				1	0	0	1
	1	0	0	1			2	0	0	2			0	1	0	1			1	0	0	1			1	0	0	1				1	0	0	1
	1	0	0	1			2	0	0	2			0	1	0	1			1	0	0	1			1	0	0	1				1	0	0	1
	0	1	0	1			1	1	0	2			0	1	0	1			0	1	0	1			1	0	0	1				1	0	0	1
	1	0	0	1			2	0	0	2			1	0	0	1			0	1	0	1			1	0	0	1				1	0	0	1
	1	0	0	1			2	0	0	2			1	0	0	1			1	0	0	1			1	0	0	1				0	1	0	1
	1	0	0	1			2	0	0	2			1	0	0	1			1	0	0	1			1	0	0	1				1	0	0	1
	1	0	0	1			0	2	0	2			1	0	0	1			0	1	0	1			1	0	0	1				1	0	0	1
	1	0	0	1			0	2	0	2			1	0	0	1			0	1	0	1			1	0	0	1				1	0	0	1
	1	0	0	1			2	0	0	2			0	1	0	1			0	1	0	1			1	0	0	1				1	0	0	1
	1	0	0	1			1	1	0	2			1	0	0	1			1	0	0	1			1	0	0	1				1	0	0	1
	1	0	0	1			0	2	0	2			1	0	0	1			1	0	0	1			1	0	0	1				1	0	0	1
	1	0	0	1			1	1	0	2			1	0	0	1			1	0	0	1			1	0	0	1				1	0	0	1
	1	0	0	1			1	1	0	2			1	0	0	1			1	0	0	1			1	0	0	1				1	0	0	1
	1	0	0	1			2	0	0	2			1	0	0	1			1	0	0	1			1	0	0	1				1	0	0	1
	1	0	0	1			1	1	0	2			0	1	0	1			1	0	0	1			1	0	0	1				1	0	0	1
	1	0	0	1			1	1	0	2			1	0	0	1			1	0	0	1			1	0	0	1				1	0	0	1
	0	1	0	1			1	1	0	2			1	0	0	1			0	1	0	1			1	0	0	1				1	0	0	1
	1	0	0	1			2	0	0	2			1	0	0	1			1	0	0	1			1	0	0	1				1	0	0	1
	1	0	0	1			1	1	0	2			1	0	0	1			1	0	0	1			0	1	0	1				1	0	0	1
	1	0	0	1			0	2	0	2			1	0	0	1			1	0	0	1			1	0	0	1				1	0	0	1
	1	0	0	1			2	0	0	2			1	0	0	1			1	0	0	1			1	0	0	1				1	0	0	1
	1	0	0	1			1	1	0	2			1	0	0	1			1	0	0	1			1	0	0	1				1	0	0	1
	1	0	0	1			1	1	0	2			0	1	0	1			1	0	0	1			1	0	0	1				1	0	0	1
	2	0	0	2			1	1	0	2			0	1	0	1			1	0	0	1			1	0	0	1				1	0	0	1
	0	0	2	2			2	1	0	3			1	0	0	1			1	0	0	1			0	1	0	1				1	0	0	1
	2	0	0	2			3	0	0	3			0	1	0	1			1	0	0	1			1	0	0	1				0	1	0	1
	0	2	0	2			2	1	0	3			0	1	0	1			0	1	0	1			1	0	0	1				1	0	0	1
	2	0	0	2			2	1	0	3			0	0	1	1			1	0	0	1			1	0	0	1				1	0	0	1
	1	1	0	2			2	1	0	3			1	0	0	1			1	0	0	1			1	0	0	1				1	0	0	1
	0	2	0	2			2	1	0	3			1	0	0	1			1	0	0	1			1	0	0	1				1	0	0	1
	0	2	0	2			2	1	0	3			1	0	0	1			1	0	0	1			1	0	0	1				1	0	0	1
	0	2	0	2			1	1	1	3			1	0	0	1			1	0	0	1			1	0	0	1				1	0	0	1
	1	1	0	2			1	1	1	3			0	1	0	1			1	0	0	1			1	0	0	1				0	1	0	1
	1	1	0	2			2	1	0	3			1	0	0	1			1	0	0	1			1	0	0	1				1	0	0	1
	1	1	0	2			1	2	0	3			0	1	0	1			1	0	0	1			1	0	0	1				1	0	0	1
	0	2	0	2			2	1	0	3			1	0	0	1			1	0	0	1			1	0	0	1				1	0	0	1
	2	0	0	2			1	1	1	3			1	0	0	1			1	0	0	1			1	0	0	1				1	0	0	1
	2	0	0	2			2	1	0	3			1	0	0	1			1	0	0	1			0	1	0	1				1	0	0	1
	0	2	0	2			1	2	0	3			1	0	0	1			1	0	0	1			0	1	0	1				0	1	0	1
	2	0	0	2			1	2	0	3			0	1	0	1			1	0	0	1			1	0	0	1				0	0	1	1
	2	0	0	2			2	1	0	3			1	0	0	1			0	1	0	1			1	0	0	1				1	0	0	1
	2	0	0	2			1	1	1	3			1	0	0	1			0	1	0	1			1	0	0	1				1	0	0	1
	2	0	0	2			2	1	0	3			1	0	0	1			0	1	0	1			1	0	0	1				1	0	0	1
	2	0	0	2			2	1	0	3			0	1	0	1			1	0	0	1			1	0	0	1				0	1	0	1
	0	2	0	2			2	1	0	3			1	0	0	1			0	1	0	1			0	0	1	1				1	0	0	1
	1	1	0	2			1	2	0	3			1	0	0	1			0	1	0	1			1	0	0	1				1	0	0	1
	1	1	0	2			2	1	0	3			1	0	0	1			0	1	0	1			1	0	0	1				1	0	0	1
	2	0	0	2			3	1	0	4			0	1	0	1			1	0	0	1			1	0	0	1				1	0	0	1
	2	0	0	2			2	1	1	4			1	0	0	1			0	1	0	1			1	0	0	1				1	0	0	1
	2	0	0	2			2	2	0	4			1	0	0	1			0	1	0	1			0	0	1	1				1	0	0	1
	2	0	0	2			1	3	0	4			1	0	0	1			1	0	0	1			1	0	0	1				1	0	0	1
	0	1	1	2			2	2	0	4			1	0	0	1			1	0	0	1			0	1	0	1				0	1	0	1
	1	1	0	2			1	2	1	4			1	0	0	1			1	0	0	1			1	0	0	1				0	1	0	1
	1	1	0	2			3	1	0	4			1	0	0	1			1	0	0	1			1	0	0	1				1	0	0	1
	0	2	0	2			3	1	0	4			0	1	0	1			1	0	0	1			1	0	0	1				1	0	0	1
	2	0	0	2			1	2	1	4			1	0	0	1			1	0	0	1			1	0	0	1				1	0	0	1
	2	0	0	2			3	1	0	4			1	0	0	1			1	0	0	1			1	0	0	1				1	0	0	1
	2	0	0	2			2	2	0	4			1	0	0	1			1	0	0	1			1	0	0	1				0	1	0	1
	1	1	0	2			2	2	0	4			1	0	0	1			1	0	0	1			0	1	0	1				0	1	0	1
	1	1	0	2			3	1	0	4			1	0	0	1			1	0	0	1			0	1	0	1				1	0	0	1
	0	2	0	2			1	1	2	4			1	0	0	1			1	0	0	1			0	1	0	1				1	0	0	1
	0	2	0	2			3	1	0	4			1	0	0	1			1	0	0	1			0	1	0	1				1	0	0	1
	2	0	0	2			1	1	2	4			1	0	0	1			1	0	0	1			0	1	0	1				1	0	0	1
	1	1	0	2			3	2	0	5			1	0	0	1			1	0	0	1			0	1	0	1				1	0	0	1
	1	1	0	2			2	3	0	5			1	0	0	1			1	0	0	1			0	1	0	1				1	0	0	1
	1	1	0	2			1	3	1	5			1	0	0	1			1	0	0	1			1	0	0	1				1	0	0	1
	0	2	0	2			1	4	0	5			1	0	0	1			1	0	0	1			1	0	0	1				1	0	0	1
	2	0	0	2			2	3	0	5			1	0	0	1			1	0	0	1			0	1	0	1				1	0	0	1
	1	1	0	2			1	2	2	5			1	0	0	1			1	0	0	1			0	1	0	1				0	1	0	1
	2	0	0	2			4	1	0	5			0	1	0	1			1	0	0	1			1	0	0	1				0	1	0	1
	2	0	0	2			5	1	0	6			1	0	0	1			1	0	0	1			1	0	0	1				0	1	0	1
	2	0	0	2			2	3	1	6			0	1	0	1			1	0	0	1			1	0	0	1				0	1	0	1
	2	0	0	2			2	4	0	6			1	0	0	1			1	0	0	1			1	0	0	1				1	0	0	1
	1	0	1	2			4	2	0	6			1	0	0	1			1	0	0	1			1	0	0	1				0	1	0	1
	1	1	0	2			2	4	0	6			1	0	0	1			0	1	0	1			1	0	0	1				0	1	0	1
	2	0	0	2			5	1	0	6			1	0	0	1			1	0	0	1			1	0	0	1				0	1	0	1
	1	1	0	2			4	2	0	6			1	0	0	1			1	0	0	1			1	0	0	1				0	1	0	1
	2	0	0	2			2	2	2	6			1	0	0	1			1	0	0	1			0	1	0	1				1	0	0	1
	1	0	1	2			1	3	2	6			1	0	0	1			1	0	0	1			0	1	0	1				1	0	0	1
	2	0	0	2			3	3	0	6			1	0	0	1			0	1	0	1			1	0	0	1				1	0	0	1
	2	0	0	2			3	4	0	7			1	0	0	1			1	0	0	1			1	0	0	1				1	0	0	1
	1	1	0	2			3	2	2	7			1	0	0	1			1	0	0	1			1	0	0	1				1	0	0	1
	0	2	0	2			4	3	0	7			0	1	0	1			1	0	0	1			1	0	0	1				1	0	0	1
	2	0	0	2			3	4	0	7			1	0	0	1			1	0	0	1			1	0	0	1				0	1	0	1
	2	0	0	2			3	4	0	7			1	0	0	1			1	0	0	1			1	0	0	1				1	0	0	1
	0	2	0	2			4	4	0	8			1	0	0	1			1	0	0	1			1	0	0	1				1	0	0	1
	2	0	0	2			5	3	0	8			1	0	0	1			1	0	0	1			1	0	0	1				1	0	0	1
	2	0	0	2			2	4	2	8			1	0	0	1			1	0	0	1			1	0	0	1				1	0	0	1
	1	1	0	2			5	3	0	8			1	0	0	1			1	0	0	1			1	0	0	1				1	0	0	1
	2	0	0	2			4	5	0	9			1	0	0	1			1	0	0	1			1	0	0	1				1	0	0	1
	1	1	0	2			4	5	0	9			1	0	0	1			0	1	0	1			1	0	0	1				1	0	0	1
	2	0	0	2			2	7	0	9			1	0	0	1			0	1	0	1			1	0	0	1				1	0	0	1
	1	1	0	2			3	6	0	9			1	0	0	1			1	0	0	1			1	0	0	1				1	0	0	1
	0	2	0	2			3	5	2	10			0	1	0	1			1	0	0	1			1	0	0	1				0	1	0	1
	2	0	0	2			3	4	3	10			1	0	0	1			1	0	0	1			0	0	1	1				1	0	0	1
	2	0	0	2			5	3	2	10			1	0	0	1			1	0	0	1			1	0	0	1				1	0	0	1
	2	0	0	2			6	4	0	10			0	1	0	1			1	0	0	1			0	1	0	1				1	0	0	1
	2	0	0	2			5	5	1	11			0	1	0	1			1	0	0	1			0	1	0	1				1	0	0	1
	2	1	0	3			9	3	0	12			0	1	0	1			1	0	0	1			1	0	0	1				1	0	0	1
	3	0	0	3			4	7	1	12			1	0	0	1			0	1	0	1			0	1	0	1				1	0	0	1
	2	1	0	3			4	7	2	13			1	0	0	1			0	1	0	1			1	0	0	1				0	1	0	1
	1	1	1	3			5	6	2	13			1	0	0	1			1	0	0	1			1	0	0	1				1	0	0	1
	3	0	0	3			18	23	0	41			1	0	0	1			0	1	0	1			1	0	0	1				1	0	0	1
	3	0	0	3									0	1	0	1			0	1	0	1			1	0	0	1				1	0	0	1
	2	1	0	3		Average	1.29518	0.945783	0.14759	2.38855			0	1	0	1			0	1	0	1			1	0	0	1				0	1	0	1
	3	0	0	3		stdev	1.48616	1.75804	0.459107	3.11457			1	0	0	1			0	1	0	1			1	0	0	1				1	0	0	1
	2	1	0	3									1	0	0	1			0	1	0	1			1	0	0	1				1	0	0	1
	2	1	0	3									1	0	0	1			0	1	0	1			0	1	0	1				1	0	0	1
	3	0	0	3		Average	2.12329	1.77397	0.260274	4.15753			1	0	0	1			1	0	0	1			0	1	0	1				1	0	0	1
	2	1	0	3		stdev excluding 1 clone	1.87503	2.357	0.622063	4.06446			1	0	0	1			1	0	0	1			1	0	0	1				1	0	0	1
	1	2	0	3									1	0	0	1			1	0	0	1			1	0	0	1				1	0	0	1
	1	2	0	3									1	0	0	1			0	1	0	1			1	0	0	1				1	0	0	1
	1	2	0	3									1	0	0	1			1	0	0	1			1	0	0	1				1	0	0	1
	0	3	0	3									1	0	0	1			1	0	0	1			1	0	0	1				1	0	0	1
	1	2	0	3									1	0	0	1			1	0	0	1			1	0	0	1				1	0	0	1
	1	2	0	3									1	0	0	1			0	1	0	1			1	0	0	1				1	0	0	1
	3	0	0	3									1	0	0	1			0	1	0	1			1	0	0	1				0	1	0	1
	3	0	0	3									1	0	0	1			1	0	0	1			1	0	0	1				1	0	0	1
	3	0	0	3									1	0	0	1			0	1	0	1			1	0	0	1				1	0	0	1
	3	0	0	3									1	0	0	1			0	1	0	1			1	0	0	1				0	1	0	1
	2	0	1	3									1	0	0	1			0	1	0	1			1	0	0	1				0	1	0	1
	3	0	0	3									1	0	0	1			0	1	0	1			1	0	0	1				0	1	0	1
	2	1	0	3									1	0	0	1			1	0	0	1			1	0	0	1				0	1	0	1
	3	0	0	3									1	0	0	1			0	1	0	1			1	0	0	1				0	1	0	1
	2	0	1	3									1	0	0	1			1	0	0	1			1	0	0	1				0	1	0	1
	2	1	0	3									1	0	0	1			0	1	0	1			1	0	0	1				1	0	0	1
	2	1	0	3									1	0	0	1			1	0	0	1			1	0	0	1				0	1	0	1
	3	0	0	3									1	0	0	1			1	0	0	1			1	0	0	1				0	1	0	1
	3	0	0	3									0	1	0	1			0	1	0	1			1	0	0	1				1	0	0	1
	2	2	0	4									1	0	0	1			0	1	0	1			1	0	0	1				1	0	0	1
	2	2	0	4									1	0	0	1			0	1	0	1			1	0	0	1				1	0	0	1
	2	2	0	4									0	1	0	1			0	1	0	1			1	0	0	1				1	0	0	1
	1	3	0	4									1	0	0	1			0	1	0	1			1	0	0	1				1	0	0	1
	1	2	1	4									1	0	0	1			0	1	0	1			1	0	0	1				1	0	0	1
	3	1	0	4									1	0	0	1			1	0	0	1			1	0	0	1				0	1	0	1
	3	0	1	4									1	0	0	1			1	0	0	1			0	0	1	1				1	0	0	1
	2	2	0	4									1	0	0	1			1	0	0	1			0	1	0	1				1	0	0	1
	3	0	1	4									0	1	0	1			1	0	0	1			0	1	0	1				1	0	0	1
	4	0	0	4									0	1	0	1			1	0	0	1			1	0	0	1				1	0	0	1
	3	1	0	4									1	0	0	1			1	0	0	1			1	0	0	1				1	0	0	1
	2	3	0	5									1	0	0	1			0	1	0	1			0	0	1	1				0	1	0	1
	3	2	0	5									1	0	0	1			1	0	0	1			1	0	0	1				1	0	0	1
	2	2	1	5									1	0	0	1			0	1	0	1			1	0	0	1				1	0	0	1
	3	2	0	5									1	0	0	1			0	1	0	1			0	1	0	1				1	0	0	1
	5	1	0	6									1	0	0	1			1	0	0	1			0	1	0	1				1	0	0	1
	4	2	0	6									0	1	0	1			1	0	0	1			0	1	0	1				1	0	0	1
	1	5	0	6									1	0	0	1			1	0	0	1			0	1	0	1				1	0	0	1
	4	2	0	6									0	1	0	1			1	0	0	1			0	1	0	1				1	0	0	1
	3	3	0	6									1	0	0	1			1	0	0	1			0	1	0	1				0	1	0	1
	4	2	0	6									1	0	0	1			1	0	0	1			0	1	0	1				1	0	0	1
	2	4	0	6									1	0	0	1			1	0	0	1			0	1	0	1				0	1	0	1
	3	4	0	7									1	0	0	1			1	0	0	1			0	1	0	1				0	1	0	1
	2	3	2	7									0	1	0	1			1	0	0	1			0	1	0	1				0	1	0	1
	3	4	1	8									1	0	0	1			1	0	0	1			0	1	0	1				1	0	0	1
	7	2	0	9									1	0	0	1			0	1	0	1			0	1	0	1				1	0	0	1
	4	5	0	9									1	0	0	1			1	0	0	1			0	1	0	1				1	0	0	1
	2	7	0	9									1	0	0	1			1	0	0	1			1	0	0	1				1	0	0	1
	6	4	0	10									1	0	0	1			1	0	0	1			1	0	0	1				1	0	0	1
	4	6	0	10									1	0	0	1			1	0	0	1			1	0	0	1				1	0	0	1
	2	8	1	11									1	0	0	1			1	0	0	1			0	0	1	1				1	0	0	1
	6	4	2	12									1	0	0	1			1	0	0	1			1	0	0	1				1	0	0	1
	2	9	1	12									1	0	0	1			1	0	0	1			1	0	0	1				1	0	0	1
	6	7	0	13									1	0	0	1			1	0	0	1			1	0	0	1				1	0	0	1
	6	9	1	16									1	0	0	1			1	0	0	1			0	1	0	1				1	0	0	1
Average	1.17557	0.618321	0.0737913	1.86768									1	0	0	1			1	0	0	1			0	1	0	1				1	0	0	1
ttest	0.217773	0.00451845	0.0115587	0.00816458									0	1	0	1			1	0	0	1			0	1	0	1				1	0	0	1
stdev	1.03865	1.23589	0.289528	1.90804									1	0	0	1			1	0	0	1			1	0	0	1				1	0	0	1
													1	0	0	1			1	0	0	1			1	0	0	1				1	0	0	1
Average	1.95035	1.32624	0.141844	3.41844									1	0	0	1			1	0	0	1			1	0	0	1				1	0	0	1
ttest	0.365374	0.0700391	0.0566053	0.0647239									1	0	0	1			1	0	0	1			1	0	0	1				0	1	0	1
stdev excluding 1 clone	1.31652	1.78284	0.406757	2.53308									0	1	0	1			1	0	0	1			1	0	0	1				1	0	0	1
													0	1	0	1			1	0	0	1			0	1	0	1				1	0	0	1
													0	1	0	1			1	0	0	1			1	0	0	1				0	1	0	1
		Excluding one cell clone											1	0	0	1			0	1	0	1			0	1	0	1				1	0	0	1
		2 cell	3 cell	4 cell	5 cell	6 cell	7 cell	8 and above	cell number/ clone	stdev			1	0	0	1			1	0	0	1			1	0	0	1				0	1	0	1
3 day aci	FRT19a	75	31	11	4	7	2	11	141				0	1	0	1			0	0	1	1			0	1	0	1				0	1	0	1
	wh7frt19a	67	23	16	7	10	5	18	146				1	0	0	1			0	0	1	1			1	0	0	1				1	0	0	1
7 day aci	FRT19a	146	66	41	15	13	12	35	328				1	0	0	1			1	0	0	1			1	0	0	1				1	0	0	1
	wh7frt19a	174	81	60	36	23	20	88	482				0	0	1	1			1	0	0	1			0	1	0	1				1	0	0	1
14day aci	FRT19a	186	79	36	23	24	11	55	414				1	0	0	1			1	0	0	1			0	1	0	1				1	0	0	1
	wh7frt19a	128	47	24	20	19	17	90	345				1	0	0	1			1	0	0	1			1	0	0	1				1	0	0	1
													0	1	0	1			1	0	0	1			1	0	0	1				1	0	0	1
		Excluding one cell clone											1	0	0	1			1	0	0	1			0	1	0	1				1	0	0	1
	Percentage	2 cell	3 cell	4 cell	5 cell	6 cell	7 cell	8 and above	cell number/ clone	stdev			1	0	0	1			1	0	0	1			1	0	0	1				1	0	0	1
3 day aci	FRT19a	53.1915	21.9858	7.80142	2.83688	4.96454	1.41844	7.80142	3.41844	2.53308			1	0	0	1			1	0	0	1			0	1	0	1				1	0	0	1
	wh7frt19a	45.8904	15.7534	10.9589	4.79452	6.84932	3.42466	12.3288	2.38855	4.06446			1	0	0	1			1	0	0	1			1	0	0	1				0	1	0	1
7 day aci	FRT19a	44.5122	20.122	12.5	4.57317	3.96341	3.65854	10.6707	2.26442	4.26278			0	1	0	1			0	0	1	1			1	0	0	1				1	0	0	1
	wh7frt19a	36.0996	16.805	12.4481	7.46888	4.77178	4.14938	18.2573	3.19448	4.88602			1	0	0	1			1	0	0	1			1	0	0	1				1	0	0	1
14day aci	FRT19a	44.9275	19.0821	8.69565	5.55556	5.7971	2.657	13.285	2.60556	5.85529			1	0	0	1			1	0	0	1			0	1	0	1				1	0	0	1
	wh7frt19a	37.1014	13.6232	6.95652	5.7971	5.50725	4.92754	26.087	3.15597	5.97491			1	0	0	1			1	0	0	1			1	0	0	1				1	0	0	1
													1	0	0	1			1	0	0	1			1	0	0	1				1	0	0	1
													1	0	0	1			1	0	0	1			1	0	0	1				1	0	0	1
													1	0	0	1			1	0	0	1			1	0	0	1				1	0	0	1
													1	0	0	1			1	0	0	1			0	1	0	1				1	0	0	1
													1	0	0	1			2	0	0	2			0	1	0	1				1	0	0	1
													1	0	0	1			0	0	2	2			0	1	0	1				1	0	0	1
													0	1	0	1			2	0	0	2			0	1	0	1				1	0	0	1
													1	0	0	1			1	1	0	2			0	1	0	1				1	0	0	1
													1	0	0	1			1	1	0	2			0	1	0	1				1	0	0	1
													1	0	0	1			1	1	0	2			0	1	0	1				1	0	0	1
													1	0	0	1			0	2	0	2			0	1	0	1				1	0	0	1
													1	0	0	1			1	0	1	2			0	1	0	1				1	0	0	1
													1	0	0	1			1	1	0	2			1	0	0	1				1	0	0	1
													0	0	1	1			1	1	0	2			1	0	0	1				0	1	0	1
													1	0	0	1			1	1	0	2			1	0	0	1				1	0	0	1
													1	0	0	1			2	0	0	2			1	0	0	1				1	0	0	1
													1	0	0	1			0	0	2	2			1	0	0	1				1	0	0	1
													1	0	0	1			2	0	0	2			0	0	1	1				1	0	0	1
													1	0	0	1			2	0	0	2			1	0	0	1				0	0	1	1
													1	0	0	1			2	0	0	2			1	0	0	1				1	0	0	1
		All cell combined Including one cell clone											1	0	0	1			1	1	0	2			1	0	0	1				1	0	0	1
		1 cell	2 cell	3 cell	4 cell	5 cell	6 cell	7 cell	8 and above	Total			1	0	0	1			1	1	0	2			0	1	0	1				1	0	0	1
3 day aci	FRT19a	252	75	31	11	4	7	2	11	393			1	0	0	1			2	0	0	2			1	0	0	1				1	0	0	1
	wh7frt19a	186	67	23	16	7	10	5	18	332			0	1	0	1			1	1	0	2			1	0	0	1				1	0	0	1
7 day aci	FRT19a	504	146	66	41	15	13	12	35	832			1	0	0	1			2	0	0	2			1	0	0	1				1	0	0	1
	wh7frt19a	423	174	81	60	36	23	20	88	905			1	0	0	1			2	0	0	2			1	0	0	1				1	0	0	1
14day aci	FRT19a	486	186	79	36	23	24	11	55	900			1	0	0	1			2	0	0	2			1	0	0	1				0	1	0	1
	wh7frt19a	451	128	47	24	20	19	17	90	796			1	0	0	1			0	1	1	2			1	0	0	1				1	0	0	1
													1	0	0	1			2	0	0	2			0	1	0	1				1	0	0	1
													1	0	0	1			2	0	0	2			1	0	0	1				1	0	0	1
	All cell combined Including one cell clone												1	0	0	1			1	1	0	2			0	1	0	1				1	0	0	1
	Percentage	1 cell	2 cell	3 cell	4 cell	5 cell	6 cell	7 cell	8 and above	Cell No./Clone			1	0	0	1			0	2	0	2			1	0	0	1				2	0	0	2
3 day aci	FRT19a	64.1221	19.084	7.88804	2.79898	1.01781	1.78117	0.508906	2.79898	1.86768	1.90804		1	0	0	1			0	0	2	2			1	0	0	1				2	0	0	2
	wh7frt19a	56.0241	20.1807	6.92771	4.81928	2.10843	3.01205	1.50602	5.42169	2.38855	3.11457		1	0	0	1			0	2	0	2			1	0	0	1				2	0	0	2
7 day aci	FRT19a	60.5769	17.5481	7.93269	4.92788	1.80288	1.5625	1.44231	4.20673	2.26322	3.08783		1	0	0	1			2	0	0	2			1	0	0	1				2	0	0	2
	wh7frt19a	46.7403	19.2265	8.95028	6.62983	3.9779	2.54144	2.20994	9.72376	3.19448	4.11502		1	0	0	1			2	0	0	2			1	0	0	1				2	0	0	2
14day aci	FRT19a	54	20.6667	8.77778	4	2.55556	2.66667	1.22222	6.11111	2.60556	4.33356		1	0	0	1			2	0	0	2			1	0	0	1				1	0	1	2
	wh7frt19a	56.6583	16.0804	5.90452	3.01508	2.51256	2.38693	2.13568	11.3065	3.15597	4.64084		1	0	0	1			0	2	0	2			0	1	0	1				1	0	1	2
													1	0	0	1			1	0	1	2			0	1	0	1				1	0	1	2
													1	0	0	1			1	0	1	2			0	1	0	1				2	0	0	2
													1	0	0	1			2	0	0	2			0	1	0	1				1	1	0	2
	3 day aci		7 day aci		14day aci								1	0	0	1			2	0	0	2			0	1	0	1				1	1	0	2
	FRT19a	wh7frt19a	FRT19a	wh7frt19a	FRT19a	wh7frt19a							1	0	0	1			0	1	1	2			1	0	0	1				1	1	0	2
1 cell clone	64.1221	56.0241	60.5769	46.7403	54	56.6583							1	0	0	1			0	2	0	2			1	0	0	1				2	0	0	2
Rest clone	35.8779	43.9759	39.4231	53.2597	46	43.3417							0	1	0	1			2	0	0	2			0	1	0	1				1	1	0	2
													1	0	0	1			1	1	0	2			1	0	0	1				2	0	0	2
	100	100	100	100	100	100							1	0	0	1			2	0	0	2			1	0	0	1				2	0	0	2
													1	0	0	1			2	0	0	2			1	0	0	1				2	0	0	2
													1	0	0	1			2	0	0	2			0	0	1	1				2	0	0	2
													1	0	0	1			2	0	0	2			0	1	0	1				1	1	0	2
													1	0	0	1			2	0	0	2			0	1	0	1				2	0	0	2
													1	0	0	1			2	0	0	2			0	1	0	1				2	0	0	2
													1	0	0	1			1	1	0	2			1	0	0	1				2	0	0	2
													1	0	0	1			0	2	0	2			1	0	0	1				0	0	2	2
													1	0	0	1			0	2	0	2			0	1	0	1				2	0	0	2
													1	0	0	1			2	0	0	2			1	0	0	1				1	1	0	2
													1	0	0	1			2	0	0	2			1	0	0	1				1	1	0	2
													1	0	0	1			0	2	0	2			1	0	0	1				1	1	0	2
													1	0	0	1			1	1	0	2			1	0	0	1				1	0	1	2
													1	0	0	1			0	2	0	2			1	0	0	1				1	1	0	2
													0	1	0	1			0	2	0	2			1	0	0	1				1	0	1	2
													0	1	0	1			2	0	0	2			1	0	0	1				2	0	0	2
													1	0	0	1			2	0	0	2			1	0	0	1				2	0	0	2
													1	0	0	1			1	1	0	2			1	0	0	1				2	0	0	2
													1	0	0	1			0	2	0	2			1	0	0	1				2	0	0	2
													1	0	0	1			1	1	0	2			1	0	0	1				1	1	0	2
													1	0	0	0			2	0	0	2			1	0	0	1				2	0	0	2
													1	0	0	1			2	0	0	2			2	0	0	2				2	0	0	2
													0	1	0	1			2	0	0	2			2	0	0	2				2	0	0	2
													0	1	0	1			2	0	0	2			1	1	0	2				1	1	0	2
													1	0	0	1			2	0	0	2			2	0	0	2				2	0	0	2
													0	0	1	1			1	1	0	2			1	1	0	2				1	1	0	2
													0	1	0	1			2	0	0	2			2	0	0	2				0	2	0	2
													1	0	0	1			1	1	0	2			2	0	0	2				0	1	1	2
													1	0	0	1			2	0	0	2			2	0	0	2				0	2	0	2
													0	1	0	1			1	0	1	2			2	0	0	2				0	2	0	2
													0	1	0	1			0	0	2	2			0	2	0	2				2	0	0	2
													0	1	0	1			2	0	0	2			1	1	0	2				0	2	0	2
													0	1	0	1			0	2	0	2			0	2	0	2				0	2	0	2
													0	0	1	1			1	1	0	2			0	2	0	2				1	1	0	2
													0	1	0	1			1	1	0	2			2	0	0	2				0	2	0	2
													1	0	0	1			0	1	1	2			1	1	0	2				1	1	0	2
													1	0	0	1			0	2	0	2			0	2	0	2				1	1	0	2
													1	0	0	1			0	2	0	2			2	0	0	2				2	0	0	2
													0	1	0	1			1	1	0	2			2	0	0	2				2	0	0	2
													2	0	0	2			0	2	0	2			2	0	0	2				1	1	0	2
													1	1	0	2			1	1	0	2			1	1	0	2				2	0	0	2
													0	2	0	2			0	2	0	2			2	0	0	2				2	0	0	2
													0	2	0	2			0	1	1	2			2	0	0	2				2	0	0	2
													2	0	0	2			0	1	1	2			1	1	0	2				2	0	0	2
													1	1	0	2			1	1	0	2			2	0	0	2				1	1	0	2
													0	2	0	2			1	1	0	2			2	0	0	2				1	1	0	2
													1	1	0	2			2	0	0	2			0	2	0	2				2	0	0	2
													2	0	0	2			0	2	0	2			2	0	0	2				2	0	0	2
													0	2	0	2			0	2	0	2			0	2	0	2				0	2	0	2
													1	1	0	2			2	0	0	2			2	0	0	2				2	0	0	2
													1	1	0	2			2	0	0	2			2	0	0	2				2	0	0	2
													0	2	0	2			1	0	1	2			2	0	0	2				1	1	0	2
													2	0	0	2			2	0	0	2			2	0	0	2				2	0	0	2
													1	1	0	2			2	0	0	2			2	0	0	2				1	0	1	2
													1	1	0	2			2	0	0	2			2	0	0	2				0	2	0	2
													1	1	0	2			2	0	0	2			0	2	0	2				1	1	0	2
													2	0	0	2			2	0	0	2			2	0	0	2				1	1	0	2
													0	2	0	2			2	0	0	2			2	0	0	2				2	0	0	2
													1	1	0	2			1	0	1	2			2	0	0	2				1	1	0	2
													2	0	0	2			2	0	0	2			1	1	0	2				2	0	0	2
													2	0	0	2			2	0	0	2			1	1	0	2				2	0	0	2
													0	2	0	2			1	1	0	2			2	0	0	2				1	1	0	2
													0	1	1	2			2	0	0	2			1	1	0	2				1	1	0	2
													1	1	0	2			1	1	0	2			2	0	0	2				0	2	0	2
													2	0	0	2			2	0	0	2			1	1	0	2				0	1	1	2
													2	0	0	2			2	0	0	2			2	0	0	2				0	2	0	2
													0	1	1	2			2	0	0	2			0	2	0	2				1	1	0	2
													2	0	0	2			2	0	0	2			0	2	0	2				1	1	0	2
													1	1	0	2			2	0	0	2			1	1	0	2				2	0	0	2
													2	0	0	2			2	0	0	2			2	0	0	2				2	0	0	2
													1	1	0	2			2	0	0	2			2	0	0	2				2	0	0	2
													1	1	0	2			2	0	0	2			2	0	0	2				2	0	0	2
													0	2	0	2			0	2	0	2			1	1	0	2				2	0	0	2
													0	1	1	2			2	0	0	2			1	1	0	2				2	0	0	2
													0	2	0	2			1	1	0	2			0	2	0	2				2	0	0	2
													0	2	0	2			1	1	0	2			2	0	0	2				2	0	0	2
													1	1	0	2			0	2	0	2			2	0	0	2				2	0	0	2
													0	0	2	2			0	2	0	2			2	0	0	2				2	0	0	2
													2	0	0	2			1	1	0	2			1	1	0	2				1	1	0	2
													1	1	0	2			0	2	0	2			2	0	0	2				2	0	0	2
													1	1	0	2			2	0	0	2			1	1	0	2				1	1	0	2
													1	1	0	2			1	1	0	2			2	0	0	2				2	0	0	2
													0	2	0	2			2	0	0	2			2	0	0	2				2	0	0	2
													1	1	0	2			2	0	0	2			0	2	0	2				2	0	0	2
													2	0	0	2			1	1	0	2			1	1	0	2				0	2	0	2
													1	1	0	2			2	0	0	2			2	0	0	2				2	0	0	2
													1	1	0	2			1	1	0	2			0	1	1	2				1	1	0	2
													2	0	0	2			1	1	0	2			2	0	0	2				2	0	0	2
													2	0	0	2			1	1	0	2			2	0	0	2				2	0	0	2
													1	1	0	2			1	1	0	2			0	2	0	2				2	0	0	2
													1	1	0	2			1	1	0	2			1	1	0	2				2	0	0	2
													0	2	0	2			1	1	0	2			2	0	0	2				1	1	0	2
													0	2	0	2			0	2	0	2			2	0	0	2				2	0	0	2
													1	1	0	2			1	1	0	2			1	1	0	2				2	0	0	2
													1	1	0	2			0	0	2	2			2	0	0	2				2	0	0	2
													2	0	0	2			2	0	0	2			2	0	0	2				2	0	0	2
													1	1	0	2			0	2	0	2			2	0	0	2				2	0	0	2
													2	0	0	2			1	1	0	2			1	1	0	2				1	1	0	2
													1	1	0	2			1	1	0	2			1	1	0	2				2	0	0	2
													0	2	0	2			2	0	0	2			2	0	0	2				1	1	0	2
													1	1	0	2			0	0	2	2			2	0	0	2				2	0	0	2
													1	1	0	2			1	0	1	2			2	0	0	2				2	0	0	2
													2	0	0	2			2	0	0	2			1	1	0	2				2	0	0	2
													1	1	0	2			1	1	0	2			2	0	0	2				2	0	0	2
													2	0	0	2			2	0	0	2			2	0	0	2				1	1	0	2
													1	1	0	2			1	1	0	2			0	0	2	2				2	0	0	2
													2	0	0	2			2	0	0	2			2	0	0	2				2	0	0	2
													0	2	0	2			2	0	0	2			1	1	0	2				2	0	0	2
													2	0	0	2			0	2	0	2			1	1	0	2				2	0	0	2
													1	1	0	2			2	0	0	2			2	0	0	2				2	0	0	2
													0	2	0	2			1	1	0	2			2	0	0	2				2	0	0	2
													0	2	0	2			1	1	0	2			2	0	0	2				2	0	0	2
													1	1	0	2			0	2	0	2			0	2	0	2				2	0	0	2
													0	2	0	2			1	1	0	2			2	0	0	2				3	0	0	3
													2	0	0	2			0	2	0	2			1	1	0	2				3	0	0	3
													1	1	0	2			1	1	0	2			0	1	1	2				2	1	0	3
													2	0	0	2			1	0	1	2			2	0	0	2				0	3	0	3
													2	0	0	2			1	1	0	2			2	0	0	2				0	3	0	3
													1	1	0	2			1	1	0	2			2	0	0	2				2	1	0	3
													1	1	0	2			0	2	0	2			1	1	0	2				3	0	0	3
													1	1	0	2			1	1	0	2			0	2	0	2				2	1	0	3
													2	0	0	2			2	0	0	2			2	0	0	2				3	0	0	3
													1	1	0	2			2	0	0	2			1	1	0	2				2	1	0	3
													2	0	0	2			2	0	0	2			1	0	1	2				1	2	0	3
													1	0	1	2			1	0	1	2			2	0	0	2				0	3	0	3
													0	2	0	2			2	0	0	2			2	0	0	2				2	1	0	3
													1	1	0	2			1	1	0	2			2	0	0	2				3	0	0	3
													2	0	0	2			1	0	1	2			1	1	0	2				2	1	0	3
													1	1	0	2			2	0	0	2			2	0	0	2				3	0	0	3
													2	0	0	2			2	0	0	2			0	2	0	2				3	0	0	3
													1	1	0	2			2	0	0	2			0	2	0	2				3	0	0	3
													2	0	0	2			1	0	1	2			1	1	0	2				1	2	0	3
													2	0	0	2			1	2	0	3			2	0	0	2				2	1	0	3
													2	0	0	2			1	2	0	3			1	1	0	2				3	0	0	3
													0	2	0	2			1	2	0	3			1	1	0	2				2	1	0	3
													1	1	0	2			0	1	2	3			1	1	0	2				2	1	0	3
													0	2	0	2			2	1	0	3			1	1	0	2				2	1	0	3
													2	0	0	2			2	1	0	3			1	0	1	2				3	0	0	3
													1	1	0	2			2	1	0	3			0	2	0	2				2	1	0	3
													2	0	0	2			3	0	0	3			1	1	0	2				2	1	0	3
													2	0	0	2			0	3	0	3			1	1	0	2				1	2	0	3
													1	0	1	2			2	1	0	3			0	2	0	2				3	0	0	3
													2	0	0	2			2	1	0	3			1	1	0	2				2	1	0	3
													1	1	0	2			2	1	0	3			2	0	0	2				2	1	0	3
													2	0	0	2			3	0	0	3			0	2	0	2				1	2	0	3
													2	0	0	2			2	1	0	3			1	1	0	2				1	2	0	3
													2	0	0	2			1	2	0	3			1	1	0	2				2	1	0	3
													2	0	0	2			2	1	0	3			2	0	0	2				2	1	0	3
													2	0	0	2			0	2	1	3			2	0	0	2				3	0	0	3
													2	0	0	2			0	3	0	3			1	1	0	2				3	0	0	3
													1	1	0	2			2	1	0	3			2	0	0	2				2	0	1	3
													1	1	0	2			1	2	0	3			1	1	0	2				3	0	0	3
													1	1	0	2			2	1	0	3			0	1	1	2				1	2	0	3
													1	1	0	2			1	2	0	3			0	1	1	2				0	3	0	3
													1	1	0	2			3	0	0	3			1	1	0	2				2	1	0	3
													2	0	0	2			2	1	0	3			0	0	2	2				2	1	0	3
													2	0	0	2			1	2	0	3			1	1	0	2				2	1	0	3
													2	0	0	2			1	2	0	3			2	0	0	2				3	0	0	3
													1	1	0	2			1	2	0	3			1	1	0	2				2	0	1	3
													1	1	0	2			2	1	0	3			2	0	0	2				3	0	0	3
													0	0	2	2			0	3	0	3			0	1	1	2				2	2	0	4
													1	1	0	2			2	1	0	3			2	0	0	2				0	2	2	4
													2	0	0	2			1	2	0	3			2	0	0	2				2	2	0	4
													2	0	0	2			2	1	0	3			2	0	0	2				4	0	0	4
													2	0	0	2			2	1	0	3			1	0	1	2				0	4	0	4
													2	0	0	2			2	1	0	3			2	0	0	2				0	4	0	4
													2	0	0	2			1	1	1	3			0	2	0	2				3	1	0	4
													2	0	0	2			2	1	0	3			2	0	0	2				2	2	0	4
													1	1	0	2			1	2	0	3			2	0	0	2				4	0	0	4
													2	0	0	2			3	0	0	3			0	1	1	2				1	3	0	4
													1	1	0	2			3	0	0	3			1	1	0	2				1	3	0	4
													2	0	0	2			1	2	0	3			2	0	0	2				4	0	0	4
													2	0	0	2			3	0	0	3			2	0	0	2				1	3	0	4
													2	0	0	2			2	1	0	3			1	1	0	2				2	2	0	4
													2	0	0	2			3	0	0	3			2	0	0	2				3	1	0	4
													2	0	0	2			1	0	2	3			0	2	0	2				2	2	0	4
													2	0	0	2			0	3	0	3			2	0	0	2				2	1	1	4
													1	1	0	2			1	2	0	3			0	2	0	2				4	0	0	4
													2	0	0	2			2	1	0	3			2	0	0	2				1	1	2	4
													2	0	0	2			2	1	0	3			1	1	0	2				4	0	0	4
													2	0	0	2			2	0	1	3			0	2	0	2				4	0	0	4
													2	0	0	2			1	2	0	3			2	0	0	2				2	2	0	4
													2	0	0	2			1	2	0	3			0	1	1	2				2	2	0	4
													2	0	0	2			2	1	0	3			1	1	0	2				4	0	0	4
													0	1	1	2			3	0	0	3			1	1	0	2				2	3	0	5
													2	1	0	3			3	0	0	3			0	2	0	2				4	1	0	5
													1	2	0	3			1	2	0	3			1	1	0	2				2	3	0	5
													2	1	0	3			1	2	0	3			1	1	0	2				2	3	0	5
													3	0	0	3			1	2	0	3			1	1	0	2				3	2	0	5
													1	2	0	3			3	0	0	3			1	1	0	2				5	0	0	5
													2	1	0	3			1	2	0	3			1	1	0	2				3	2	0	5
													0	3	0	3			2	1	0	3			1	1	0	2				1	4	0	5
													1	2	0	3			0	1	2	3			1	1	0	2				4	1	0	5
													3	0	0	3			3	0	0	3			2	0	0	2				4	1	0	5
													3	0	0	3			3	0	0	3			2	0	0	2				2	3	0	5
													2	1	0	3			3	0	0	3			2	0	0	2				1	4	0	5
													2	1	0	3			1	2	0	3			1	1	0	2				4	1	0	5
													1	2	0	3			2	1	0	3			2	0	0	2				4	1	0	5
													1	2	0	3			0	1	2	3			2	0	0	2				2	2	1	5
													1	2	0	3			2	1	0	3			2	0	0	2				4	1	0	5
													2	1	0	3			3	0	0	3			2	0	0	2				2	3	0	5
													2	1	0	3			3	0	0	3			1	1	0	2				5	0	0	5
													2	1	0	3			2	1	0	3			1	1	0	2				2	1	2	5
													2	1	0	3			2	1	0	3			2	0	0	2				2	3	0	5
													0	1	2	3			2	1	0	3			1	1	0	2				4	0	2	6
													1	2	0	3			2	1	0	3			2	0	0	2				4	2	0	6
													2	1	0	3			1	2	0	3			2	0	0	2				2	4	0	6
													0	3	0	3			2	1	0	3			3	0	0	3				1	5	0	6
													1	2	0	3			2	1	0	3			2	1	0	3				3	2	1	6
													2	1	0	3			2	1	0	3			2	1	0	3				3	3	0	6
													2	1	0	3			1	2	0	3			1	2	0	3				4	2	0	6
													2	0	1	3			2	1	0	3			2	1	0	3				2	2	2	6
													3	0	0	3			1	2	0	3			1	2	0	3				6	0	0	6
													1	2	0	3			2	2	0	4			2	1	0	3				6	0	0	6
													1	2	0	3			2	2	0	4			2	1	0	3				3	3	0	6
													2	1	0	3			2	2	0	4			0	2	1	3				5	1	0	6
													2	1	0	3			2	2	0	4			3	0	0	3				5	1	0	6
													2	1	0	3			2	2	0	4			2	1	0	3				6	0	0	6
													2	1	0	3			3	1	0	4			3	0	0	3				6	0	0	6
													1	2	0	3			2	2	0	4			1	2	0	3				4	2	0	6
													1	2	0	3			1	3	0	4			1	2	0	3				0	4	2	6
													1	1	1	3			2	2	0	4			1	1	1	3				3	1	2	6
													2	1	0	3			2	2	0	4			0	3	0	3				4	2	0	6
													3	0	0	3			3	0	1	4			2	1	0	3				5	2	0	7
													2	1	0	3			4	0	0	4			2	1	0	3				2	3	2	7
													2	1	0	3			1	3	0	4			3	0	0	3				3	2	2	7
													3	0	0	3			3	1	0	4			2	1	0	3				4	3	0	7
													2	1	0	3			2	2	0	4			1	1	1	3				4	3	0	7
													3	0	0	3			3	1	0	4			0	3	0	3				2	3	2	7
													2	1	0	3			3	1	0	4			0	3	0	3				2	3	2	7
													1	2	0	3			4	0	0	4			3	0	0	3				3	4	0	7
													1	2	0	3			4	0	0	4			2	0	1	3				3	4	0	7
													1	2	0	3			4	0	0	4			3	0	0	3				3	1	3	7
													2	0	1	3			2	2	0	4			3	0	0	3				3	4	0	7
													1	2	0	3			1	2	1	4			3	0	0	3				5	0	2	7
													1	2	0	3			4	0	0	4			3	0	0	3				5	1	1	7
													3	0	0	3			2	2	0	4			1	2	0	3				4	3	0	7
													1	2	0	3			1	3	0	4			3	0	0	3				5	2	0	7
													3	0	0	3			0	4	0	4			2	1	0	3				4	3	0	7
													2	1	0	3			3	1	0	4			3	0	0	3				6	1	0	7
													2	0	1	3			2	2	0	4			1	2	0	3				2	5	1	8
													2	1	0	3			2	2	0	4			2	1	0	3				6	2	0	8
													3	0	0	3			0	4	0	4			3	0	0	3				3	5	0	8
													0	3	0	3			2	2	0	4			3	0	0	3				3	5	0	8
													1	2	0	3			3	1	0	4			2	1	0	3				6	2	0	8
													3	0	0	3			1	3	0	4			2	1	0	3				3	3	2	8
													2	0	1	3			4	0	0	4			3	0	0	3				6	2	0	8
													2	1	0	3			2	2	0	4			2	1	0	3				3	5	0	8
													3	0	0	3			1	3	0	4			0	3	0	3				4	4	0	8
													3	0	0	3			4	0	0	4			1	2	0	3				6	2	0	8
													2	1	0	3			3	1	0	4			2	1	0	3				2	3	3	8
													2	2	0	4			4	0	0	4			1	2	0	3				5	4	0	9
													0	3	1	4			3	1	0	4			1	1	1	3				2	5	2	9
													0	3	1	4			4	0	0	4			3	0	0	3				4	5	0	9
													2	0	2	4			2	1	1	4			0	2	1	3				2	7	0	9
													3	1	0	4			1	1	2	4			3	0	0	3				3	6	0	9
													3	1	0	4			1	3	0	4			3	0	0	3				2	7	0	9
													2	2	0	4			0	2	2	4			1	2	0	3				2	5	2	9
													3	1	0	4			4	0	0	4			2	1	0	3				5	4	0	9
													3	1	0	4			2	2	0	4			1	2	0	3				3	6	0	9
													2	2	0	4			3	1	0	4			2	1	0	3				5	2	2	9
													2	2	0	4			1	3	0	4			3	0	0	3				7	2	0	9
													2	0	2	4			2	1	1	4			2	1	0	3				7	2	0	9
													1	3	0	4			3	1	0	4			1	2	0	3				5	4	0	9
													3	1	0	4			4	0	0	4			1	2	0	3				8	1	0	9
													2	2	0	4			3	1	0	4			1	2	0	3				5	4	0	9
													0	4	0	4			2	0	2	4			1	1	1	3				5	4	0	9
													3	1	0	4			2	2	0	4			2	1	0	3				3	4	3	10
													0	3	1	4			3	1	0	4			2	1	0	3				4	4	2	10
													3	1	0	4			3	1	0	4			2	1	0	3				3	5	2	10
													2	2	0	4			1	3	0	4			1	1	1	3				5	4	1	10
													3	1	0	4			2	2	0	4			2	1	0	3				6	4	0	10
													3	1	0	4			1	2	1	4			2	1	0	3				1	7	2	10
													0	4	0	4			3	1	1	5			1	2	0	3				9	1	0	10
													0	4	0	4			2	3	0	5			0	2	1	3				4	3	3	10
													2	2	0	4			2	3	0	5			2	1	0	3				7	3	0	10
													2	2	0	4			3	2	0	5			2	1	0	3				5	4	1	10
													1	2	1	4			3	1	1	5			2	0	1	3				3	6	1	10
													2	2	0	4			2	3	0	5			2	1	0	3				8	1	1	10
													3	1	0	4			5	0	0	5			3	0	0	3				5	5	0	10
													2	2	0	4			5	0	0	5			1	2	0	3				4	4	2	10
													1	3	0	4			3	2	0	5			2	1	0	3				4	6	0	10
													3	1	0	4			3	2	0	5			2	1	0	3				5	5	0	10
													4	0	0	4			0	2	3	5			2	1	0	3				2	4	4	10
													2	2	0	4			3	2	0	5			2	1	0	3				2	9	0	11
													2	2	0	4			1	4	0	5			3	0	0	3				3	8	0	11
													2	2	0	4			3	2	0	5			2	2	0	4				7	4	0	11
													3	1	0	4			3	2	0	5			4	0	0	4				5	6	0	11
													2	2	0	4			2	2	1	5			4	0	0	4				5	3	3	11
													2	2	0	4			4	1	0	5			0	2	2	4				9	0	2	11
													1	3	0	4			2	3	0	5			3	1	0	4				5	6	1	12
													3	1	0	4			1	4	0	5			4	0	0	4				5	7	0	12
													4	1	0	5			3	2	0	5			0	4	0	4				6	4	2	12
													4	1	0	5			1	4	0	5			3	1	0	4				8	4	0	12
													2	3	0	5			3	2	0	5			4	0	0	4				4	7	2	13
													2	3	0	5			1	4	0	5			2	2	0	4				4	7	2	13
													3	1	1	5			2	3	0	5			4	0	0	4				6	5	2	13
													2	3	0	5			5	0	0	5			4	0	0	4				8	5	0	13
													1	4	0	5			3	2	0	5			0	3	1	4				5	8	1	14
													5	0	0	5			1	3	1	5			4	0	0	4				5	7	2	14
													2	2	1	5			1	4	0	5			4	0	0	4				8	6	0	14
													5	0	0	5			3	2	0	5			3	1	0	4				7	7	0	14
													2	3	0	5			3	2	0	5			1	3	0	4				7	7	0	14
													4	1	0	5			1	4	0	5			2	2	0	4				10	4	1	15
													1	4	0	5			3	2	0	5			2	2	0	4				1	12	2	15
													1	4	0	5			3	2	0	5			2	0	2	4				7	7	1	15
													3	2	0	5			2	3	0	5			2	0	2	4				4	10	1	15
													4	0	2	6			5	0	0	5			3	0	1	4				3	12	1	16
													4	2	0	6			2	1	2	5			1	3	0	4				2	12	2	16
													2	4	0	6			4	2	0	6			3	1	0	4				8	8	0	16
													2	3	1	6			2	4	0	6			2	2	0	4				12	4	0	16
													4	2	0	6			1	3	2	6			2	2	0	4				6	9	2	17
													2	4	0	6			5	1	0	6			3	0	1	4				7	10	0	17
													1	5	0	6			4	2	0	6			2	2	0	4				4	13	1	18
													4	0	2	6			3	3	0	6			4	0	0	4				9	10	0	19
													4	2	0	6			2	4	0	6			4	0	0	4				10	6	3	19
													2	2	2	6			4	2	0	6			2	2	0	4				2	15	2	19
													2	2	2	6			4	2	0	6			2	2	0	4				14	6	0	20
													6	0	0	6			4	2	0	6			1	2	1	4				7	15	0	22
													3	3	0	6			5	0	1	6			4	0	0	4				7	11	4	22
													5	2	0	7			2	4	0	6			1	2	1	4				14	5	3	22
													3	4	0	7			3	3	0	6			4	0	0	4				4	19	1	24
													3	4	0	7			6	0	0	6			4	1	0	5				15	7	2	24
													2	4	1	7			2	4	0	6			3	2	0	5				14	9	4	27
													0	7	0	7			2	4	0	6			3	2	0	5				10	15	2	27
													3	4	0	7			4	2	0	6			1	3	1	5				9	16	3	28
													4	3	0	7			3	3	0	6			2	3	0	5				16	12	2	30
													6	1	0	7			4	1	1	6			2	3	0	5				11	20	3	34
													2	2	3	7			3	3	0	6			4	1	0	5				15	20	5	40
													5	2	0	7			3	3	0	6			4	1	0	5				19	21	2	42
													2	5	0	7			3	3	0	6			4	1	0	5			Average	1.82013	1.15472	0.181132	3.15597
													4	3	0	7			4	1	1	6			5	0	0	5			stdev	2.15205	2.5797	0.612544	4.64084
													2	6	0	8			3	4	0	7			1	1	3	5
													5	3	0	8			4	3	0	7			2	2	1	5
													1	7	0	8			3	4	0	7			2	3	0	5			Average	3.10725	2.45217	0.408696	5.96812
													2	5	1	8			3	4	0	7			3	2	0	5			stdev excluding 1 clone	2.75187	3.49312	0.874998	5.97491
													5	3	0	8			5	2	0	7			1	3	1	5
													5	2	2	9			4	3	0	7			1	1	3	5
													4	5	0	9			5	2	0	7			3	2	0	5
													5	4	0	9			4	3	0	7			3	2	0	5
													1	8	0	9			6	0	1	7			2	1	2	5
													5	3	1	9			5	2	0	7			2	2	1	5
													7	2	0	9			3	4	0	7			2	3	0	5
													4	5	0	9			3	2	2	7			2	2	1	5
													2	6	1	9			3	1	3	7			4	1	0	5
													4	6	0	10			4	2	1	7			1	2	3	6
													7	3	1	11			3	4	0	7			3	3	0	6
													6	5	1	12			3	4	0	7			5	1	0	6
													2	8	2	12			3	4	0	7			6	0	0	6
													4	8	0	12			4	3	0	7			5	1	0	6
													4	6	2	12			4	3	0	7			5	1	0	6
													2	9	1	12			4	3	0	7			1	4	1	6
													4	8	0	12			3	5	0	8			2	4	0	6
													5	8	0	13			3	5	0	8			2	4	0	6
													4	9	0	13			1	5	2	8			6	0	0	6
													7	7	0	14			7	1	0	8			3	3	0	6
													8	6	0	14			2	6	0	8			1	5	0	6
													8	7	0	15			2	6	0	8			1	4	1	6
													8	7	0	15			2	4	2	8			5	1	0	6
													6	11	2	19			8	0	0	8			4	2	0	6
													10	7	3	20			6	2	0	8			2	4	0	6
													8	7	5	20			5	3	0	8			3	3	0	6
													9	13	2	24			5	3	0	8			3	3	0	6
													13	12	2	27			4	4	0	8			5	1	0	6
													4	22	1	27			4	5	0	9			6	0	0	6
													8	16	6	30			3	5	1	9			5	1	0	6
													8	23	2	33			3	5	1	9			4	2	0	6
												Average	1.26442	0.90024	0.0997596	2.26322			9	0	0	9			2	3	1	6
												Ttest	1.09572e-08	8.81167e-05	0.00329663	9.41428e-08			1	6	2	9			4	2	0	6
												stdev	1.34165	1.92729	0.450591	3.08783			6	2	1	9			6	1	0	7
																			8	1	0	9			4	2	1	7
																			6	2	1	9			3	4	0	7
																			3	3	3	9			4	3	0	7
												Average	2.09451	1.88415	0.228659	4.20732			2	5	2	9			4	2	1	7
												ttest	0.00125865	0.0676792	0.0930846	0.00482351			2	7	0	9			4	2	1	7
												stdev excluding 1 clone	1.7728	2.76268	0.68612	4.26278			2	5	2	9			3	4	0	7
																			7	2	0	9			6	1	0	7
																			2	3	4	9			4	3	0	7
																			6	3	0	9			4	3	0	7
																			3	6	0	9			3	2	2	7
																			6	3	0	9			5	3	0	8
																			3	7	0	10			2	3	3	8
																			2	8	0	10			5	3	0	8
																			6	4	0	10			6	2	0	8
																			2	8	0	10			4	4	0	8
																			3	7	0	10			2	5	1	8
																			1	7	2	10			2	4	2	8
																			4	6	0	10			3	5	0	8
																			4	6	0	10			5	3	0	8
																			4	5	1	10			3	5	0	8
																			5	3	3	11			2	6	0	8
																			5	5	1	11			4	3	1	8
																			5	6	0	11			6	1	2	9
																			5	6	0	11			5	4	0	9
																			5	6	0	11			6	3	0	9
																			6	5	0	11			5	3	1	9
																			11	0	0	11			3	4	2	9
																			6	2	3	11			4	4	1	9
																			3	9	0	12			4	6	0	10
																			3	8	1	12			2	8	0	10
																			5	6	1	12			5	5	0	10
																			4	8	0	12			7	3	0	10
																			5	7	0	12			3	7	0	10
																			4	6	2	12			2	8	1	11
																			5	7	1	13			4	7	0	11
																			6	5	2	13			6	5	0	11
																			6	4	3	13			6	4	1	11
																			6	5	2	13			5	2	4	11
																			7	6	0	13			4	7	0	11
																			4	9	0	13			3	8	0	11
																			8	5	0	13			12	0	0	12
																			9	4	0	13			3	8	1	12
																			7	7	0	14			2	9	1	12
																			8	6	1	15			8	4	1	13
																			7	6	2	15			3	10	0	13
																			8	4	3	15			3	8	2	13
																			9	6	0	15			7	6	0	13
																			5	10	1	16			5	6	2	13
																			6	8	2	16			4	9	0	13
																			9	7	0	16			8	6	0	14
																			8	9	0	17			9	3	2	14
																			7	10	0	17			7	5	3	15
																			8	10	0	18			5	7	3	15
																			3	15	0	18			5	9	2	16
																			7	11	0	18			11	5	0	16
																			9	10	0	19			8	7	2	17
																			6	14	0	20			7	11	0	18
																			3	17	0	20			7	9	2	18
																			10	6	4	20			8	9	2	19
																			8	10	3	21			8	11	1	20
																			3	15	3	21			8	11	2	21
																			9	11	2	22			10	13	2	25
																			7	15	1	23			9	15	4	28
																			8	12	4	24			10	17	3	30
																			9	15	0	24			28	54	11	93
																			12	13	0	25		Average	1.48778	0.967778	0.15	2.60556
																			12	11	3	26		Ttest	0.000595307	0.130989	0.293646	0.0120521
																			12	15	0	27		stdev	1.77577	2.49851	0.604718	4.33356
																			11	20	4	35
																			14	20	5	39		Average	2.38647	1.80435	0.299517	4.49034
																		Average	1.70939	1.3116	0.173481	3.19448		ttest	0.000110479	0.0109574	0.0839015	0.000652019
																		stdev	1.8633	2.42318	0.589138	4.11502		stdev excluding 1 clone	2.26467	3.47358	0.853507	5.85529
																		Average	2.54772	2.25726	0.315353	5.12033
																		stdev excluding 1 clone	2.20348	2.99344	0.77388	4.88602
											Average
											ttest

## Sheet: Proportion
FRT19A 3day aci	small nuclei	big nuclei	pros +	Total cell		wh7FRT19A 3 day aci	small nuclei	big nuclei	pros +	Total cell			FRT19A 7 day aci	small nuclei	big nuclei	pros +	Total cell		wh7FRT19A 7 day aci	small nuclei	big nuclei	pros +	Total cell		FRT19A 14 day aci	small nuclei	big nuclei	pros +	Total cell			wh7FRT19A 14 day aci	small nuclei	big nuclei	pros +	Total cell
	0	1	0	1			0	1	0	1				1	0	0	1			1	0	0	1			0	1	0	1				1	0	0	1
	0	1	0	1			1	0	0	1				1	0	0	1			0	1	0	1			0	1	0	1				1	0	0	1
	0	1	0	1			1	0	0	1				1	0	0	1			1	0	0	1			0	1	0	1				1	0	0	1
	0	1	0	1			1	0	0	1				1	0	0	1			1	0	0	1			0	1	0	1				1	0	0	1
	1	0	0	1			1	0	0	1				1	0	0	1			1	0	0	1			0	1	0	1				1	0	0	1
	1	0	0	1			1	0	0	1				1	0	0	1			1	0	0	1			0	1	0	1				1	0	0	1
	1	0	0	1			1	0	0	1				1	0	0	1			1	0	0	1			0	1	0	1				1	0	0	1
	1	0	0	1			1	0	0	1				1	0	0	1			0	1	0	1			1	0	0	1				1	0	0	1
	1	0	0	1			1	0	0	1				1	0	0	1			0	1	0	1			0	1	0	1				1	0	0	1
	1	0	0	1			1	0	0	1				1	0	0	1			1	0	0	1			0	1	0	1				1	0	0	1
	1	0	0	1			1	0	0	1				1	0	0	1			1	0	0	1			1	0	0	1				1	0	0	1
	1	0	0	1			0	1	0	1				1	0	0	1			1	0	0	1			1	0	0	1				1	0	0	1
	1	0	0	1			1	0	0	1				1	0	0	1			1	0	0	1			1	0	0	1				0	1	0	1
	0	1	0	1			0	1	0	1				1	0	0	1			1	0	0	1			0	1	0	1				1	0	0	1
	1	0	0	1			0	1	0	1				0	1	0	1			1	0	0	1			1	0	0	1				1	0	0	1
	1	0	0	1			0	0	1	1				0	0	1	1			1	0	0	1			0	1	0	1				1	0	0	1
	1	0	0	1			1	0	0	1				1	0	0	1			1	0	0	1			1	0	0	1				1	0	0	1
	1	0	0	1			1	0	0	1				1	0	0	1			1	0	0	1			0	1	0	1				1	0	0	1
	1	0	0	1			1	0	0	1				1	0	0	1			1	0	0	1			1	0	0	1				1	0	0	1
	1	0	0	1			0	1	0	1				1	0	0	1			0	1	0	1			1	0	0	1				1	0	0	1
	1	0	0	1			0	0	1	1				1	0	0	1			0	1	0	1			0	1	0	1				1	0	0	1
	1	0	0	1			1	0	0	1				1	0	0	1			0	1	0	1			1	0	0	1				1	0	0	1
	1	0	0	1			1	0	0	1				0	1	0	1			1	0	0	1			1	0	0	1				1	0	0	1
	1	0	0	1			0	0	1	1				1	0	0	1			1	0	0	1			1	0	0	1				1	0	0	1
	1	0	0	1			0	0	1	1				1	0	0	1			1	0	0	1			0	1	0	1				1	0	0	1
	1	0	0	1			1	0	0	1				1	0	0	1			1	0	0	1			1	0	0	1				1	0	0	1
	1	0	0	1			1	0	0	1				1	0	0	1			1	0	0	1			1	0	0	1				1	0	0	1
	1	0	0	1			1	0	0	1				1	0	0	1			1	0	0	1			0	1	0	1				1	0	0	1
	0	1	0	1			1	0	0	1				1	0	0	1			1	0	0	1			1	0	0	1				1	0	0	1
	1	0	0	1			1	0	0	1				1	0	0	1			1	0	0	1			1	0	0	1				1	0	0	1
	1	0	0	1			0	1	0	1				0	1	0	1			1	0	0	1			0	1	0	1				1	0	0	1
	0	1	0	1			1	0	0	1				0	1	0	1			1	0	0	1			1	0	0	1				1	0	0	1
	1	0	0	1			1	0	0	1				0	1	0	1			1	0	0	1			1	0	0	1				1	0	0	1
	1	0	0	1			1	0	0	1				0	1	0	1			1	0	0	1			1	0	0	1				1	0	0	1
	0	1	0	1			0	1	0	1				0	1	0	1			1	0	0	1			1	0	0	1				1	0	0	1
	1	0	0	1			1	0	0	1				0	1	0	1			1	0	0	1			1	0	0	1				1	0	0	1
	1	0	0	1			1	0	0	1				1	0	0	1			1	0	0	1			1	0	0	1				1	0	0	1
	1	0	0	1			1	0	0	1				0	1	0	1			1	0	0	1			1	0	0	1				1	0	0	1
	0	1	0	1			1	0	0	1				1	0	0	1			1	0	0	1			1	0	0	1				1	0	0	1
	1	0	0	1			1	0	0	1				1	0	0	1			1	0	0	1			1	0	0	1				1	0	0	1
	0	1	0	1			1	0	0	1				1	0	0	1			1	0	0	1			1	0	0	1				1	0	0	1
	1	0	0	1			0	0	1	1				1	0	0	1			1	0	0	1			1	0	0	1				1	0	0	1
	1	0	0	1			1	0	0	1				1	0	0	1			0	1	0	1			1	0	0	1				1	0	0	1
	0	1	0	1			0	0	1	1				0	1	0	1			0	1	0	1			1	0	0	1				1	0	0	1
	1	0	0	1			0	0	1	1				1	0	0	1			1	0	0	1			1	0	0	1				1	0	0	1
	1	0	0	1			1	0	0	1				1	0	0	1			1	0	0	1			0	1	0	1				1	0	0	1
	1	0	0	1			1	0	0	1				0	1	0	1			1	0	0	1			1	0	0	1				1	0	0	1
	1	0	0	1			1	0	0	1				0	1	0	1			1	0	0	1			1	0	0	1				1	0	0	1
	0	1	0	1			0	1	0	1				1	0	0	1			1	0	0	1			1	0	0	1				1	0	0	1
	1	0	0	1			1	0	0	1				0	1	0	1			1	0	0	1			0	1	0	1				0	1	0	1
	0	1	0	1			1	0	0	1				1	0	0	1			1	0	0	1			0	1	0	1				0	1	0	1
	0	1	0	1			0	1	0	1				0	1	0	1			1	0	0	1			0	1	0	1				1	0	0	1
	1	0	0	1			0	1	0	1				0	1	0	1			1	0	0	1			1	0	0	1				1	0	0	1
	1	0	0	1			0	1	0	1				0	1	0	1			1	0	0	1			1	0	0	1				1	0	0	1
	1	0	0	1			0	1	0	1				1	0	0	1			1	0	0	1			1	0	0	1				1	0	0	1
	1	0	0	1			1	0	0	1				0	1	0	1			1	0	0	1			1	0	0	1				1	0	0	1
	1	0	0	1			0	1	0	1				1	0	0	1			1	0	0	1			1	0	0	1				0	1	0	1
	1	0	0	1			1	0	0	1				1	0	0	1			1	0	0	1			1	0	0	1				1	0	0	1
	1	0	0	1			0	1	0	1				1	0	0	1			0	1	0	1			1	0	0	1				1	0	0	1
	1	0	0	1			1	0	0	1				0	1	0	1			1	0	0	1			0	1	0	1				0	1	0	1
	0	1	0	1			0	1	0	1				1	0	0	1			1	0	0	1			0	1	0	1				1	0	0	1
	1	0	0	1			1	0	0	1				0	1	0	1			1	0	0	1			0	1	0	1				1	0	0	1
	1	0	0	1			1	0	0	1				0	1	0	1			1	0	0	1			0	1	0	1				1	0	0	1
	1	0	0	1			1	0	0	1				0	1	0	1			1	0	0	1			0	1	0	1				1	0	0	1
	0	1	0	1			0	0	1	1				0	1	0	1			1	0	0	1			1	0	0	1				1	0	0	1
	0	1	0	1			1	0	0	1				0	1	0	1			1	0	0	1			1	0	0	1				1	0	0	1
	1	0	0	1			1	0	0	1				1	0	0	1			1	0	0	1			1	0	0	1				1	0	0	1
	1	0	0	1			1	0	0	1				1	0	0	1			1	0	0	1			1	0	0	1				0	0	1	1
	1	0	0	1			1	0	0	1				0	1	0	1			1	0	0	1			1	0	0	1				1	0	0	1
	0	1	0	1			1	0	0	1				1	0	0	1			1	0	0	1			1	0	0	1				1	0	0	1
	1	0	0	1			1	0	0	1				0	1	0	1			1	0	0	1			1	0	0	1				1	0	0	1
	1	0	0	1			1	0	0	1				0	1	0	1			1	0	0	1			1	0	0	1				1	0	0	1
	1	0	0	1			1	0	0	1				0	1	0	1			1	0	0	1			1	0	0	1				1	0	0	1
	1	0	0	1			1	0	0	1				0	1	0	1			1	0	0	1			1	0	0	1				1	0	0	1
	1	0	0	1			0	0	1	1				1	0	0	1			1	0	0	1			1	0	0	1				1	0	0	1
	0	0	1	1			1	0	0	1				1	0	0	1			1	0	0	1			1	0	0	1				1	0	0	1
	1	0	0	1			0	1	0	1				0	1	0	1			0	1	0	1			1	0	0	1				1	0	0	1
	1	0	0	1			0	1	0	1				0	1	0	1			0	1	0	1			1	0	0	1				1	0	0	1
	0	1	0	1			0	1	0	1				0	1	0	1			0	1	0	1			1	0	0	1				1	0	0	1
	1	0	0	1			1	0	0	1				1	0	0	1			0	1	0	1			1	0	0	1				1	0	0	1
	1	0	0	1			1	0	0	1				1	0	0	1			0	1	0	1			1	0	0	1				1	0	0	1
	1	0	0	1			1	0	0	1				1	0	0	1			0	1	0	1			0	1	0	1				1	0	0	1
	1	0	0	1			0	1	0	1				1	0	0	1			0	1	0	1			1	0	0	1				1	0	0	1
	0	0	1	1			1	0	0	1				1	0	0	1			1	0	0	1			1	0	0	1				1	0	0	1
	0	0	1	1			0	1	0	1				1	0	0	1			1	0	0	1			1	0	0	1				1	0	0	1
	1	0	0	1			0	1	0	1				1	0	0	1			1	0	0	1			1	0	0	1				1	0	0	1
	1	0	0	1			1	0	0	1				1	0	0	1			1	0	0	1			1	0	0	1				0	1	0	1
	1	0	0	1			1	0	0	1				1	0	0	1			1	0	0	1			1	0	0	1				1	0	0	1
	1	0	0	1			1	0	0	1				1	0	0	1			1	0	0	1			1	0	0	1				1	0	0	1
	1	0	0	1			1	0	0	1				1	0	0	1			1	0	0	1			1	0	0	1				1	0	0	1
	1	0	0	1			1	0	0	1				1	0	0	1			0	1	0	1			0	1	0	1				1	0	0	1
	1	0	0	1			0	1	0	1				1	0	0	1			0	1	0	1			1	0	0	1				1	0	0	1
	1	0	0	1			1	0	0	1				0	1	0	1			0	1	0	1			0	1	0	1				1	0	0	1
	1	0	0	1			1	0	0	1				0	1	0	1			0	1	0	1			1	0	0	1				1	0	0	1
	1	0	0	1			1	0	0	1				1	0	0	1			0	1	0	1			1	0	0	1				1	0	0	1
	1	0	0	1			1	0	0	1				0	1	0	1			1	0	0	1			1	0	0	1				1	0	0	1
	1	0	0	1			1	0	0	1				1	0	0	1			1	0	0	1			1	0	0	1				1	0	0	1
	1	0	0	1			1	0	0	1				0	1	0	1			1	0	0	1			1	0	0	1				1	0	0	1
	1	0	0	1			1	0	0	1				0	1	0	1			1	0	0	1			1	0	0	1				1	0	0	1
	1	0	0	1			1	0	0	1				1	0	0	1			1	0	0	1			1	0	0	1				1	0	0	1
	1	0	0	1			1	0	0	1				1	0	0	1			1	0	0	1			1	0	0	1				1	0	0	1
	1	0	0	1			1	0	0	1				0	1	0	1			1	0	0	1			1	0	0	1				1	0	0	1
	1	0	0	1			1	0	0	1				1	0	0	1			1	0	0	1			1	0	0	1				1	0	0	1
	1	0	0	1			1	0	0	1				1	0	0	1			1	0	0	1			1	0	0	1				1	0	0	1
	1	0	0	1			1	0	0	1				1	0	0	1			0	0	1	1			1	0	0	1				1	0	0	1
	1	0	0	1			1	0	0	1				1	0	0	1			0	1	0	1			0	1	0	1				0	1	0	1
	0	1	0	1			0	1	0	1				1	0	0	1			0	1	0	1			1	0	0	1				1	0	0	1
	0	1	0	1			0	1	0	1				1	0	0	1			1	0	0	1			1	0	0	1				0	1	0	1
	1	0	0	1			1	0	0	1				1	0	0	1			1	0	0	1			1	0	0	1				1	0	0	1
	0	1	0	1			0	1	0	1				1	0	0	1			1	0	0	1			1	0	0	1				0	1	0	1
	0	1	0	1			1	0	0	1				1	0	0	1			1	0	0	1			1	0	0	1				0	1	0	1
	0	1	0	1			0	1	0	1				1	0	0	1			1	0	0	1			1	0	0	1				1	0	0	1
	1	0	0	1			0	1	0	1				1	0	0	1			0	1	0	1			1	0	0	1				1	0	0	1
	1	0	0	1			0	1	0	1				0	1	0	1			0	1	0	1			1	0	0	1				1	0	0	1
	1	0	0	1			0	1	0	1				1	0	0	1			0	0	1	1			1	0	0	1				1	0	0	1
	1	0	0	1			1	0	0	1				1	0	0	1			1	0	0	1			1	0	0	1				1	0	0	1
	1	0	0	1			1	0	0	1				1	0	0	1			1	0	0	1			1	0	0	1				1	0	0	1
	1	0	0	1			0	0	1	1				0	1	0	1			1	0	0	1			1	0	0	1				1	0	0	1
	1	0	0	1			1	0	0	1				1	0	0	1			1	0	0	1			1	0	0	1				1	0	0	1
	0	1	0	1			1	0	0	1				1	0	0	1			1	0	0	1			1	0	0	1				1	0	0	1
	0	1	0	1			1	0	0	1				1	0	0	1			1	0	0	1			0	1	0	1				1	0	0	1
	0	1	0	1			1	0	0	1				1	0	0	1			1	0	0	1			0	1	0	1				1	0	0	1
	0	1	0	1			1	0	0	1				1	0	0	1			1	0	0	1			1	0	0	1				1	0	0	1
	0	1	0	1			1	0	0	1				0	1	0	1			1	0	0	1			1	0	0	1				1	0	0	1
	0	1	0	1			1	0	0	1				0	1	0	1			1	0	0	1			1	0	0	1				1	0	0	1
	1	0	0	1			1	0	0	1				0	1	0	1			1	0	0	1			1	0	0	1				1	0	0	1
	1	0	0	1			1	0	0	1				0	1	0	1			1	0	0	1			1	0	0	1				1	0	0	1
	0	1	0	1			1	0	0	1				0	1	0	1			1	0	0	1			1	0	0	1				1	0	0	1
	0	1	0	1			1	0	0	1				0	1	0	1			1	0	0	1			1	0	0	1				1	0	0	1
	0	1	0	1			1	0	0	1				0	1	0	1			1	0	0	1			1	0	0	1				1	0	0	1
	1	0	0	1			0	1	0	1				1	0	0	1			1	0	0	1			1	0	0	1				1	0	0	1
	1	0	0	1			1	0	0	1				1	0	0	1			1	0	0	1			1	0	0	1				1	0	0	1
	1	0	0	1			1	0	0	1				1	0	0	1			0	1	0	1			1	0	0	1				1	0	0	1
	1	0	0	1			0	0	1	1				1	0	0	1			0	1	0	1			1	0	0	1				1	0	0	1
	1	0	0	1			1	0	0	1				1	0	0	1			0	1	0	1			1	0	0	1				1	0	0	1
	1	0	0	1			1	0	0	1				1	0	0	1			1	0	0	1			1	0	0	1				1	0	0	1
	1	0	0	1			0	1	0	1				1	0	0	1			1	0	0	1			1	0	0	1				0	1	0	1
	1	0	0	1			1	0	0	1				0	1	0	1			1	0	0	1			1	0	0	1				1	0	0	1
	0	1	0	1			1	0	0	1				0	1	0	1			1	0	0	1			0	0	1	1				1	0	0	1
	1	0	0	1			1	0	0	1				1	0	0	1			1	0	0	1			0	1	0	1				1	0	0	1
	1	0	0	1			1	0	0	1				0	1	0	1			1	0	0	1			0	1	0	1				1	0	0	1
	1	0	0	1			0	1	0	1				1	0	0	1			1	0	0	1			1	0	0	1				1	0	0	1
	0	0	1	1			1	0	0	1				1	0	0	1			1	0	0	1			1	0	0	1				1	0	0	1
	1	0	0	1			1	0	0	1				0	1	0	1			1	0	0	1			1	0	0	1				1	0	0	1
	1	0	0	1			1	0	0	1				0	1	0	1			1	0	0	1			1	0	0	1				1	0	0	1
	1	0	0	1			1	0	0	1				0	1	0	1			1	0	0	1			1	0	0	1				1	0	0	1
	0	1	0	1			1	0	0	1				1	0	0	1			1	0	0	1			1	0	0	1				1	0	0	1
	1	0	0	1			1	0	0	1				0	1	0	1			0	1	0	1			1	0	0	1				1	0	0	1
	1	0	0	1			1	0	0	1				0	1	0	1			0	1	0	1			1	0	0	1				1	0	0	1
	1	0	0	1			1	0	0	1				1	0	0	1			1	0	0	1			0	1	0	1				1	0	0	1
	1	0	0	1			0	1	0	1				0	1	0	1			1	0	0	1			0	1	0	1				1	0	0	1
	0	1	0	1			1	0	0	1				1	0	0	1			1	0	0	1			1	0	0	1				1	0	0	1
	1	0	0	1			0	1	0	1				1	0	0	1			1	0	0	1			1	0	0	1				1	0	0	1
	0	1	0	1			1	0	0	1				1	0	0	1			1	0	0	1			1	0	0	1				1	0	0	1
	1	0	0	1			1	0	0	1				1	0	0	1			1	0	0	1			0	1	0	1				0	1	0	1
	1	0	0	1			1	0	0	1				1	0	0	1			1	0	0	1			1	0	0	1				1	0	0	1
	0	0	1	1			0	1	0	1				0	1	0	1			0	1	0	1			1	0	0	1				1	0	0	1
	1	0	0	1			1	0	0	1				1	0	0	1			1	0	0	1			1	0	0	1				1	0	0	1
	1	0	0	1			1	0	0	1				1	0	0	1			0	1	0	1			0	1	0	1				1	0	0	1
	0	1	0	1			0	1	0	1				1	0	0	1			0	1	0	1			0	1	0	1				1	0	0	1
	1	0	0	1			0	1	0	1				1	0	0	1			0	1	0	1			0	1	0	1				1	0	0	1
	1	0	0	1			0	1	0	1				1	0	0	1			1	0	0	1			0	1	0	1				1	0	0	1
	1	0	0	1			0	1	0	1				0	1	0	1			0	1	0	1			1	0	0	1				1	0	0	1
	0	1	0	1			0	1	0	1				1	0	0	1			1	0	0	1			0	1	0	1				1	0	0	1
	0	1	0	1			0	1	0	1				0	1	0	1			0	1	0	1			1	0	0	1				1	0	0	1
	1	0	0	1			1	0	0	1				0	1	0	1			1	0	0	1			0	0	1	1				1	0	0	1
	1	0	0	1			0	1	0	1				0	1	0	1			1	0	0	1			0	1	0	1				1	0	0	1
	0	1	0	1			1	0	0	1				1	0	0	1			1	0	0	1			0	1	0	1				1	0	0	1
	1	0	0	1			0	1	0	1				0	0	1	1			1	0	0	1			0	1	0	1				1	0	0	1
	1	0	0	1			1	0	0	1				0	1	0	1			1	0	0	1			1	0	0	1				1	0	0	1
	1	0	0	1			0	1	0	1				1	0	0	1			1	0	0	1			0	1	0	1				1	0	0	1
	0	1	0	1			0	1	0	1				1	0	0	1			1	0	0	1			1	0	0	1				1	0	0	1
	1	0	0	1			1	0	0	1				1	0	0	1			1	0	0	1			1	0	0	1				1	0	0	1
	1	0	0	1			1	0	0	1				1	0	0	1			1	0	0	1			1	0	0	1				1	0	0	1
	1	0	0	1			1	0	0	1				1	0	0	1			1	0	0	1			1	0	0	1				1	0	0	1
	1	0	0	1			0	1	0	1				1	0	0	1			1	0	0	1			1	0	0	1				1	0	0	1
	0	1	0	1			1	0	0	1				1	0	0	1			1	0	0	1			0	1	0	1				1	0	0	1
	0	1	0	1			0	1	0	1				1	0	0	1			1	0	0	1			1	0	0	1				1	0	0	1
	1	0	0	1			0	1	0	1				0	1	0	1			1	0	0	1			1	0	0	1				1	0	0	1
	1	0	0	1			0	1	0	1				1	0	0	1			1	0	0	1			1	0	0	1				1	0	0	1
	1	0	0	1			0	1	0	1				1	0	0	1			1	0	0	1			1	0	0	1				1	0	0	1
	1	0	0	1			0	1	0	1				1	0	0	1			1	0	0	1			1	0	0	1				0	1	0	1
	0	1	0	1			0	1	0	1				0	1	0	1			1	0	0	1			1	0	0	1				0	1	0	1
	1	0	0	1			0	1	0	1				1	0	0	1			1	0	0	1			1	0	0	1				1	0	0	1
	1	0	0	1			0	1	0	1				1	0	0	1			1	0	0	1			0	1	0	1				1	0	0	1
	0	1	0	1			0	1	0	1				1	0	0	1			1	0	0	1			0	1	0	1				0	1	0	1
	1	0	0	1			1	1	0	2				0	1	0	1			1	0	0	1			1	0	0	1				1	0	0	1
	1	0	0	1			2	0	0	2				1	0	0	1			0	1	0	1			1	0	0	1				1	0	0	1
	1	0	0	1			2	0	0	2				1	0	0	1			1	0	0	1			1	0	0	1				1	0	0	1
	1	0	0	1			2	0	0	2				0	1	0	1			1	0	0	1			1	0	0	1				1	0	0	1
	0	1	0	1			1	1	0	2				0	1	0	1			1	0	0	1			1	0	0	1				1	0	0	1
	1	0	0	1			1	1	0	2				0	1	0	1			1	0	0	1			1	0	0	1				1	0	0	1
	0	0	1	1			1	1	0	2				0	1	0	1			1	0	0	1			0	1	0	1				1	0	0	1
	0	1	0	1			1	1	0	2				1	0	0	1			1	0	0	1			1	0	0	1				1	0	0	1
	0	1	0	1			0	2	0	2				1	0	0	1			0	1	0	1			1	0	0	1				1	0	0	1
	0	1	0	1			0	1	1	2				1	0	0	1			1	0	0	1			0	1	0	1				1	0	0	1
	1	0	0	1			2	0	0	2				1	0	0	1			1	0	0	1			1	0	0	1				1	0	0	1
	1	0	0	1			2	0	0	2				1	0	0	1			1	0	0	1			1	0	0	1				1	0	0	1
	1	0	0	1			2	0	0	2				0	1	0	1			1	0	0	1			1	0	0	1				1	0	0	1
	1	0	0	1			1	1	0	2				0	1	0	1			1	0	0	1			1	0	0	1				1	0	0	1
	1	0	0	1			1	1	0	2				1	0	0	1			1	0	0	1			1	0	0	1				1	0	0	1
	0	0	1	1			1	1	0	2				0	1	0	1			0	1	0	1			0	1	0	1				1	0	0	1
	0	0	1	1			1	1	0	2				1	0	0	1			0	1	0	1			1	0	0	1				1	0	0	1
	1	0	0	1			2	0	0	2				1	0	0	1			1	0	0	1			1	0	0	1				1	0	0	1
	1	0	0	1			1	1	0	2				1	0	0	1			0	1	0	1			1	0	0	1				0	1	0	1
	1	0	0	1			2	0	0	2				1	0	0	1			0	1	0	1			1	0	0	1				1	0	0	1
	1	0	0	1			2	0	0	2				1	0	0	1			1	0	0	1			1	0	0	1				0	1	0	1
	1	0	0	1			2	0	0	2				1	0	0	1			1	0	0	1			1	0	0	1				0	1	0	1
	1	0	0	1			1	0	1	2				1	0	0	1			0	1	0	1			0	0	1	1				0	1	0	1
	1	0	0	1			1	1	0	2				0	1	0	1			0	1	0	1			1	0	0	1				0	1	0	1
	1	0	0	1			1	1	0	2				0	1	0	1			0	1	0	1			1	0	0	1				1	0	0	1
	0	0	1	1			1	1	0	2				0	1	0	1			0	1	0	1			0	1	0	1				1	0	0	1
	1	0	0	1			2	0	0	2				0	1	0	1			0	1	0	1			0	1	0	1				0	1	0	1
	1	0	0	1			2	0	0	2				0	1	0	1			0	1	0	1			0	1	0	1				1	0	0	1
	1	0	0	1			1	1	0	2				1	0	0	1			0	1	0	1			1	0	0	1				0	1	0	1
	1	0	0	1			2	0	0	2				1	0	0	1			0	1	0	1			1	0	0	1				0	1	0	1
	0	1	0	1			1	1	0	2				1	0	0	1			0	1	0	1			1	0	0	1				1	0	0	1
	0	1	0	1			2	0	0	2				1	0	0	1			1	0	0	1			1	0	0	1				0	1	0	1
	1	0	0	1			1	1	0	2				1	0	0	1			1	0	0	1			1	0	0	1				1	0	0	1
	1	0	0	1			2	0	0	2				0	1	0	1			1	0	0	1			1	0	0	1				1	0	0	1
	1	0	0	1			1	1	0	2				1	0	0	1			1	0	0	1			1	0	0	1				1	0	0	1
	1	0	0	1			2	0	0	2				1	0	0	1			1	0	0	1			1	0	0	1				0	1	0	1
	0	1	0	1			1	1	0	2				0	0	1	1			1	0	0	1			1	0	0	1				0	1	0	1
	1	0	0	1			1	1	0	2				1	0	0	1			0	1	0	1			1	0	0	1				0	1	0	1
	1	0	0	1			1	1	0	2				0	1	0	1			1	0	0	1			1	0	0	1				0	1	0	1
	1	0	0	1			1	1	0	2				1	0	0	1			1	0	0	1			1	0	0	1				0	1	0	1
	0	1	0	1			2	0	0	2				1	0	0	1			1	0	0	1			0	1	0	1				1	0	0	1
	1	0	0	1			1	1	0	2				1	0	0	1			1	0	0	1			1	0	0	1				1	0	0	1
	1	0	0	1			1	1	0	2				0	1	0	1			1	0	0	1			1	0	0	1				1	0	0	1
	1	0	0	1			2	0	0	2				0	1	0	1			1	0	0	1			1	0	0	1				1	0	0	1
	1	0	0	1			2	0	0	2				0	1	0	1			1	0	0	1			1	0	0	1				1	0	0	1
	0	1	0	1			1	1	0	2				0	1	0	1			0	1	0	1			1	0	0	1				1	0	0	1
	1	0	0	1			2	0	0	2				1	0	0	1			0	1	0	1			1	0	0	1				1	0	0	1
	1	0	0	1			2	0	0	2				1	0	0	1			1	0	0	1			1	0	0	1				0	1	0	1
	1	0	0	1			2	0	0	2				1	0	0	1			1	0	0	1			1	0	0	1				1	0	0	1
	1	0	0	1			0	2	0	2				1	0	0	1			0	1	0	1			1	0	0	1				1	0	0	1
	1	0	0	1			0	2	0	2				1	0	0	1			0	1	0	1			1	0	0	1				1	0	0	1
	1	0	0	1			2	0	0	2				0	1	0	1			0	1	0	1			1	0	0	1				1	0	0	1
	1	0	0	1			1	1	0	2				1	0	0	1			1	0	0	1			1	0	0	1				1	0	0	1
	1	0	0	1			0	2	0	2				1	0	0	1			1	0	0	1			1	0	0	1				1	0	0	1
	1	0	0	1			1	1	0	2				1	0	0	1			1	0	0	1			1	0	0	1				1	0	0	1
	1	0	0	1			1	1	0	2				1	0	0	1			1	0	0	1			1	0	0	1				1	0	0	1
	1	0	0	1			2	0	0	2				1	0	0	1			1	0	0	1			1	0	0	1				1	0	0	1
	1	0	0	1			1	1	0	2				0	1	0	1			1	0	0	1			1	0	0	1				1	0	0	1
	1	0	0	1			1	1	0	2				1	0	0	1			1	0	0	1			1	0	0	1				1	0	0	1
	0	1	0	1			1	1	0	2				1	0	0	1			0	1	0	1			1	0	0	1				1	0	0	1
	1	0	0	1			2	0	0	2				1	0	0	1			1	0	0	1			1	0	0	1				1	0	0	1
	1	0	0	1			1	1	0	2				1	0	0	1			1	0	0	1			0	1	0	1				1	0	0	1
	1	0	0	1			0	2	0	2				1	0	0	1			1	0	0	1			1	0	0	1				1	0	0	1
	1	0	0	1			2	0	0	2				1	0	0	1			1	0	0	1			1	0	0	1				1	0	0	1
	1	0	0	1			1	1	0	2				1	0	0	1			1	0	0	1			1	0	0	1				1	0	0	1
	1	0	0	1			1	1	0	2				0	1	0	1			1	0	0	1			1	0	0	1				1	0	0	1
	2	0	0	2			1	1	0	2				0	1	0	1			1	0	0	1			1	0	0	1				1	0	0	1
	0	0	2	2			2	1	0	3				1	0	0	1			1	0	0	1			0	1	0	1				1	0	0	1
	2	0	0	2			3	0	0	3				0	1	0	1			1	0	0	1			1	0	0	1				0	1	0	1
	0	2	0	2			2	1	0	3				0	1	0	1			0	1	0	1			1	0	0	1				1	0	0	1
	2	0	0	2			2	1	0	3				0	0	1	1			1	0	0	1			1	0	0	1				1	0	0	1
	1	1	0	2			2	1	0	3				1	0	0	1			1	0	0	1			1	0	0	1				1	0	0	1
	0	2	0	2			2	1	0	3				1	0	0	1			1	0	0	1			1	0	0	1				1	0	0	1
	0	2	0	2			2	1	0	3				1	0	0	1			1	0	0	1			1	0	0	1				1	0	0	1
	0	2	0	2			1	1	1	3				1	0	0	1			1	0	0	1			1	0	0	1				1	0	0	1
	1	1	0	2			1	1	1	3				0	1	0	1			1	0	0	1			1	0	0	1				0	1	0	1
	1	1	0	2			2	1	0	3				1	0	0	1			1	0	0	1			1	0	0	1				1	0	0	1
	1	1	0	2			1	2	0	3				0	1	0	1			1	0	0	1			1	0	0	1				1	0	0	1
	0	2	0	2			2	1	0	3				1	0	0	1			1	0	0	1			1	0	0	1				1	0	0	1
	2	0	0	2			1	1	1	3				1	0	0	1			1	0	0	1			1	0	0	1				1	0	0	1
	2	0	0	2			2	1	0	3				1	0	0	1			1	0	0	1			0	1	0	1				1	0	0	1
	0	2	0	2			1	2	0	3				1	0	0	1			1	0	0	1			0	1	0	1				0	1	0	1
	2	0	0	2			1	2	0	3				0	1	0	1			1	0	0	1			1	0	0	1				0	0	1	1
	2	0	0	2			2	1	0	3				1	0	0	1			0	1	0	1			1	0	0	1				1	0	0	1
	2	0	0	2			1	1	1	3				1	0	0	1			0	1	0	1			1	0	0	1				1	0	0	1
	2	0	0	2			2	1	0	3				1	0	0	1			0	1	0	1			1	0	0	1				1	0	0	1
	2	0	0	2			2	1	0	3				0	1	0	1			1	0	0	1			1	0	0	1				0	1	0	1
	0	2	0	2			2	1	0	3				1	0	0	1			0	1	0	1			0	0	1	1				1	0	0	1
	1	1	0	2			1	2	0	3				1	0	0	1			0	1	0	1			1	0	0	1				1	0	0	1
	1	1	0	2			2	1	0	3				1	0	0	1			0	1	0	1			1	0	0	1				1	0	0	1
	2	0	0	2			3	1	0	4				0	1	0	1			1	0	0	1			1	0	0	1				1	0	0	1
	2	0	0	2			2	1	1	4				1	0	0	1			0	1	0	1			1	0	0	1				1	0	0	1
	2	0	0	2			2	2	0	4				1	0	0	1			0	1	0	1			0	0	1	1				1	0	0	1
	2	0	0	2			1	3	0	4				1	0	0	1			1	0	0	1			1	0	0	1				1	0	0	1
	0	1	1	2			2	2	0	4				1	0	0	1			1	0	0	1			0	1	0	1				0	1	0	1
	1	1	0	2			1	2	1	4				1	0	0	1			1	0	0	1			1	0	0	1				0	1	0	1
	1	1	0	2			3	1	0	4				1	0	0	1			1	0	0	1			1	0	0	1				1	0	0	1
	0	2	0	2			3	1	0	4				0	1	0	1			1	0	0	1			1	0	0	1				1	0	0	1
	2	0	0	2			1	2	1	4				1	0	0	1			1	0	0	1			1	0	0	1				1	0	0	1
	2	0	0	2			3	1	0	4				1	0	0	1			1	0	0	1			1	0	0	1				1	0	0	1
	2	0	0	2			2	2	0	4				1	0	0	1			1	0	0	1			1	0	0	1				0	1	0	1
	1	1	0	2			2	2	0	4				1	0	0	1			1	0	0	1			0	1	0	1				0	1	0	1
	1	1	0	2			3	1	0	4				1	0	0	1			1	0	0	1			0	1	0	1				1	0	0	1
	0	2	0	2			1	1	2	4				1	0	0	1			1	0	0	1			0	1	0	1				1	0	0	1
	0	2	0	2			3	1	0	4				1	0	0	1			1	0	0	1			0	1	0	1				1	0	0	1
	2	0	0	2			1	1	2	4				1	0	0	1			1	0	0	1			0	1	0	1				1	0	0	1
	1	1	0	2			3	2	0	5				1	0	0	1			1	0	0	1			0	1	0	1				1	0	0	1
	1	1	0	2			2	3	0	5				1	0	0	1			1	0	0	1			0	1	0	1				1	0	0	1
	1	1	0	2			1	3	1	5				1	0	0	1			1	0	0	1			1	0	0	1				1	0	0	1
	0	2	0	2			1	4	0	5				1	0	0	1			1	0	0	1			1	0	0	1				1	0	0	1
	2	0	0	2			2	3	0	5				1	0	0	1			1	0	0	1			0	1	0	1				1	0	0	1
	1	1	0	2			1	2	2	5				1	0	0	1			1	0	0	1			0	1	0	1				0	1	0	1
	2	0	0	2			4	1	0	5				0	1	0	1			1	0	0	1			1	0	0	1				0	1	0	1
	2	0	0	2			5	1	0	6				1	0	0	1			1	0	0	1			1	0	0	1				0	1	0	1
	2	0	0	2			2	3	1	6				0	1	0	1			1	0	0	1			1	0	0	1				0	1	0	1
	2	0	0	2			2	4	0	6				1	0	0	1			1	0	0	1			1	0	0	1				1	0	0	1
	1	0	1	2			4	2	0	6				1	0	0	1			1	0	0	1			1	0	0	1				0	1	0	1
	1	1	0	2			2	4	0	6				1	0	0	1			0	1	0	1			1	0	0	1				0	1	0	1
	2	0	0	2			5	1	0	6				1	0	0	1			1	0	0	1			1	0	0	1				0	1	0	1
	1	1	0	2			4	2	0	6				1	0	0	1			1	0	0	1			1	0	0	1				0	1	0	1
	2	0	0	2			2	2	2	6				1	0	0	1			1	0	0	1			0	1	0	1				1	0	0	1
	1	0	1	2			1	3	2	6				1	0	0	1			1	0	0	1			0	1	0	1				1	0	0	1
	2	0	0	2			3	3	0	6				1	0	0	1			0	1	0	1			1	0	0	1				1	0	0	1
	2	0	0	2			3	4	0	7				1	0	0	1			1	0	0	1			1	0	0	1				1	0	0	1
	1	1	0	2			3	2	2	7				1	0	0	1			1	0	0	1			1	0	0	1				1	0	0	1
	0	2	0	2			4	3	0	7				0	1	0	1			1	0	0	1			1	0	0	1				1	0	0	1
	2	0	0	2			3	4	0	7				1	0	0	1			1	0	0	1			1	0	0	1				0	1	0	1
	2	0	0	2			3	4	0	7				1	0	0	1			1	0	0	1			1	0	0	1				1	0	0	1
	0	2	0	2			4	4	0	8				1	0	0	1			1	0	0	1			1	0	0	1				1	0	0	1
	2	0	0	2			5	3	0	8				1	0	0	1			1	0	0	1			1	0	0	1				1	0	0	1
	2	0	0	2			2	4	2	8				1	0	0	1			1	0	0	1			1	0	0	1				1	0	0	1
	1	1	0	2			5	3	0	8				1	0	0	1			1	0	0	1			1	0	0	1				1	0	0	1
	2	0	0	2			4	5	0	9				1	0	0	1			1	0	0	1			1	0	0	1				1	0	0	1
	1	1	0	2			4	5	0	9				1	0	0	1			0	1	0	1			1	0	0	1				1	0	0	1
	2	0	0	2			2	7	0	9				1	0	0	1			0	1	0	1			1	0	0	1				1	0	0	1
	1	1	0	2			3	6	0	9				1	0	0	1			1	0	0	1			1	0	0	1				1	0	0	1
	0	2	0	2			3	5	2	10				0	1	0	1			1	0	0	1			1	0	0	1				0	1	0	1
	2	0	0	2			3	4	3	10				1	0	0	1			1	0	0	1			0	0	1	1				1	0	0	1
	2	0	0	2			5	3	2	10				1	0	0	1			1	0	0	1			1	0	0	1				1	0	0	1
	2	0	0	2			6	4	0	10				0	1	0	1			1	0	0	1			0	1	0	1				1	0	0	1
	2	0	0	2			5	5	1	11				0	1	0	1			1	0	0	1			0	1	0	1				1	0	0	1
	2	1	0	3			9	3	0	12				0	1	0	1			1	0	0	1			1	0	0	1				1	0	0	1
	3	0	0	3			4	7	1	12				1	0	0	1			0	1	0	1			0	1	0	1				1	0	0	1
	2	1	0	3			4	7	2	13				1	0	0	1			0	1	0	1			1	0	0	1				0	1	0	1
	1	1	1	3			5	6	2	13				1	0	0	1			1	0	0	1			1	0	0	1				1	0	0	1
	3	0	0	3			18	23	0	41				1	0	0	1			0	1	0	1			1	0	0	1				1	0	0	1
	3	0	0	3										0	1	0	1			0	1	0	1			1	0	0	1				1	0	0	1
	2	1	0	3										0	1	0	1			0	1	0	1			1	0	0	1				0	1	0	1
	3	0	0	3										1	0	0	1			0	1	0	1			1	0	0	1				1	0	0	1
	2	1	0	3										1	0	0	1			0	1	0	1			1	0	0	1				1	0	0	1
	2	1	0	3										1	0	0	1			0	1	0	1			0	1	0	1				1	0	0	1
	3	0	0	3										1	0	0	1			1	0	0	1			0	1	0	1				1	0	0	1
	2	1	0	3										1	0	0	1			1	0	0	1			1	0	0	1				1	0	0	1
	1	2	0	3										1	0	0	1			1	0	0	1			1	0	0	1				1	0	0	1
	1	2	0	3										1	0	0	1			0	1	0	1			1	0	0	1				1	0	0	1
	1	2	0	3										1	0	0	1			1	0	0	1			1	0	0	1				1	0	0	1
	0	3	0	3										1	0	0	1			1	0	0	1			1	0	0	1				1	0	0	1
	1	2	0	3										1	0	0	1			1	0	0	1			1	0	0	1				1	0	0	1
	1	2	0	3										1	0	0	1			0	1	0	1			1	0	0	1				1	0	0	1
	3	0	0	3										1	0	0	1			0	1	0	1			1	0	0	1				0	1	0	1
	3	0	0	3										1	0	0	1			1	0	0	1			1	0	0	1				1	0	0	1
	3	0	0	3										1	0	0	1			0	1	0	1			1	0	0	1				1	0	0	1
	3	0	0	3										1	0	0	1			0	1	0	1			1	0	0	1				0	1	0	1
	2	0	1	3										1	0	0	1			0	1	0	1			1	0	0	1				0	1	0	1
	3	0	0	3										1	0	0	1			0	1	0	1			1	0	0	1				0	1	0	1
	2	1	0	3										1	0	0	1			1	0	0	1			1	0	0	1				0	1	0	1
	3	0	0	3										1	0	0	1			0	1	0	1			1	0	0	1				0	1	0	1
	2	0	1	3										1	0	0	1			1	0	0	1			1	0	0	1				0	1	0	1
	2	1	0	3										1	0	0	1			0	1	0	1			1	0	0	1				1	0	0	1
	2	1	0	3										1	0	0	1			1	0	0	1			1	0	0	1				0	1	0	1
	3	0	0	3										1	0	0	1			1	0	0	1			1	0	0	1				0	1	0	1
	3	0	0	3										0	1	0	1			0	1	0	1			1	0	0	1				1	0	0	1
	2	2	0	4										1	0	0	1			0	1	0	1			1	0	0	1				1	0	0	1
	2	2	0	4										1	0	0	1			0	1	0	1			1	0	0	1				1	0	0	1
	2	2	0	4										0	1	0	1			0	1	0	1			1	0	0	1				1	0	0	1
	1	3	0	4										1	0	0	1			0	1	0	1			1	0	0	1				1	0	0	1
	1	2	1	4										1	0	0	1			0	1	0	1			1	0	0	1				1	0	0	1
	3	1	0	4										1	0	0	1			1	0	0	1			1	0	0	1				0	1	0	1
	3	0	1	4										1	0	0	1			1	0	0	1			0	0	1	1				1	0	0	1
	2	2	0	4										1	0	0	1			1	0	0	1			0	1	0	1				1	0	0	1
	3	0	1	4										0	1	0	1			1	0	0	1			0	1	0	1				1	0	0	1
	4	0	0	4										0	1	0	1			1	0	0	1			1	0	0	1				1	0	0	1
	3	1	0	4										1	0	0	1			1	0	0	1			1	0	0	1				1	0	0	1
	2	3	0	5										1	0	0	1			0	1	0	1			0	0	1	1				0	1	0	1
	3	2	0	5										1	0	0	1			1	0	0	1			1	0	0	1				1	0	0	1
	2	2	1	5										1	0	0	1			0	1	0	1			1	0	0	1				1	0	0	1
	3	2	0	5										1	0	0	1			0	1	0	1			0	1	0	1				1	0	0	1
	5	1	0	6										1	0	0	1			1	0	0	1			0	1	0	1				1	0	0	1
	4	2	0	6										0	1	0	1			1	0	0	1			0	1	0	1				1	0	0	1
	1	5	0	6										1	0	0	1			1	0	0	1			0	1	0	1				1	0	0	1
	4	2	0	6										0	1	0	1			1	0	0	1			0	1	0	1				1	0	0	1
	3	3	0	6										1	0	0	1			1	0	0	1			0	1	0	1				0	1	0	1
	4	2	0	6										1	0	0	1			1	0	0	1			0	1	0	1				1	0	0	1
	2	4	0	6										1	0	0	1			1	0	0	1			0	1	0	1				0	1	0	1
	3	4	0	7										1	0	0	1			1	0	0	1			0	1	0	1				0	1	0	1
	2	3	2	7										0	1	0	1			1	0	0	1			0	1	0	1				0	1	0	1
	3	4	1	8										1	0	0	1			1	0	0	1			0	1	0	1				1	0	0	1
	7	2	0	9										1	0	0	1			0	1	0	1			0	1	0	1				1	0	0	1
	4	5	0	9										1	0	0	1			1	0	0	1			0	1	0	1				1	0	0	1
	2	7	0	9										1	0	0	1			1	0	0	1			1	0	0	1				1	0	0	1
	6	4	0	10										1	0	0	1			1	0	0	1			1	0	0	1				1	0	0	1
	4	6	0	10										1	0	0	1			1	0	0	1			1	0	0	1				1	0	0	1
	2	8	1	11										1	0	0	1			1	0	0	1			0	0	1	1				1	0	0	1
	6	4	2	12										1	0	0	1			1	0	0	1			1	0	0	1				1	0	0	1
	2	9	1	12										1	0	0	1			1	0	0	1			1	0	0	1				1	0	0	1
	6	7	0	13										1	0	0	1			1	0	0	1			1	0	0	1				1	0	0	1
	6	9	1	16										1	0	0	1			1	0	0	1			0	1	0	1				1	0	0	1
														1	0	0	1			1	0	0	1			0	1	0	1				1	0	0	1
														0	1	0	1			1	0	0	1			0	1	0	1				1	0	0	1
														1	0	0	1			1	0	0	1			1	0	0	1				1	0	0	1
														1	0	0	1			1	0	0	1			1	0	0	1				1	0	0	1
														1	0	0	1			1	0	0	1			1	0	0	1				1	0	0	1
														1	0	0	1			1	0	0	1			1	0	0	1				0	1	0	1
														0	1	0	1			1	0	0	1			1	0	0	1				1	0	0	1
														0	1	0	1			1	0	0	1			0	1	0	1				1	0	0	1
														0	1	0	1			1	0	0	1			1	0	0	1				0	1	0	1
														1	0	0	1			0	1	0	1			0	1	0	1				1	0	0	1
														1	0	0	1			1	0	0	1			1	0	0	1				0	1	0	1
														0	1	0	1			0	0	1	1			0	1	0	1				0	1	0	1
														1	0	0	1			0	0	1	1			1	0	0	1				1	0	0	1
														1	0	0	1			1	0	0	1			1	0	0	1				1	0	0	1
														0	0	1	1			1	0	0	1			0	1	0	1				1	0	0	1
														1	0	0	1			1	0	0	1			0	1	0	1				1	0	0	1
														1	0	0	1			1	0	0	1			1	0	0	1				1	0	0	1
														0	1	0	1			1	0	0	1			1	0	0	1				1	0	0	1
														1	0	0	1			1	0	0	1			0	1	0	1				1	0	0	1
														1	0	0	1			1	0	0	1			1	0	0	1				1	0	0	1
														1	0	0	1			1	0	0	1			0	1	0	1				1	0	0	1
														1	0	0	1			1	0	0	1			1	0	0	1				0	1	0	1
														0	1	0	1			0	0	1	1			1	0	0	1				1	0	0	1
														1	0	0	1			1	0	0	1			1	0	0	1				1	0	0	1
														1	0	0	1			1	0	0	1			0	1	0	1				1	0	0	1
														1	0	0	1			1	0	0	1			1	0	0	1				1	0	0	1
														1	0	0	1			1	0	0	1			1	0	0	1				1	0	0	1
														1	0	0	1			1	0	0	1			1	0	0	1				1	0	0	1
														1	0	0	1			1	0	0	1			1	0	0	1				1	0	0	1
														1	0	0	1			1	0	0	1			0	1	0	1				1	0	0	1
														1	0	0	1			2	0	0	2			0	1	0	1				1	0	0	1
														1	0	0	1			0	0	2	2			0	1	0	1				1	0	0	1
														0	1	0	1			2	0	0	2			0	1	0	1				1	0	0	1
														1	0	0	1			1	1	0	2			0	1	0	1				1	0	0	1
														1	0	0	1			1	1	0	2			0	1	0	1				1	0	0	1
														1	0	0	1			1	1	0	2			0	1	0	1				1	0	0	1
														1	0	0	1			0	2	0	2			0	1	0	1				1	0	0	1
														1	0	0	1			1	0	1	2			0	1	0	1				1	0	0	1
														1	0	0	1			1	1	0	2			1	0	0	1				1	0	0	1
														0	0	1	1			1	1	0	2			1	0	0	1				0	1	0	1
														1	0	0	1			1	1	0	2			1	0	0	1				1	0	0	1
														1	0	0	1			2	0	0	2			1	0	0	1				1	0	0	1
														1	0	0	1			0	0	2	2			1	0	0	1				1	0	0	1
														1	0	0	1			2	0	0	2			0	0	1	1				1	0	0	1
														1	0	0	1			2	0	0	2			1	0	0	1				0	0	1	1
														1	0	0	1			2	0	0	2			1	0	0	1				1	0	0	1
														1	0	0	1			1	1	0	2			1	0	0	1				1	0	0	1
														1	0	0	1			1	1	0	2			0	1	0	1				1	0	0	1
														1	0	0	1			2	0	0	2			1	0	0	1				1	0	0	1
														0	1	0	1			1	1	0	2			1	0	0	1				1	0	0	1
														1	0	0	1			2	0	0	2			1	0	0	1				1	0	0	1
														1	0	0	1			2	0	0	2			1	0	0	1				1	0	0	1
														1	0	0	1			2	0	0	2			1	0	0	1				0	1	0	1
														1	0	0	1			0	1	1	2			1	0	0	1				1	0	0	1
														1	0	0	1			2	0	0	2			0	1	0	1				1	0	0	1
														1	0	0	1			2	0	0	2			1	0	0	1				1	0	0	1
														1	0	0	1			1	1	0	2			0	1	0	1				1	0	0	1
														1	0	0	1			0	2	0	2			1	0	0	1				2	0	0	2
														1	0	0	1			0	0	2	2			1	0	0	1				2	0	0	2
														1	0	0	1			0	2	0	2			1	0	0	1				2	0	0	2
														1	0	0	1			2	0	0	2			1	0	0	1				2	0	0	2
														1	0	0	1			2	0	0	2			1	0	0	1				2	0	0	2
														1	0	0	1			2	0	0	2			1	0	0	1				1	0	1	2
														1	0	0	1			0	2	0	2			0	1	0	1				1	0	1	2
														1	0	0	1			1	0	1	2			0	1	0	1				1	0	1	2
														1	0	0	1			1	0	1	2			0	1	0	1				2	0	0	2
														1	0	0	1			2	0	0	2			0	1	0	1				1	1	0	2
														1	0	0	1			2	0	0	2			0	1	0	1				1	1	0	2
														1	0	0	1			0	1	1	2			1	0	0	1				1	1	0	2
														1	0	0	1			0	2	0	2			1	0	0	1				2	0	0	2
														0	1	0	1			2	0	0	2			0	1	0	1				1	1	0	2
														1	0	0	1			1	1	0	2			1	0	0	1				2	0	0	2
														1	0	0	1			2	0	0	2			1	0	0	1				2	0	0	2
														1	0	0	1			2	0	0	2			1	0	0	1				2	0	0	2
														1	0	0	1			2	0	0	2			0	0	1	1				2	0	0	2
														1	0	0	1			2	0	0	2			0	1	0	1				1	1	0	2
														1	0	0	1			2	0	0	2			0	1	0	1				2	0	0	2
														1	0	0	1			2	0	0	2			0	1	0	1				2	0	0	2
														1	0	0	1			1	1	0	2			1	0	0	1				2	0	0	2
														1	0	0	1			0	2	0	2			1	0	0	1				0	0	2	2
														1	0	0	1			0	2	0	2			0	1	0	1				2	0	0	2
														1	0	0	1			2	0	0	2			1	0	0	1				1	1	0	2
														1	0	0	1			2	0	0	2			1	0	0	1				1	1	0	2
														1	0	0	1			0	2	0	2			1	0	0	1				1	1	0	2
														1	0	0	1			1	1	0	2			1	0	0	1				1	0	1	2
														1	0	0	1			0	2	0	2			1	0	0	1				1	1	0	2
														0	1	0	1			0	2	0	2			1	0	0	1				1	0	1	2
														0	1	0	1			2	0	0	2			1	0	0	1				2	0	0	2
														1	0	0	1			2	0	0	2			1	0	0	1				2	0	0	2
														1	0	0	1			1	1	0	2			1	0	0	1				2	0	0	2
														1	0	0	1			0	2	0	2			1	0	0	1				2	0	0	2
														1	0	0	1			1	1	0	2			1	0	0	1				1	1	0	2
														1	0	0	1			2	0	0	2			1	0	0	1				2	0	0	2
														1	0	0	1			2	0	0	2			2	0	0	2				2	0	0	2
														0	1	0	1			2	0	0	2			2	0	0	2				2	0	0	2
														0	1	0	1			2	0	0	2			1	1	0	2				1	1	0	2
														1	0	0	1			2	0	0	2			2	0	0	2				2	0	0	2
														0	0	1	1			1	1	0	2			1	1	0	2				1	1	0	2
														0	1	0	1			2	0	0	2			2	0	0	2				0	2	0	2
														1	0	0	1			1	1	0	2			2	0	0	2				0	1	1	2
														1	0	0	1			2	0	0	2			2	0	0	2				0	2	0	2
														0	1	0	1			1	0	1	2			2	0	0	2				0	2	0	2
														0	1	0	1			0	0	2	2			0	2	0	2				2	0	0	2
														0	1	0	1			2	0	0	2			1	1	0	2				0	2	0	2
														0	1	0	1			0	2	0	2			0	2	0	2				0	2	0	2
														0	0	1	1			1	1	0	2			0	2	0	2				1	1	0	2
														0	1	0	1			1	1	0	2			2	0	0	2				0	2	0	2
														1	0	0	1			0	1	1	2			1	1	0	2				1	1	0	2
														1	0	0	1			0	2	0	2			0	2	0	2				1	1	0	2
														1	0	0	1			0	2	0	2			2	0	0	2				2	0	0	2
														0	1	0	1			1	1	0	2			2	0	0	2				2	0	0	2
														2	0	0	2			0	2	0	2			2	0	0	2				1	1	0	2
														1	1	0	2			1	1	0	2			1	1	0	2				2	0	0	2
														0	2	0	2			0	2	0	2			2	0	0	2				2	0	0	2
														0	2	0	2			0	1	1	2			2	0	0	2				2	0	0	2
														2	0	0	2			0	1	1	2			1	1	0	2				2	0	0	2
														1	1	0	2			1	1	0	2			2	0	0	2				1	1	0	2
														0	2	0	2			1	1	0	2			2	0	0	2				1	1	0	2
														1	1	0	2			2	0	0	2			0	2	0	2				2	0	0	2
														2	0	0	2			0	2	0	2			2	0	0	2				2	0	0	2
														0	2	0	2			0	2	0	2			0	2	0	2				0	2	0	2
														1	1	0	2			2	0	0	2			2	0	0	2				2	0	0	2
														1	1	0	2			2	0	0	2			2	0	0	2				2	0	0	2
														0	2	0	2			1	0	1	2			2	0	0	2				1	1	0	2
														2	0	0	2			2	0	0	2			2	0	0	2				2	0	0	2
														1	1	0	2			2	0	0	2			2	0	0	2				1	0	1	2
														1	1	0	2			2	0	0	2			2	0	0	2				0	2	0	2
														1	1	0	2			2	0	0	2			0	2	0	2				1	1	0	2
														2	0	0	2			2	0	0	2			2	0	0	2				1	1	0	2
														0	2	0	2			2	0	0	2			2	0	0	2				2	0	0	2
														1	1	0	2			1	0	1	2			2	0	0	2				1	1	0	2
														2	0	0	2			2	0	0	2			1	1	0	2				2	0	0	2
														2	0	0	2			2	0	0	2			1	1	0	2				2	0	0	2
														0	2	0	2			1	1	0	2			2	0	0	2				1	1	0	2
														0	1	1	2			2	0	0	2			1	1	0	2				1	1	0	2
														1	1	0	2			1	1	0	2			2	0	0	2				0	2	0	2
														2	0	0	2			2	0	0	2			1	1	0	2				0	1	1	2
														2	0	0	2			2	0	0	2			2	0	0	2				0	2	0	2
														0	1	1	2			2	0	0	2			0	2	0	2				1	1	0	2
														2	0	0	2			2	0	0	2			0	2	0	2				1	1	0	2
														1	1	0	2			2	0	0	2			1	1	0	2				2	0	0	2
														2	0	0	2			2	0	0	2			2	0	0	2				2	0	0	2
														1	1	0	2			2	0	0	2			2	0	0	2				2	0	0	2
														1	1	0	2			2	0	0	2			2	0	0	2				2	0	0	2
														0	2	0	2			0	2	0	2			1	1	0	2				2	0	0	2
														0	1	1	2			2	0	0	2			1	1	0	2				2	0	0	2
														0	2	0	2			1	1	0	2			0	2	0	2				2	0	0	2
														0	2	0	2			1	1	0	2			2	0	0	2				2	0	0	2
														1	1	0	2			0	2	0	2			2	0	0	2				2	0	0	2
														0	0	2	2			0	2	0	2			2	0	0	2				2	0	0	2
														2	0	0	2			1	1	0	2			1	1	0	2				1	1	0	2
														1	1	0	2			0	2	0	2			2	0	0	2				2	0	0	2
														1	1	0	2			2	0	0	2			1	1	0	2				1	1	0	2
														1	1	0	2			1	1	0	2			2	0	0	2				2	0	0	2
														0	2	0	2			2	0	0	2			2	0	0	2				2	0	0	2
														1	1	0	2			2	0	0	2			0	2	0	2				2	0	0	2
														2	0	0	2			1	1	0	2			1	1	0	2				0	2	0	2
														1	1	0	2			2	0	0	2			2	0	0	2				2	0	0	2
														1	1	0	2			1	1	0	2			0	1	1	2				1	1	0	2
														2	0	0	2			1	1	0	2			2	0	0	2				2	0	0	2
														2	0	0	2			1	1	0	2			2	0	0	2				2	0	0	2
														1	1	0	2			1	1	0	2			0	2	0	2				2	0	0	2
														1	1	0	2			1	1	0	2			1	1	0	2				2	0	0	2
														0	2	0	2			1	1	0	2			2	0	0	2				1	1	0	2
														0	2	0	2			0	2	0	2			2	0	0	2				2	0	0	2
														1	1	0	2			1	1	0	2			1	1	0	2				2	0	0	2
														1	1	0	2			0	0	2	2			2	0	0	2				2	0	0	2
														2	0	0	2			2	0	0	2			2	0	0	2				2	0	0	2
														1	1	0	2			0	2	0	2			2	0	0	2				2	0	0	2
														2	0	0	2			1	1	0	2			1	1	0	2				1	1	0	2
														1	1	0	2			1	1	0	2			1	1	0	2				2	0	0	2
														0	2	0	2			2	0	0	2			2	0	0	2				1	1	0	2
														1	1	0	2			0	0	2	2			2	0	0	2				2	0	0	2
														1	1	0	2			1	0	1	2			2	0	0	2				2	0	0	2
														2	0	0	2			2	0	0	2			1	1	0	2				2	0	0	2
														1	1	0	2			1	1	0	2			2	0	0	2				2	0	0	2
														2	0	0	2			2	0	0	2			2	0	0	2				1	1	0	2
														1	1	0	2			1	1	0	2			0	0	2	2				2	0	0	2
														2	0	0	2			2	0	0	2			2	0	0	2				2	0	0	2
														0	2	0	2			2	0	0	2			1	1	0	2				2	0	0	2
														2	0	0	2			0	2	0	2			1	1	0	2				2	0	0	2
														1	1	0	2			2	0	0	2			2	0	0	2				2	0	0	2
														0	2	0	2			1	1	0	2			2	0	0	2				2	0	0	2
														0	2	0	2			1	1	0	2			2	0	0	2				2	0	0	2
														1	1	0	2			0	2	0	2			0	2	0	2				2	0	0	2
														0	2	0	2			1	1	0	2			2	0	0	2				3	0	0	3
														2	0	0	2			0	2	0	2			1	1	0	2				3	0	0	3
														1	1	0	2			1	1	0	2			0	1	1	2				2	1	0	3
														2	0	0	2			1	0	1	2			2	0	0	2				0	3	0	3
														2	0	0	2			1	1	0	2			2	0	0	2				0	3	0	3
														1	1	0	2			1	1	0	2			2	0	0	2				2	1	0	3
														1	1	0	2			0	2	0	2			1	1	0	2				3	0	0	3
														1	1	0	2			1	1	0	2			0	2	0	2				2	1	0	3
														2	0	0	2			2	0	0	2			2	0	0	2				3	0	0	3
														1	1	0	2			2	0	0	2			1	1	0	2				2	1	0	3
														2	0	0	2			2	0	0	2			1	0	1	2				1	2	0	3
														1	0	1	2			1	0	1	2			2	0	0	2				0	3	0	3
														0	2	0	2			2	0	0	2			2	0	0	2				2	1	0	3
														1	1	0	2			1	1	0	2			2	0	0	2				3	0	0	3
														2	0	0	2			1	0	1	2			1	1	0	2				2	1	0	3
														1	1	0	2			2	0	0	2			2	0	0	2				3	0	0	3
														2	0	0	2			2	0	0	2			0	2	0	2				3	0	0	3
														1	1	0	2			2	0	0	2			0	2	0	2				3	0	0	3
														2	0	0	2			1	0	1	2			1	1	0	2				1	2	0	3
														2	0	0	2			1	2	0	3			2	0	0	2				2	1	0	3
														2	0	0	2			1	2	0	3			1	1	0	2				3	0	0	3
														0	2	0	2			1	2	0	3			1	1	0	2				2	1	0	3
														1	1	0	2			0	1	2	3			1	1	0	2				2	1	0	3
														0	2	0	2			2	1	0	3			1	1	0	2				2	1	0	3
														2	0	0	2			2	1	0	3			1	0	1	2				3	0	0	3
														1	1	0	2			2	1	0	3			0	2	0	2				2	1	0	3
														2	0	0	2			3	0	0	3			1	1	0	2				2	1	0	3
														2	0	0	2			0	3	0	3			1	1	0	2				1	2	0	3
														1	0	1	2			2	1	0	3			0	2	0	2				3	0	0	3
														2	0	0	2			2	1	0	3			1	1	0	2				2	1	0	3
														1	1	0	2			2	1	0	3			2	0	0	2				2	1	0	3
														2	0	0	2			3	0	0	3			0	2	0	2				1	2	0	3
														2	0	0	2			2	1	0	3			1	1	0	2				1	2	0	3
														2	0	0	2			1	2	0	3			1	1	0	2				2	1	0	3
														2	0	0	2			2	1	0	3			2	0	0	2				2	1	0	3
														2	0	0	2			0	2	1	3			2	0	0	2				3	0	0	3
														2	0	0	2			0	3	0	3			1	1	0	2				3	0	0	3
														1	1	0	2			2	1	0	3			2	0	0	2				2	0	1	3
														1	1	0	2			1	2	0	3			1	1	0	2				3	0	0	3
														1	1	0	2			2	1	0	3			0	1	1	2				1	2	0	3
														1	1	0	2			1	2	0	3			0	1	1	2				0	3	0	3
														1	1	0	2			3	0	0	3			1	1	0	2				2	1	0	3
														2	0	0	2			2	1	0	3			0	0	2	2				2	1	0	3
														2	0	0	2			1	2	0	3			1	1	0	2				2	1	0	3
														2	0	0	2			1	2	0	3			2	0	0	2				3	0	0	3
														1	1	0	2			1	2	0	3			1	1	0	2				2	0	1	3
														1	1	0	2			2	1	0	3			2	0	0	2				3	0	0	3
														0	0	2	2			0	3	0	3			0	1	1	2				2	2	0	4
														1	1	0	2			2	1	0	3			2	0	0	2				0	2	2	4
														2	0	0	2			1	2	0	3			2	0	0	2				2	2	0	4
														2	0	0	2			2	1	0	3			2	0	0	2				4	0	0	4
														2	0	0	2			2	1	0	3			1	0	1	2				0	4	0	4
														2	0	0	2			2	1	0	3			2	0	0	2				0	4	0	4
														2	0	0	2			1	1	1	3			0	2	0	2				3	1	0	4
														2	0	0	2			2	1	0	3			2	0	0	2				2	2	0	4
														1	1	0	2			1	2	0	3			2	0	0	2				4	0	0	4
														2	0	0	2			3	0	0	3			0	1	1	2				1	3	0	4
														1	1	0	2			3	0	0	3			1	1	0	2				1	3	0	4
														2	0	0	2			1	2	0	3			2	0	0	2				4	0	0	4
														2	0	0	2			3	0	0	3			2	0	0	2				1	3	0	4
														2	0	0	2			2	1	0	3			1	1	0	2				2	2	0	4
														2	0	0	2			3	0	0	3			2	0	0	2				3	1	0	4
														2	0	0	2			1	0	2	3			0	2	0	2				2	2	0	4
														2	0	0	2			0	3	0	3			2	0	0	2				2	1	1	4
														1	1	0	2			1	2	0	3			0	2	0	2				4	0	0	4
														2	0	0	2			2	1	0	3			2	0	0	2				1	1	2	4
														2	0	0	2			2	1	0	3			1	1	0	2				4	0	0	4
														2	0	0	2			2	0	1	3			0	2	0	2				4	0	0	4
														2	0	0	2			1	2	0	3			2	0	0	2				2	2	0	4
														2	0	0	2			1	2	0	3			0	1	1	2				2	2	0	4
														2	0	0	2			2	1	0	3			1	1	0	2				4	0	0	4
														0	1	1	2			3	0	0	3			1	1	0	2				2	3	0	5
														2	1	0	3			3	0	0	3			0	2	0	2				4	1	0	5
														1	2	0	3			1	2	0	3			1	1	0	2				2	3	0	5
														2	1	0	3			1	2	0	3			1	1	0	2				2	3	0	5
														3	0	0	3			1	2	0	3			1	1	0	2				3	2	0	5
														1	2	0	3			3	0	0	3			1	1	0	2				5	0	0	5
														2	1	0	3			1	2	0	3			1	1	0	2				3	2	0	5
														0	3	0	3			2	1	0	3			1	1	0	2				1	4	0	5
														1	2	0	3			0	1	2	3			1	1	0	2				4	1	0	5
														3	0	0	3			3	0	0	3			2	0	0	2				4	1	0	5
														3	0	0	3			3	0	0	3			2	0	0	2				2	3	0	5
														2	1	0	3			3	0	0	3			2	0	0	2				1	4	0	5
														2	1	0	3			1	2	0	3			1	1	0	2				4	1	0	5
														1	2	0	3			2	1	0	3			2	0	0	2				4	1	0	5
														1	2	0	3			0	1	2	3			2	0	0	2				2	2	1	5
														1	2	0	3			2	1	0	3			2	0	0	2				4	1	0	5
														2	1	0	3			3	0	0	3			2	0	0	2				2	3	0	5
														2	1	0	3			3	0	0	3			1	1	0	2				5	0	0	5
														2	1	0	3			2	1	0	3			1	1	0	2				2	1	2	5
														2	1	0	3			2	1	0	3			2	0	0	2				2	3	0	5
														0	1	2	3			2	1	0	3			1	1	0	2				4	0	2	6
														1	2	0	3			2	1	0	3			2	0	0	2				4	2	0	6
														2	1	0	3			1	2	0	3			2	0	0	2				2	4	0	6
														0	3	0	3			2	1	0	3			3	0	0	3				1	5	0	6
														1	2	0	3			2	1	0	3			2	1	0	3				3	2	1	6
														2	1	0	3			2	1	0	3			2	1	0	3				3	3	0	6
														2	1	0	3			1	2	0	3			1	2	0	3				4	2	0	6
														2	0	1	3			2	1	0	3			2	1	0	3				2	2	2	6
														3	0	0	3			1	2	0	3			1	2	0	3				6	0	0	6
														1	2	0	3			2	2	0	4			2	1	0	3				6	0	0	6
														1	2	0	3			2	2	0	4			2	1	0	3				3	3	0	6
														2	1	0	3			2	2	0	4			0	2	1	3				5	1	0	6
														2	1	0	3			2	2	0	4			3	0	0	3				5	1	0	6
														2	1	0	3			2	2	0	4			2	1	0	3				6	0	0	6
														2	1	0	3			3	1	0	4			3	0	0	3				6	0	0	6
														1	2	0	3			2	2	0	4			1	2	0	3				4	2	0	6
														1	2	0	3			1	3	0	4			1	2	0	3				0	4	2	6
														1	1	1	3			2	2	0	4			1	1	1	3				3	1	2	6
														2	1	0	3			2	2	0	4			0	3	0	3				4	2	0	6
														3	0	0	3			3	0	1	4			2	1	0	3				5	2	0	7
														2	1	0	3			4	0	0	4			2	1	0	3				2	3	2	7
														2	1	0	3			1	3	0	4			3	0	0	3				3	2	2	7
														3	0	0	3			3	1	0	4			2	1	0	3				4	3	0	7
														2	1	0	3			2	2	0	4			1	1	1	3				4	3	0	7
														3	0	0	3			3	1	0	4			0	3	0	3				2	3	2	7
														2	1	0	3			3	1	0	4			0	3	0	3				2	3	2	7
														1	2	0	3			4	0	0	4			3	0	0	3				3	4	0	7
														1	2	0	3			4	0	0	4			2	0	1	3				3	4	0	7
														1	2	0	3			4	0	0	4			3	0	0	3				3	1	3	7
														2	0	1	3			2	2	0	4			3	0	0	3				3	4	0	7
														1	2	0	3			1	2	1	4			3	0	0	3				5	0	2	7
														1	2	0	3			4	0	0	4			3	0	0	3				5	1	1	7
														3	0	0	3			2	2	0	4			1	2	0	3				4	3	0	7
														1	2	0	3			1	3	0	4			3	0	0	3				5	2	0	7
														3	0	0	3			0	4	0	4			2	1	0	3				4	3	0	7
														2	1	0	3			3	1	0	4			3	0	0	3				6	1	0	7
														2	0	1	3			2	2	0	4			1	2	0	3				2	5	1	8
														2	1	0	3			2	2	0	4			2	1	0	3				6	2	0	8
														3	0	0	3			0	4	0	4			3	0	0	3				3	5	0	8
														0	3	0	3			2	2	0	4			3	0	0	3				3	5	0	8
														1	2	0	3			3	1	0	4			2	1	0	3				6	2	0	8
														3	0	0	3			1	3	0	4			2	1	0	3				3	3	2	8
														2	0	1	3			4	0	0	4			3	0	0	3				6	2	0	8
														2	1	0	3			2	2	0	4			2	1	0	3				3	5	0	8
														3	0	0	3			1	3	0	4			0	3	0	3				4	4	0	8
														3	0	0	3			4	0	0	4			1	2	0	3				6	2	0	8
														2	1	0	3			3	1	0	4			2	1	0	3				2	3	3	8
														2	2	0	4			4	0	0	4			1	2	0	3				5	4	0	9
														0	3	1	4			3	1	0	4			1	1	1	3				2	5	2	9
														0	3	1	4			4	0	0	4			3	0	0	3				4	5	0	9
														2	0	2	4			2	1	1	4			0	2	1	3				2	7	0	9
														3	1	0	4			1	1	2	4			3	0	0	3				3	6	0	9
														3	1	0	4			1	3	0	4			3	0	0	3				2	7	0	9
														2	2	0	4			0	2	2	4			1	2	0	3				2	5	2	9
														3	1	0	4			4	0	0	4			2	1	0	3				5	4	0	9
														3	1	0	4			2	2	0	4			1	2	0	3				3	6	0	9
														2	2	0	4			3	1	0	4			2	1	0	3				5	2	2	9
														2	2	0	4			1	3	0	4			3	0	0	3				7	2	0	9
														2	0	2	4			2	1	1	4			2	1	0	3				7	2	0	9
														1	3	0	4			3	1	0	4			1	2	0	3				5	4	0	9
														3	1	0	4			4	0	0	4			1	2	0	3				8	1	0	9
														2	2	0	4			3	1	0	4			1	2	0	3				5	4	0	9
														0	4	0	4			2	0	2	4			1	1	1	3				5	4	0	9
														3	1	0	4			2	2	0	4			2	1	0	3				3	4	3	10
														0	3	1	4			3	1	0	4			2	1	0	3				4	4	2	10
														3	1	0	4			3	1	0	4			2	1	0	3				3	5	2	10
														2	2	0	4			1	3	0	4			1	1	1	3				5	4	1	10
														3	1	0	4			2	2	0	4			2	1	0	3				6	4	0	10
														3	1	0	4			1	2	1	4			2	1	0	3				1	7	2	10
														0	4	0	4			3	1	1	5			1	2	0	3				9	1	0	10
														0	4	0	4			2	3	0	5			0	2	1	3				4	3	3	10
														2	2	0	4			2	3	0	5			2	1	0	3				7	3	0	10
														2	2	0	4			3	2	0	5			2	1	0	3				5	4	1	10
														1	2	1	4			3	1	1	5			2	0	1	3				3	6	1	10
														2	2	0	4			2	3	0	5			2	1	0	3				8	1	1	10
														3	1	0	4			5	0	0	5			3	0	0	3				5	5	0	10
														2	2	0	4			5	0	0	5			1	2	0	3				4	4	2	10
														1	3	0	4			3	2	0	5			2	1	0	3				4	6	0	10
														3	1	0	4			3	2	0	5			2	1	0	3				5	5	0	10
														4	0	0	4			0	2	3	5			2	1	0	3				2	4	4	10
														2	2	0	4			3	2	0	5			2	1	0	3				2	9	0	11
														2	2	0	4			1	4	0	5			3	0	0	3				3	8	0	11
														2	2	0	4			3	2	0	5			2	2	0	4				7	4	0	11
														3	1	0	4			3	2	0	5			4	0	0	4				5	6	0	11
														2	2	0	4			2	2	1	5			4	0	0	4				5	3	3	11
														2	2	0	4			4	1	0	5			0	2	2	4				9	0	2	11
														1	3	0	4			2	3	0	5			3	1	0	4				5	6	1	12
														3	1	0	4			1	4	0	5			4	0	0	4				5	7	0	12
														4	1	0	5			3	2	0	5			0	4	0	4				6	4	2	12
														4	1	0	5			1	4	0	5			3	1	0	4				8	4	0	12
														2	3	0	5			3	2	0	5			4	0	0	4				4	7	2	13
														2	3	0	5			1	4	0	5			2	2	0	4				4	7	2	13
														3	1	1	5			2	3	0	5			4	0	0	4				6	5	2	13
														2	3	0	5			5	0	0	5			4	0	0	4				8	5	0	13
														1	4	0	5			3	2	0	5			0	3	1	4				5	8	1	14
														5	0	0	5			1	3	1	5			4	0	0	4				5	7	2	14
														2	2	1	5			1	4	0	5			4	0	0	4				8	6	0	14
														5	0	0	5			3	2	0	5			3	1	0	4				7	7	0	14
														2	3	0	5			3	2	0	5			1	3	0	4				7	7	0	14
														4	1	0	5			1	4	0	5			2	2	0	4				10	4	1	15
														1	4	0	5			3	2	0	5			2	2	0	4				1	12	2	15
														1	4	0	5			3	2	0	5			2	0	2	4				7	7	1	15
														3	2	0	5			2	3	0	5			2	0	2	4				4	10	1	15
														4	0	2	6			5	0	0	5			3	0	1	4				3	12	1	16
														4	2	0	6			2	1	2	5			1	3	0	4				2	12	2	16
														2	4	0	6			4	2	0	6			3	1	0	4				8	8	0	16
														2	3	1	6			2	4	0	6			2	2	0	4				12	4	0	16
														4	2	0	6			1	3	2	6			2	2	0	4				6	9	2	17
														2	4	0	6			5	1	0	6			3	0	1	4				7	10	0	17
														1	5	0	6			4	2	0	6			2	2	0	4				4	13	1	18
														4	0	2	6			3	3	0	6			4	0	0	4				9	10	0	19
														4	2	0	6			2	4	0	6			4	0	0	4				10	6	3	19
														2	2	2	6			4	2	0	6			2	2	0	4				2	15	2	19
														2	2	2	6			4	2	0	6			2	2	0	4				14	6	0	20
														6	0	0	6			4	2	0	6			1	2	1	4				7	15	0	22
														3	3	0	6			5	0	1	6			4	0	0	4				7	11	4	22
														5	2	0	7			2	4	0	6			1	2	1	4				14	5	3	22
														3	4	0	7			3	3	0	6			4	0	0	4				4	19	1	24
														3	4	0	7			6	0	0	6			4	1	0	5				15	7	2	24
														2	4	1	7			2	4	0	6			3	2	0	5				14	9	4	27
														0	7	0	7			2	4	0	6			3	2	0	5				10	15	2	27
														3	4	0	7			4	2	0	6			1	3	1	5				9	16	3	28
														4	3	0	7			3	3	0	6			2	3	0	5				16	12	2	30
														6	1	0	7			4	1	1	6			2	3	0	5				11	20	3	34
														2	2	3	7			3	3	0	6			4	1	0	5				15	20	5	40
														5	2	0	7			3	3	0	6			4	1	0	5				19	21	2	42
														2	5	0	7			3	3	0	6			4	1	0	5
														4	3	0	7			4	1	1	6			5	0	0	5
														2	6	0	8			3	4	0	7			1	1	3	5
														5	3	0	8			4	3	0	7			2	2	1	5
														1	7	0	8			3	4	0	7			2	3	0	5
														2	5	1	8			3	4	0	7			3	2	0	5
														5	3	0	8			5	2	0	7			1	3	1	5
														5	2	2	9			4	3	0	7			1	1	3	5
														4	5	0	9			5	2	0	7			3	2	0	5
														5	4	0	9			4	3	0	7			3	2	0	5
														1	8	0	9			6	0	1	7			2	1	2	5
														5	3	1	9			5	2	0	7			2	2	1	5
														7	2	0	9			3	4	0	7			2	3	0	5
														4	5	0	9			3	2	2	7			2	2	1	5
														2	6	1	9			3	1	3	7			4	1	0	5
														4	6	0	10			4	2	1	7			1	2	3	6
														7	3	1	11			3	4	0	7			3	3	0	6
														6	5	1	12			3	4	0	7			5	1	0	6
														2	8	2	12			3	4	0	7			6	0	0	6
														4	8	0	12			4	3	0	7			5	1	0	6
														4	6	2	12			4	3	0	7			5	1	0	6
														2	9	1	12			4	3	0	7			1	4	1	6
														4	8	0	12			3	5	0	8			2	4	0	6
														5	8	0	13			3	5	0	8			2	4	0	6
														4	9	0	13			1	5	2	8			6	0	0	6
														7	7	0	14			7	1	0	8			3	3	0	6
														8	6	0	14			2	6	0	8			1	5	0	6
														8	7	0	15			2	6	0	8			1	4	1	6
														8	7	0	15			2	4	2	8			5	1	0	6
														6	11	2	19			8	0	0	8			4	2	0	6
														10	7	3	20			6	2	0	8			2	4	0	6
														8	7	5	20			5	3	0	8			3	3	0	6
														9	13	2	24			5	3	0	8			3	3	0	6
														13	12	2	27			4	4	0	8			5	1	0	6
														4	22	1	27			4	5	0	9			6	0	0	6
														8	16	6	30			3	5	1	9			5	1	0	6
														8	23	2	33			3	5	1	9			4	2	0	6
																				9	0	0	9			2	3	1	6
																				1	6	2	9			4	2	0	6
																				6	2	1	9			6	1	0	7
																				8	1	0	9			4	2	1	7
																				6	2	1	9			3	4	0	7
																				3	3	3	9			4	3	0	7
																				2	5	2	9			4	2	1	7
																				2	7	0	9			4	2	1	7
																				2	5	2	9			3	4	0	7
																				7	2	0	9			6	1	0	7
																				2	3	4	9			4	3	0	7
																				6	3	0	9			4	3	0	7
																				3	6	0	9			3	2	2	7
																				6	3	0	9			5	3	0	8
																				3	7	0	10			2	3	3	8
																				2	8	0	10			5	3	0	8
																				6	4	0	10			6	2	0	8
																				2	8	0	10			4	4	0	8
																				3	7	0	10			2	5	1	8
																				1	7	2	10			2	4	2	8
																				4	6	0	10			3	5	0	8
																				4	6	0	10			5	3	0	8
																				4	5	1	10			3	5	0	8
																				5	3	3	11			2	6	0	8
																				5	5	1	11			4	3	1	8
																				5	6	0	11			6	1	2	9
																				5	6	0	11			5	4	0	9
																				5	6	0	11			6	3	0	9
																				6	5	0	11			5	3	1	9
																				11	0	0	11			3	4	2	9
																				6	2	3	11			4	4	1	9
																				3	9	0	12			4	6	0	10
																				3	8	1	12			2	8	0	10
																				5	6	1	12			5	5	0	10
																				4	8	0	12			7	3	0	10
																				5	7	0	12			3	7	0	10
																				4	6	2	12			2	8	1	11
																				5	7	1	13			4	7	0	11
																				6	5	2	13			6	5	0	11
																				6	4	3	13			6	4	1	11
																				6	5	2	13			5	2	4	11
																				7	6	0	13			4	7	0	11
																				4	9	0	13			3	8	0	11
																				8	5	0	13			12	0	0	12
																				9	4	0	13			3	8	1	12
																				7	7	0	14			2	9	1	12
																				8	6	1	15			8	4	1	13
																				7	6	2	15			3	10	0	13
																				8	4	3	15			3	8	2	13
																				9	6	0	15			7	6	0	13
																				5	10	1	16			5	6	2	13
																				6	8	2	16			4	9	0	13
																				9	7	0	16			8	6	0	14
																				8	9	0	17			9	3	2	14
																				7	10	0	17			7	5	3	15
																				8	10	0	18			5	7	3	15
																				3	15	0	18			5	9	2	16
																				7	11	0	18			11	5	0	16
																				9	10	0	19			8	7	2	17
																				6	14	0	20			7	11	0	18
																				3	17	0	20			7	9	2	18
																				10	6	4	20			8	9	2	19
																				8	10	3	21			8	11	1	20
																				3	15	3	21			8	11	2	21
																				9	11	2	22			10	13	2	25
																				7	15	1	23			9	15	4	28
																				8	12	4	24			10	17	3	30
																				9	15	0	24			28	54	11	93
																				12	13	0	25
																				12	11	3	26
																				12	15	0	27
																				11	20	4	35
																				14	20	5	39
Proportion	0	1	0				0	1	0					1	0	0				1	0	0				0	1	0					1	0	0
	0	1	0				1	0	0					1	0	0				0	1	0				0	1	0					1	0	0
	0	1	0				1	0	0					1	0	0				1	0	0				0	1	0					1	0	0
	0	1	0				1	0	0					1	0	0				1	0	0				0	1	0					1	0	0
	1	0	0				1	0	0					1	0	0				1	0	0				0	1	0					1	0	0
	1	0	0				1	0	0					1	0	0				1	0	0				0	1	0					1	0	0
	1	0	0				1	0	0					1	0	0				1	0	0				0	1	0					1	0	0
	1	0	0				1	0	0					1	0	0				0	1	0				1	0	0					1	0	0
	1	0	0				1	0	0					1	0	0				0	1	0				0	1	0					1	0	0
	1	0	0				1	0	0					1	0	0				1	0	0				0	1	0					1	0	0
	1	0	0				1	0	0					1	0	0				1	0	0				1	0	0					1	0	0
	1	0	0				0	1	0					1	0	0				1	0	0				1	0	0					1	0	0
	1	0	0				1	0	0					1	0	0				1	0	0				1	0	0					0	1	0
	0	1	0				0	1	0					1	0	0				1	0	0				0	1	0					1	0	0
	1	0	0				0	1	0					0	1	0				1	0	0				1	0	0					1	0	0
	1	0	0				0	0	1					0	0	1				1	0	0				0	1	0					1	0	0
	1	0	0				1	0	0					1	0	0				1	0	0				1	0	0					1	0	0
	1	0	0				1	0	0					1	0	0				1	0	0				0	1	0					1	0	0
	1	0	0				1	0	0					1	0	0				1	0	0				1	0	0					1	0	0
	1	0	0				0	1	0					1	0	0				0	1	0				1	0	0					1	0	0
	1	0	0				0	0	1					1	0	0				0	1	0				0	1	0					1	0	0
	1	0	0				1	0	0					1	0	0				0	1	0				1	0	0					1	0	0
	1	0	0				1	0	0					0	1	0				1	0	0				1	0	0					1	0	0
	1	0	0				0	0	1					1	0	0				1	0	0				1	0	0					1	0	0
	1	0	0				0	0	1					1	0	0				1	0	0				0	1	0					1	0	0
	1	0	0				1	0	0					1	0	0				1	0	0				1	0	0					1	0	0
	1	0	0				1	0	0					1	0	0				1	0	0				1	0	0					1	0	0
	1	0	0				1	0	0					1	0	0				1	0	0				0	1	0					1	0	0
	0	1	0				1	0	0					1	0	0				1	0	0				1	0	0					1	0	0
	1	0	0				1	0	0					1	0	0				1	0	0				1	0	0					1	0	0
	1	0	0				0	1	0					0	1	0				1	0	0				0	1	0					1	0	0
	0	1	0				1	0	0					0	1	0				1	0	0				1	0	0					1	0	0
	1	0	0				1	0	0					0	1	0				1	0	0				1	0	0					1	0	0
	1	0	0				1	0	0					0	1	0				1	0	0				1	0	0					1	0	0
	0	1	0				0	1	0					0	1	0				1	0	0				1	0	0					1	0	0
	1	0	0				1	0	0					0	1	0				1	0	0				1	0	0					1	0	0
	1	0	0				1	0	0					1	0	0				1	0	0				1	0	0					1	0	0
	1	0	0				1	0	0					0	1	0				1	0	0				1	0	0					1	0	0
	0	1	0				1	0	0					1	0	0				1	0	0				1	0	0					1	0	0
	1	0	0				1	0	0					1	0	0				1	0	0				1	0	0					1	0	0
	0	1	0				1	0	0					1	0	0				1	0	0				1	0	0					1	0	0
	1	0	0				0	0	1					1	0	0				1	0	0				1	0	0					1	0	0
	1	0	0				1	0	0					1	0	0				0	1	0				1	0	0					1	0	0
	0	1	0				0	0	1					0	1	0				0	1	0				1	0	0					1	0	0
	1	0	0				0	0	1					1	0	0				1	0	0				1	0	0					1	0	0
	1	0	0				1	0	0					1	0	0				1	0	0				0	1	0					1	0	0
	1	0	0				1	0	0					0	1	0				1	0	0				1	0	0					1	0	0
	1	0	0				1	0	0					0	1	0				1	0	0				1	0	0					1	0	0
	0	1	0				0	1	0					1	0	0				1	0	0				1	0	0					1	0	0
	1	0	0				1	0	0					0	1	0				1	0	0				0	1	0					0	1	0
	0	1	0				1	0	0					1	0	0				1	0	0				0	1	0					0	1	0
	0	1	0				0	1	0					0	1	0				1	0	0				0	1	0					1	0	0
	1	0	0				0	1	0					0	1	0				1	0	0				1	0	0					1	0	0
	1	0	0				0	1	0					0	1	0				1	0	0				1	0	0					1	0	0
	1	0	0				0	1	0					1	0	0				1	0	0				1	0	0					1	0	0
	1	0	0				1	0	0					0	1	0				1	0	0				1	0	0					1	0	0
	1	0	0				0	1	0					1	0	0				1	0	0				1	0	0					0	1	0
	1	0	0				1	0	0					1	0	0				1	0	0				1	0	0					1	0	0
	1	0	0				0	1	0					1	0	0				0	1	0				1	0	0					1	0	0
	1	0	0				1	0	0					0	1	0				1	0	0				0	1	0					0	1	0
	0	1	0				0	1	0					1	0	0				1	0	0				0	1	0					1	0	0
	1	0	0				1	0	0					0	1	0				1	0	0				0	1	0					1	0	0
	1	0	0				1	0	0					0	1	0				1	0	0				0	1	0					1	0	0
	1	0	0				1	0	0					0	1	0				1	0	0				0	1	0					1	0	0
	0	1	0				0	0	1					0	1	0				1	0	0				1	0	0					1	0	0
	0	1	0				1	0	0					0	1	0				1	0	0				1	0	0					1	0	0
	1	0	0				1	0	0					1	0	0				1	0	0				1	0	0					1	0	0
	1	0	0				1	0	0					1	0	0				1	0	0				1	0	0					0	0	1
	1	0	0				1	0	0					0	1	0				1	0	0				1	0	0					1	0	0
	0	1	0				1	0	0					1	0	0				1	0	0				1	0	0					1	0	0
	1	0	0				1	0	0					0	1	0				1	0	0				1	0	0					1	0	0
	1	0	0				1	0	0					0	1	0				1	0	0				1	0	0					1	0	0
	1	0	0				1	0	0					0	1	0				1	0	0				1	0	0					1	0	0
	1	0	0				1	0	0					0	1	0				1	0	0				1	0	0					1	0	0
	1	0	0				0	0	1					1	0	0				1	0	0				1	0	0					1	0	0
	0	0	1				1	0	0					1	0	0				1	0	0				1	0	0					1	0	0
	1	0	0				0	1	0					0	1	0				0	1	0				1	0	0					1	0	0
	1	0	0				0	1	0					0	1	0				0	1	0				1	0	0					1	0	0
	0	1	0				0	1	0					0	1	0				0	1	0				1	0	0					1	0	0
	1	0	0				1	0	0					1	0	0				0	1	0				1	0	0					1	0	0
	1	0	0				1	0	0					1	0	0				0	1	0				1	0	0					1	0	0
	1	0	0				1	0	0					1	0	0				0	1	0				0	1	0					1	0	0
	1	0	0				0	1	0					1	0	0				0	1	0				1	0	0					1	0	0
	0	0	1				1	0	0					1	0	0				1	0	0				1	0	0					1	0	0
	0	0	1				0	1	0					1	0	0				1	0	0				1	0	0					1	0	0
	1	0	0				0	1	0					1	0	0				1	0	0				1	0	0					1	0	0
	1	0	0				1	0	0					1	0	0				1	0	0				1	0	0					0	1	0
	1	0	0				1	0	0					1	0	0				1	0	0				1	0	0					1	0	0
	1	0	0				1	0	0					1	0	0				1	0	0				1	0	0					1	0	0
	1	0	0				1	0	0					1	0	0				1	0	0				1	0	0					1	0	0
	1	0	0				1	0	0					1	0	0				0	1	0				0	1	0					1	0	0
	1	0	0				0	1	0					1	0	0				0	1	0				1	0	0					1	0	0
	1	0	0				1	0	0					0	1	0				0	1	0				0	1	0					1	0	0
	1	0	0				1	0	0					0	1	0				0	1	0				1	0	0					1	0	0
	1	0	0				1	0	0					1	0	0				0	1	0				1	0	0					1	0	0
	1	0	0				1	0	0					0	1	0				1	0	0				1	0	0					1	0	0
	1	0	0				1	0	0					1	0	0				1	0	0				1	0	0					1	0	0
	1	0	0				1	0	0					0	1	0				1	0	0				1	0	0					1	0	0
	1	0	0				1	0	0					0	1	0				1	0	0				1	0	0					1	0	0
	1	0	0				1	0	0					1	0	0				1	0	0				1	0	0					1	0	0
	1	0	0				1	0	0					1	0	0				1	0	0				1	0	0					1	0	0
	1	0	0				1	0	0					0	1	0				1	0	0				1	0	0					1	0	0
	1	0	0				1	0	0					1	0	0				1	0	0				1	0	0					1	0	0
	1	0	0				1	0	0					1	0	0				1	0	0				1	0	0					1	0	0
	1	0	0				1	0	0					1	0	0				0	0	1				1	0	0					1	0	0
	1	0	0				1	0	0					1	0	0				0	1	0				0	1	0					0	1	0
	0	1	0				0	1	0					1	0	0				0	1	0				1	0	0					1	0	0
	0	1	0				0	1	0					1	0	0				1	0	0				1	0	0					0	1	0
	1	0	0				1	0	0					1	0	0				1	0	0				1	0	0					1	0	0
	0	1	0				0	1	0					1	0	0				1	0	0				1	0	0					0	1	0
	0	1	0				1	0	0					1	0	0				1	0	0				1	0	0					0	1	0
	0	1	0				0	1	0					1	0	0				1	0	0				1	0	0					1	0	0
	1	0	0				0	1	0					1	0	0				0	1	0				1	0	0					1	0	0
	1	0	0				0	1	0					0	1	0				0	1	0				1	0	0					1	0	0
	1	0	0				0	1	0					1	0	0				0	0	1				1	0	0					1	0	0
	1	0	0				1	0	0					1	0	0				1	0	0				1	0	0					1	0	0
	1	0	0				1	0	0					1	0	0				1	0	0				1	0	0					1	0	0
	1	0	0				0	0	1					0	1	0				1	0	0				1	0	0					1	0	0
	1	0	0				1	0	0					1	0	0				1	0	0				1	0	0					1	0	0
	0	1	0				1	0	0					1	0	0				1	0	0				1	0	0					1	0	0
	0	1	0				1	0	0					1	0	0				1	0	0				0	1	0					1	0	0
	0	1	0				1	0	0					1	0	0				1	0	0				0	1	0					1	0	0
	0	1	0				1	0	0					1	0	0				1	0	0				1	0	0					1	0	0
	0	1	0				1	0	0					0	1	0				1	0	0				1	0	0					1	0	0
	0	1	0				1	0	0					0	1	0				1	0	0				1	0	0					1	0	0
	1	0	0				1	0	0					0	1	0				1	0	0				1	0	0					1	0	0
	1	0	0				1	0	0					0	1	0				1	0	0				1	0	0					1	0	0
	0	1	0				1	0	0					0	1	0				1	0	0				1	0	0					1	0	0
	0	1	0				1	0	0					0	1	0				1	0	0				1	0	0					1	0	0
	0	1	0				1	0	0					0	1	0				1	0	0				1	0	0					1	0	0
	1	0	0				0	1	0					1	0	0				1	0	0				1	0	0					1	0	0
	1	0	0				1	0	0					1	0	0				1	0	0				1	0	0					1	0	0
	1	0	0				1	0	0					1	0	0				0	1	0				1	0	0					1	0	0
	1	0	0				0	0	1					1	0	0				0	1	0				1	0	0					1	0	0
	1	0	0				1	0	0					1	0	0				0	1	0				1	0	0					1	0	0
	1	0	0				1	0	0					1	0	0				1	0	0				1	0	0					1	0	0
	1	0	0				0	1	0					1	0	0				1	0	0				1	0	0					0	1	0
	1	0	0				1	0	0					0	1	0				1	0	0				1	0	0					1	0	0
	0	1	0				1	0	0					0	1	0				1	0	0				0	0	1					1	0	0
	1	0	0				1	0	0					1	0	0				1	0	0				0	1	0					1	0	0
	1	0	0				1	0	0					0	1	0				1	0	0				0	1	0					1	0	0
	1	0	0				0	1	0					1	0	0				1	0	0				1	0	0					1	0	0
	0	0	1				1	0	0					1	0	0				1	0	0				1	0	0					1	0	0
	1	0	0				1	0	0					0	1	0				1	0	0				1	0	0					1	0	0
	1	0	0				1	0	0					0	1	0				1	0	0				1	0	0					1	0	0
	1	0	0				1	0	0					0	1	0				1	0	0				1	0	0					1	0	0
	0	1	0				1	0	0					1	0	0				1	0	0				1	0	0					1	0	0
	1	0	0				1	0	0					0	1	0				0	1	0				1	0	0					1	0	0
	1	0	0				1	0	0					0	1	0				0	1	0				1	0	0					1	0	0
	1	0	0				1	0	0					1	0	0				1	0	0				0	1	0					1	0	0
	1	0	0				0	1	0					0	1	0				1	0	0				0	1	0					1	0	0
	0	1	0				1	0	0					1	0	0				1	0	0				1	0	0					1	0	0
	1	0	0				0	1	0					1	0	0				1	0	0				1	0	0					1	0	0
	0	1	0				1	0	0					1	0	0				1	0	0				1	0	0					1	0	0
	1	0	0				1	0	0					1	0	0				1	0	0				0	1	0					0	1	0
	1	0	0				1	0	0					1	0	0				1	0	0				1	0	0					1	0	0
	0	0	1				0	1	0					0	1	0				0	1	0				1	0	0					1	0	0
	1	0	0				1	0	0					1	0	0				1	0	0				1	0	0					1	0	0
	1	0	0				1	0	0					1	0	0				0	1	0				0	1	0					1	0	0
	0	1	0				0	1	0					1	0	0				0	1	0				0	1	0					1	0	0
	1	0	0				0	1	0					1	0	0				0	1	0				0	1	0					1	0	0
	1	0	0				0	1	0					1	0	0				1	0	0				0	1	0					1	0	0
	1	0	0				0	1	0					0	1	0				0	1	0				1	0	0					1	0	0
	0	1	0				0	1	0					1	0	0				1	0	0				0	1	0					1	0	0
	0	1	0				0	1	0					0	1	0				0	1	0				1	0	0					1	0	0
	1	0	0				1	0	0					0	1	0				1	0	0				0	0	1					1	0	0
	1	0	0				0	1	0					0	1	0				1	0	0				0	1	0					1	0	0
	0	1	0				1	0	0					1	0	0				1	0	0				0	1	0					1	0	0
	1	0	0				0	1	0					0	0	1				1	0	0				0	1	0					1	0	0
	1	0	0				1	0	0					0	1	0				1	0	0				1	0	0					1	0	0
	1	0	0				0	1	0					1	0	0				1	0	0				0	1	0					1	0	0
	0	1	0				0	1	0					1	0	0				1	0	0				1	0	0					1	0	0
	1	0	0				1	0	0					1	0	0				1	0	0				1	0	0					1	0	0
	1	0	0				1	0	0					1	0	0				1	0	0				1	0	0					1	0	0
	1	0	0				1	0	0					1	0	0				1	0	0				1	0	0					1	0	0
	1	0	0				0	1	0					1	0	0				1	0	0				1	0	0					1	0	0
	0	1	0				1	0	0					1	0	0				1	0	0				0	1	0					1	0	0
	0	1	0				0	1	0					1	0	0				1	0	0				1	0	0					1	0	0
	1	0	0				0	1	0					0	1	0				1	0	0				1	0	0					1	0	0
	1	0	0				0	1	0					1	0	0				1	0	0				1	0	0					1	0	0
	1	0	0				0	1	0					1	0	0				1	0	0				1	0	0					1	0	0
	1	0	0				0	1	0					1	0	0				1	0	0				1	0	0					0	1	0
	0	1	0				0	1	0					0	1	0				1	0	0				1	0	0					0	1	0
	1	0	0				0	1	0					1	0	0				1	0	0				1	0	0					1	0	0
	1	0	0				0	1	0					1	0	0				1	0	0				0	1	0					1	0	0
	0	1	0				0	1	0					1	0	0				1	0	0				0	1	0					0	1	0
	1	0	0				0.5	0.5	0					0	1	0				1	0	0				1	0	0					1	0	0
	1	0	0				1	0	0					1	0	0				0	1	0				1	0	0					1	0	0
	1	0	0				1	0	0					1	0	0				1	0	0				1	0	0					1	0	0
	1	0	0				1	0	0					0	1	0				1	0	0				1	0	0					1	0	0
	0	1	0				0.5	0.5	0					0	1	0				1	0	0				1	0	0					1	0	0
	1	0	0				0.5	0.5	0					0	1	0				1	0	0				1	0	0					1	0	0
	0	0	1				0.5	0.5	0					0	1	0				1	0	0				0	1	0					1	0	0
	0	1	0				0.5	0.5	0					1	0	0				1	0	0				1	0	0					1	0	0
	0	1	0				0	1	0					1	0	0				0	1	0				1	0	0					1	0	0
	0	1	0				0	0.5	0.5					1	0	0				1	0	0				0	1	0					1	0	0
	1	0	0				1	0	0					1	0	0				1	0	0				1	0	0					1	0	0
	1	0	0				1	0	0					1	0	0				1	0	0				1	0	0					1	0	0
	1	0	0				1	0	0					0	1	0				1	0	0				1	0	0					1	0	0
	1	0	0				0.5	0.5	0					0	1	0				1	0	0				1	0	0					1	0	0
	1	0	0				0.5	0.5	0					1	0	0				1	0	0				1	0	0					1	0	0
	0	0	1				0.5	0.5	0					0	1	0				0	1	0				0	1	0					1	0	0
	0	0	1				0.5	0.5	0					1	0	0				0	1	0				1	0	0					1	0	0
	1	0	0				1	0	0					1	0	0				1	0	0				1	0	0					1	0	0
	1	0	0				0.5	0.5	0					1	0	0				0	1	0				1	0	0					0	1	0
	1	0	0				1	0	0					1	0	0				0	1	0				1	0	0					1	0	0
	1	0	0				1	0	0					1	0	0				1	0	0				1	0	0					0	1	0
	1	0	0				1	0	0					1	0	0				1	0	0				1	0	0					0	1	0
	1	0	0				0.5	0	0.5					1	0	0				0	1	0				0	0	1					0	1	0
	1	0	0				0.5	0.5	0					0	1	0				0	1	0				1	0	0					0	1	0
	1	0	0				0.5	0.5	0					0	1	0				0	1	0				1	0	0					1	0	0
	0	0	1				0.5	0.5	0					0	1	0				0	1	0				0	1	0					1	0	0
	1	0	0				1	0	0					0	1	0				0	1	0				0	1	0					0	1	0
	1	0	0				1	0	0					0	1	0				0	1	0				0	1	0					1	0	0
	1	0	0				0.5	0.5	0					1	0	0				0	1	0				1	0	0					0	1	0
	1	0	0				1	0	0					1	0	0				0	1	0				1	0	0					0	1	0
	0	1	0				0.5	0.5	0					1	0	0				0	1	0				1	0	0					1	0	0
	0	1	0				1	0	0					1	0	0				1	0	0				1	0	0					0	1	0
	1	0	0				0.5	0.5	0					1	0	0				1	0	0				1	0	0					1	0	0
	1	0	0				1	0	0					0	1	0				1	0	0				1	0	0					1	0	0
	1	0	0				0.5	0.5	0					1	0	0				1	0	0				1	0	0					1	0	0
	1	0	0				1	0	0					1	0	0				1	0	0				1	0	0					0	1	0
	0	1	0				0.5	0.5	0					0	0	1				1	0	0				1	0	0					0	1	0
	1	0	0				0.5	0.5	0					1	0	0				0	1	0				1	0	0					0	1	0
	1	0	0				0.5	0.5	0					0	1	0				1	0	0				1	0	0					0	1	0
	1	0	0				0.5	0.5	0					1	0	0				1	0	0				1	0	0					0	1	0
	0	1	0				1	0	0					1	0	0				1	0	0				0	1	0					1	0	0
	1	0	0				0.5	0.5	0					1	0	0				1	0	0				1	0	0					1	0	0
	1	0	0				0.5	0.5	0					0	1	0				1	0	0				1	0	0					1	0	0
	1	0	0				1	0	0					0	1	0				1	0	0				1	0	0					1	0	0
	1	0	0				1	0	0					0	1	0				1	0	0				1	0	0					1	0	0
	0	1	0				0.5	0.5	0					0	1	0				0	1	0				1	0	0					1	0	0
	1	0	0				1	0	0					1	0	0				0	1	0				1	0	0					1	0	0
	1	0	0				1	0	0					1	0	0				1	0	0				1	0	0					0	1	0
	1	0	0				1	0	0					1	0	0				1	0	0				1	0	0					1	0	0
	1	0	0				0	1	0					1	0	0				0	1	0				1	0	0					1	0	0
	1	0	0				0	1	0					1	0	0				0	1	0				1	0	0					1	0	0
	1	0	0				1	0	0					0	1	0				0	1	0				1	0	0					1	0	0
	1	0	0				0.5	0.5	0					1	0	0				1	0	0				1	0	0					1	0	0
	1	0	0				0	1	0					1	0	0				1	0	0				1	0	0					1	0	0
	1	0	0				0.5	0.5	0					1	0	0				1	0	0				1	0	0					1	0	0
	1	0	0				0.5	0.5	0					1	0	0				1	0	0				1	0	0					1	0	0
	1	0	0				1	0	0					1	0	0				1	0	0				1	0	0					1	0	0
	1	0	0				0.5	0.5	0					0	1	0				1	0	0				1	0	0					1	0	0
	1	0	0				0.5	0.5	0					1	0	0				1	0	0				1	0	0					1	0	0
	0	1	0				0.5	0.5	0					1	0	0				0	1	0				1	0	0					1	0	0
	1	0	0				1	0	0					1	0	0				1	0	0				1	0	0					1	0	0
	1	0	0				0.5	0.5	0					1	0	0				1	0	0				0	1	0					1	0	0
	1	0	0				0	1	0					1	0	0				1	0	0				1	0	0					1	0	0
	1	0	0				1	0	0					1	0	0				1	0	0				1	0	0					1	0	0
	1	0	0				0.5	0.5	0					1	0	0				1	0	0				1	0	0					1	0	0
	1	0	0				0.5	0.5	0					0	1	0				1	0	0				1	0	0					1	0	0
	1	0	0				0.5	0.5	0					0	1	0				1	0	0				1	0	0					1	0	0
	0	0	1				0.666667	0.333333	0					1	0	0				1	0	0				0	1	0					1	0	0
	1	0	0				1	0	0					0	1	0				1	0	0				1	0	0					0	1	0
	0	1	0				0.666667	0.333333	0					0	1	0				0	1	0				1	0	0					1	0	0
	1	0	0				0.666667	0.333333	0					0	0	1				1	0	0				1	0	0					1	0	0
	0.5	0.5	0				0.666667	0.333333	0					1	0	0				1	0	0				1	0	0					1	0	0
	0	1	0				0.666667	0.333333	0					1	0	0				1	0	0				1	0	0					1	0	0
	0	1	0				0.666667	0.333333	0					1	0	0				1	0	0				1	0	0					1	0	0
	0	1	0				0.333333	0.333333	0.333333					1	0	0				1	0	0				1	0	0					1	0	0
	0.5	0.5	0				0.333333	0.333333	0.333333					0	1	0				1	0	0				1	0	0					0	1	0
	0.5	0.5	0				0.666667	0.333333	0					1	0	0				1	0	0				1	0	0					1	0	0
	0.5	0.5	0				0.333333	0.666667	0					0	1	0				1	0	0				1	0	0					1	0	0
	0	1	0				0.666667	0.333333	0					1	0	0				1	0	0				1	0	0					1	0	0
	1	0	0				0.333333	0.333333	0.333333					1	0	0				1	0	0				1	0	0					1	0	0
	1	0	0				0.666667	0.333333	0					1	0	0				1	0	0				0	1	0					1	0	0
	0	1	0				0.333333	0.666667	0					1	0	0				1	0	0				0	1	0					0	1	0
	1	0	0				0.333333	0.666667	0					0	1	0				1	0	0				1	0	0					0	0	1
	1	0	0				0.666667	0.333333	0					1	0	0				0	1	0				1	0	0					1	0	0
	1	0	0				0.333333	0.333333	0.333333					1	0	0				0	1	0				1	0	0					1	0	0
	1	0	0				0.666667	0.333333	0					1	0	0				0	1	0				1	0	0					1	0	0
	1	0	0				0.666667	0.333333	0					0	1	0				1	0	0				1	0	0					0	1	0
	0	1	0				0.666667	0.333333	0					1	0	0				0	1	0				0	0	1					1	0	0
	0.5	0.5	0				0.333333	0.666667	0					1	0	0				0	1	0				1	0	0					1	0	0
	0.5	0.5	0				0.666667	0.333333	0					1	0	0				0	1	0				1	0	0					1	0	0
	1	0	0				0.75	0.25	0					0	1	0				1	0	0				1	0	0					1	0	0
	1	0	0				0.5	0.25	0.25					1	0	0				0	1	0				1	0	0					1	0	0
	1	0	0				0.5	0.5	0					1	0	0				0	1	0				0	0	1					1	0	0
	1	0	0				0.25	0.75	0					1	0	0				1	0	0				1	0	0					1	0	0
	0	0.5	0.5				0.5	0.5	0					1	0	0				1	0	0				0	1	0					0	1	0
	0.5	0.5	0				0.25	0.5	0.25					1	0	0				1	0	0				1	0	0					0	1	0
	0.5	0.5	0				0.75	0.25	0					1	0	0				1	0	0				1	0	0					1	0	0
	0	1	0				0.75	0.25	0					0	1	0				1	0	0				1	0	0					1	0	0
	1	0	0				0.25	0.5	0.25					1	0	0				1	0	0				1	0	0					1	0	0
	1	0	0				0.75	0.25	0					1	0	0				1	0	0				1	0	0					1	0	0
	1	0	0				0.5	0.5	0					1	0	0				1	0	0				1	0	0					0	1	0
	0.5	0.5	0				0.5	0.5	0					1	0	0				1	0	0				0	1	0					0	1	0
	0.5	0.5	0				0.75	0.25	0					1	0	0				1	0	0				0	1	0					1	0	0
	0	1	0				0.25	0.25	0.5					1	0	0				1	0	0				0	1	0					1	0	0
	0	1	0				0.75	0.25	0					1	0	0				1	0	0				0	1	0					1	0	0
	1	0	0				0.25	0.25	0.5					1	0	0				1	0	0				0	1	0					1	0	0
	0.5	0.5	0				0.6	0.4	0					1	0	0				1	0	0				0	1	0					1	0	0
	0.5	0.5	0				0.4	0.6	0					1	0	0				1	0	0				0	1	0					1	0	0
	0.5	0.5	0				0.2	0.6	0.2					1	0	0				1	0	0				1	0	0					1	0	0
	0	1	0				0.2	0.8	0					1	0	0				1	0	0				1	0	0					1	0	0
	1	0	0				0.4	0.6	0					1	0	0				1	0	0				0	1	0					1	0	0
	0.5	0.5	0				0.2	0.4	0.4					1	0	0				1	0	0				0	1	0					0	1	0
	1	0	0				0.8	0.2	0					0	1	0				1	0	0				1	0	0					0	1	0
	1	0	0				0.833333	0.166667	0					1	0	0				1	0	0				1	0	0					0	1	0
	1	0	0				0.333333	0.5	0.166667					0	1	0				1	0	0				1	0	0					0	1	0
	1	0	0				0.333333	0.666667	0					1	0	0				1	0	0				1	0	0					1	0	0
	0.5	0	0.5				0.666667	0.333333	0					1	0	0				1	0	0				1	0	0					0	1	0
	0.5	0.5	0				0.333333	0.666667	0					1	0	0				0	1	0				1	0	0					0	1	0
	1	0	0				0.833333	0.166667	0					1	0	0				1	0	0				1	0	0					0	1	0
	0.5	0.5	0				0.666667	0.333333	0					1	0	0				1	0	0				1	0	0					0	1	0
	1	0	0				0.333333	0.333333	0.333333					1	0	0				1	0	0				0	1	0					1	0	0
	0.5	0	0.5				0.166667	0.5	0.333333					1	0	0				1	0	0				0	1	0					1	0	0
	1	0	0				0.5	0.5	0					1	0	0				0	1	0				1	0	0					1	0	0
	1	0	0				0.428571	0.571429	0					1	0	0				1	0	0				1	0	0					1	0	0
	0.5	0.5	0				0.428571	0.285714	0.285714					1	0	0				1	0	0				1	0	0					1	0	0
	0	1	0				0.571429	0.428571	0					0	1	0				1	0	0				1	0	0					1	0	0
	1	0	0				0.428571	0.571429	0					1	0	0				1	0	0				1	0	0					0	1	0
	1	0	0				0.428571	0.571429	0					1	0	0				1	0	0				1	0	0					1	0	0
	0	1	0				0.5	0.5	0					1	0	0				1	0	0				1	0	0					1	0	0
	1	0	0				0.625	0.375	0					1	0	0				1	0	0				1	0	0					1	0	0
	1	0	0				0.25	0.5	0.25					1	0	0				1	0	0				1	0	0					1	0	0
	0.5	0.5	0				0.625	0.375	0					1	0	0				1	0	0				1	0	0					1	0	0
	1	0	0				0.444444	0.555556	0					1	0	0				1	0	0				1	0	0					1	0	0
	0.5	0.5	0				0.444444	0.555556	0					1	0	0				0	1	0				1	0	0					1	0	0
	1	0	0				0.222222	0.777778	0					1	0	0				0	1	0				1	0	0					1	0	0
	0.5	0.5	0				0.333333	0.666667	0					1	0	0				1	0	0				1	0	0					1	0	0
	0	1	0				0.3	0.5	0.2					0	1	0				1	0	0				1	0	0					0	1	0
	1	0	0				0.3	0.4	0.3					1	0	0				1	0	0				0	0	1					1	0	0
	1	0	0				0.5	0.3	0.2					1	0	0				1	0	0				1	0	0					1	0	0
	1	0	0				0.6	0.4	0					0	1	0				1	0	0				0	1	0					1	0	0
	1	0	0				0.454545	0.454545	0.0909091					0	1	0				1	0	0				0	1	0					1	0	0
	0.666667	0.333333	0				0.75	0.25	0					0	1	0				1	0	0				1	0	0					1	0	0
	1	0	0				0.333333	0.583333	0.0833333					1	0	0				0	1	0				0	1	0					1	0	0
	0.666667	0.333333	0				0.307692	0.538462	0.153846					1	0	0				0	1	0				1	0	0					0	1	0
	0.333333	0.333333	0.333333				0.384615	0.461538	0.153846					1	0	0				1	0	0				1	0	0					1	0	0
	1	0	0				0.439024	0.560976	0					1	0	0				0	1	0				1	0	0					1	0	0
	1	0	0											0	1	0				0	1	0				1	0	0					1	0	0
	0.666667	0.333333	0											0	1	0				0	1	0				1	0	0					0	1	0
	1	0	0											1	0	0				0	1	0				1	0	0					1	0	0
	0.666667	0.333333	0											1	0	0				0	1	0				1	0	0					1	0	0
	0.666667	0.333333	0											1	0	0				0	1	0				0	1	0					1	0	0
	1	0	0											1	0	0				1	0	0				0	1	0					1	0	0
	0.666667	0.333333	0											1	0	0				1	0	0				1	0	0					1	0	0
	0.333333	0.666667	0											1	0	0				1	0	0				1	0	0					1	0	0
	0.333333	0.666667	0											1	0	0				0	1	0				1	0	0					1	0	0
	0.333333	0.666667	0											1	0	0				1	0	0				1	0	0					1	0	0
	0	1	0											1	0	0				1	0	0				1	0	0					1	0	0
	0.333333	0.666667	0											1	0	0				1	0	0				1	0	0					1	0	0
	0.333333	0.666667	0											1	0	0				0	1	0				1	0	0					1	0	0
	1	0	0											1	0	0				0	1	0				1	0	0					0	1	0
	1	0	0											1	0	0				1	0	0				1	0	0					1	0	0
	1	0	0											1	0	0				0	1	0				1	0	0					1	0	0
	1	0	0											1	0	0				0	1	0				1	0	0					0	1	0
	0.666667	0	0.333333											1	0	0				0	1	0				1	0	0					0	1	0
	1	0	0											1	0	0				0	1	0				1	0	0					0	1	0
	0.666667	0.333333	0											1	0	0				1	0	0				1	0	0					0	1	0
	1	0	0											1	0	0				0	1	0				1	0	0					0	1	0
	0.666667	0	0.333333											1	0	0				1	0	0				1	0	0					0	1	0
	0.666667	0.333333	0											1	0	0				0	1	0				1	0	0					1	0	0
	0.666667	0.333333	0											1	0	0				1	0	0				1	0	0					0	1	0
	1	0	0											1	0	0				1	0	0				1	0	0					0	1	0
	1	0	0											0	1	0				0	1	0				1	0	0					1	0	0
	0.5	0.5	0											1	0	0				0	1	0				1	0	0					1	0	0
	0.5	0.5	0											1	0	0				0	1	0				1	0	0					1	0	0
	0.5	0.5	0											0	1	0				0	1	0				1	0	0					1	0	0
	0.25	0.75	0											1	0	0				0	1	0				1	0	0					1	0	0
	0.25	0.5	0.25											1	0	0				0	1	0				1	0	0					1	0	0
	0.75	0.25	0											1	0	0				1	0	0				1	0	0					0	1	0
	0.75	0	0.25											1	0	0				1	0	0				0	0	1					1	0	0
	0.5	0.5	0											1	0	0				1	0	0				0	1	0					1	0	0
	0.75	0	0.25											0	1	0				1	0	0				0	1	0					1	0	0
	1	0	0											0	1	0				1	0	0				1	0	0					1	0	0
	0.75	0.25	0											1	0	0				1	0	0				1	0	0					1	0	0
	0.4	0.6	0											1	0	0				0	1	0				0	0	1					0	1	0
	0.6	0.4	0											1	0	0				1	0	0				1	0	0					1	0	0
	0.4	0.4	0.2											1	0	0				0	1	0				1	0	0					1	0	0
	0.6	0.4	0											1	0	0				0	1	0				0	1	0					1	0	0
	0.833333	0.166667	0											1	0	0				1	0	0				0	1	0					1	0	0
	0.666667	0.333333	0											0	1	0				1	0	0				0	1	0					1	0	0
	0.166667	0.833333	0											1	0	0				1	0	0				0	1	0					1	0	0
	0.666667	0.333333	0											0	1	0				1	0	0				0	1	0					1	0	0
	0.5	0.5	0											1	0	0				1	0	0				0	1	0					0	1	0
	0.666667	0.333333	0											1	0	0				1	0	0				0	1	0					1	0	0
	0.333333	0.666667	0											1	0	0				1	0	0				0	1	0					0	1	0
	0.428571	0.571429	0											1	0	0				1	0	0				0	1	0					0	1	0
	0.285714	0.428571	0.285714											0	1	0				1	0	0				0	1	0					0	1	0
	0.375	0.5	0.125											1	0	0				1	0	0				0	1	0					1	0	0
	0.777778	0.222222	0											1	0	0				0	1	0				0	1	0					1	0	0
	0.444444	0.555556	0											1	0	0				1	0	0				0	1	0					1	0	0
	0.222222	0.777778	0											1	0	0				1	0	0				1	0	0					1	0	0
	0.6	0.4	0											1	0	0				1	0	0				1	0	0					1	0	0
	0.4	0.6	0											1	0	0				1	0	0				1	0	0					1	0	0
	0.181818	0.727273	0.0909091											1	0	0				1	0	0				0	0	1					1	0	0
	0.5	0.333333	0.166667											1	0	0				1	0	0				1	0	0					1	0	0
	0.166667	0.75	0.0833333											1	0	0				1	0	0				1	0	0					1	0	0
	0.461538	0.538462	0											1	0	0				1	0	0				1	0	0					1	0	0
	0.375	0.5625	0.0625											1	0	0				1	0	0				0	1	0					1	0	0
														1	0	0				1	0	0				0	1	0					1	0	0
														0	1	0				1	0	0				0	1	0					1	0	0
														1	0	0				1	0	0				1	0	0					1	0	0
														1	0	0				1	0	0				1	0	0					1	0	0
														1	0	0				1	0	0				1	0	0					1	0	0
														1	0	0				1	0	0				1	0	0					0	1	0
														0	1	0				1	0	0				1	0	0					1	0	0
														0	1	0				1	0	0				0	1	0					1	0	0
														0	1	0				1	0	0				1	0	0					0	1	0
														1	0	0				0	1	0				0	1	0					1	0	0
														1	0	0				1	0	0				1	0	0					0	1	0
														0	1	0				0	0	1				0	1	0					0	1	0
														1	0	0				0	0	1				1	0	0					1	0	0
														1	0	0				1	0	0				1	0	0					1	0	0
														0	0	1				1	0	0				0	1	0					1	0	0
														1	0	0				1	0	0				0	1	0					1	0	0
														1	0	0				1	0	0				1	0	0					1	0	0
														0	1	0				1	0	0				1	0	0					1	0	0
														1	0	0				1	0	0				0	1	0					1	0	0
														1	0	0				1	0	0				1	0	0					1	0	0
														1	0	0				1	0	0				0	1	0					1	0	0
														1	0	0				1	0	0				1	0	0					0	1	0
														0	1	0				0	0	1				1	0	0					1	0	0
														1	0	0				1	0	0				1	0	0					1	0	0
														1	0	0				1	0	0				0	1	0					1	0	0
														1	0	0				1	0	0				1	0	0					1	0	0
														1	0	0				1	0	0				1	0	0					1	0	0
														1	0	0				1	0	0				1	0	0					1	0	0
														1	0	0				1	0	0				1	0	0					1	0	0
														1	0	0				1	0	0				0	1	0					1	0	0
														1	0	0				1	0	0				0	1	0					1	0	0
														1	0	0				0	0	1				0	1	0					1	0	0
														0	1	0				1	0	0				0	1	0					1	0	0
														1	0	0				0.5	0.5	0				0	1	0					1	0	0
														1	0	0				0.5	0.5	0				0	1	0					1	0	0
														1	0	0				0.5	0.5	0				0	1	0					1	0	0
														1	0	0				0	1	0				0	1	0					1	0	0
														1	0	0				0.5	0	0.5				0	1	0					1	0	0
														1	0	0				0.5	0.5	0				1	0	0					1	0	0
														0	0	1				0.5	0.5	0				1	0	0					0	1	0
														1	0	0				0.5	0.5	0				1	0	0					1	0	0
														1	0	0				1	0	0				1	0	0					1	0	0
														1	0	0				0	0	1				1	0	0					1	0	0
														1	0	0				1	0	0				0	0	1					1	0	0
														1	0	0				1	0	0				1	0	0					0	0	1
														1	0	0				1	0	0				1	0	0					1	0	0
														1	0	0				0.5	0.5	0				1	0	0					1	0	0
														1	0	0				0.5	0.5	0				0	1	0					1	0	0
														1	0	0				1	0	0				1	0	0					1	0	0
														0	1	0				0.5	0.5	0				1	0	0					1	0	0
														1	0	0				1	0	0				1	0	0					1	0	0
														1	0	0				1	0	0				1	0	0					1	0	0
														1	0	0				1	0	0				1	0	0					0	1	0
														1	0	0				0	0.5	0.5				1	0	0					1	0	0
														1	0	0				1	0	0				0	1	0					1	0	0
														1	0	0				1	0	0				1	0	0					1	0	0
														1	0	0				0.5	0.5	0				0	1	0					1	0	0
														1	0	0				0	1	0				1	0	0					1	0	0
														1	0	0				0	0	1				1	0	0					1	0	0
														1	0	0				0	1	0				1	0	0					1	0	0
														1	0	0				1	0	0				1	0	0					1	0	0
														1	0	0				1	0	0				1	0	0					1	0	0
														1	0	0				1	0	0				1	0	0					0.5	0	0.5
														1	0	0				0	1	0				0	1	0					0.5	0	0.5
														1	0	0				0.5	0	0.5				0	1	0					0.5	0	0.5
														1	0	0				0.5	0	0.5				0	1	0					1	0	0
														1	0	0				1	0	0				0	1	0					0.5	0.5	0
														1	0	0				1	0	0				0	1	0					0.5	0.5	0
														1	0	0				0	0.5	0.5				1	0	0					0.5	0.5	0
														1	0	0				0	1	0				1	0	0					1	0	0
														0	1	0				1	0	0				0	1	0					0.5	0.5	0
														1	0	0				0.5	0.5	0				1	0	0					1	0	0
														1	0	0				1	0	0				1	0	0					1	0	0
														1	0	0				1	0	0				1	0	0					1	0	0
														1	0	0				1	0	0				0	0	1					1	0	0
														1	0	0				1	0	0				0	1	0					0.5	0.5	0
														1	0	0				1	0	0				0	1	0					1	0	0
														1	0	0				1	0	0				0	1	0					1	0	0
														1	0	0				0.5	0.5	0				1	0	0					1	0	0
														1	0	0				0	1	0				1	0	0					0	0	1
														1	0	0				0	1	0				0	1	0					1	0	0
														1	0	0				1	0	0				1	0	0					0.5	0.5	0
														1	0	0				1	0	0				1	0	0					0.5	0.5	0
														1	0	0				0	1	0				1	0	0					0.5	0.5	0
														1	0	0				0.5	0.5	0				1	0	0					0.5	0	0.5
														1	0	0				0	1	0				1	0	0					0.5	0.5	0
														0	1	0				0	1	0				1	0	0					0.5	0	0.5
														0	1	0				1	0	0				1	0	0					1	0	0
														1	0	0				1	0	0				1	0	0					1	0	0
														1	0	0				0.5	0.5	0				1	0	0					1	0	0
														1	0	0				0	1	0				1	0	0					1	0	0
														1	0	0				0.5	0.5	0				1	0	0					0.5	0.5	0
														1	0	0				1	0	0				1	0	0					1	0	0
														1	0	0				1	0	0				1	0	0					1	0	0
														0	1	0				1	0	0				1	0	0					1	0	0
														0	1	0				1	0	0				0.5	0.5	0					0.5	0.5	0
														1	0	0				1	0	0				1	0	0					1	0	0
														0	0	1				0.5	0.5	0				0.5	0.5	0					0.5	0.5	0
														0	1	0				1	0	0				1	0	0					0	1	0
														1	0	0				0.5	0.5	0				1	0	0					0	0.5	0.5
														1	0	0				1	0	0				1	0	0					0	1	0
														0	1	0				0.5	0	0.5				1	0	0					0	1	0
														0	1	0				0	0	1				0	1	0					1	0	0
														0	1	0				1	0	0				0.5	0.5	0					0	1	0
														0	1	0				0	1	0				0	1	0					0	1	0
														0	0	1				0.5	0.5	0				0	1	0					0.5	0.5	0
														0	1	0				0.5	0.5	0				1	0	0					0	1	0
														1	0	0				0	0.5	0.5				0.5	0.5	0					0.5	0.5	0
														1	0	0				0	1	0				0	1	0					0.5	0.5	0
														1	0	0				0	1	0				1	0	0					1	0	0
														0	1	0				0.5	0.5	0				1	0	0					1	0	0
														1	0	0				0	1	0				1	0	0					0.5	0.5	0
														0.5	0.5	0				0.5	0.5	0				0.5	0.5	0					1	0	0
														0	1	0				0	1	0				1	0	0					1	0	0
														0	1	0				0	0.5	0.5				1	0	0					1	0	0
														1	0	0				0	0.5	0.5				0.5	0.5	0					1	0	0
														0.5	0.5	0				0.5	0.5	0				1	0	0					0.5	0.5	0
														0	1	0				0.5	0.5	0				1	0	0					0.5	0.5	0
														0.5	0.5	0				1	0	0				0	1	0					1	0	0
														1	0	0				0	1	0				1	0	0					1	0	0
														0	1	0				0	1	0				0	1	0					0	1	0
														0.5	0.5	0				1	0	0				1	0	0					1	0	0
														0.5	0.5	0				1	0	0				1	0	0					1	0	0
														0	1	0				0.5	0	0.5				1	0	0					0.5	0.5	0
														1	0	0				1	0	0				1	0	0					1	0	0
														0.5	0.5	0				1	0	0				1	0	0					0.5	0	0.5
														0.5	0.5	0				1	0	0				1	0	0					0	1	0
														0.5	0.5	0				1	0	0				0	1	0					0.5	0.5	0
														1	0	0				1	0	0				1	0	0					0.5	0.5	0
														0	1	0				1	0	0				1	0	0					1	0	0
														0.5	0.5	0				0.5	0	0.5				1	0	0					0.5	0.5	0
														1	0	0				1	0	0				0.5	0.5	0					1	0	0
														1	0	0				1	0	0				0.5	0.5	0					1	0	0
														0	1	0				0.5	0.5	0				1	0	0					0.5	0.5	0
														0	0.5	0.5				1	0	0				0.5	0.5	0					0.5	0.5	0
														0.5	0.5	0				0.5	0.5	0				1	0	0					0	1	0
														1	0	0				1	0	0				0.5	0.5	0					0	0.5	0.5
														1	0	0				1	0	0				1	0	0					0	1	0
														0	0.5	0.5				1	0	0				0	1	0					0.5	0.5	0
														1	0	0				1	0	0				0	1	0					0.5	0.5	0
														0.5	0.5	0				1	0	0				0.5	0.5	0					1	0	0
														1	0	0				1	0	0				1	0	0					1	0	0
														0.5	0.5	0				1	0	0				1	0	0					1	0	0
														0.5	0.5	0				1	0	0				1	0	0					1	0	0
														0	1	0				0	1	0				0.5	0.5	0					1	0	0
														0	0.5	0.5				1	0	0				0.5	0.5	0					1	0	0
														0	1	0				0.5	0.5	0				0	1	0					1	0	0
														0	1	0				0.5	0.5	0				1	0	0					1	0	0
														0.5	0.5	0				0	1	0				1	0	0					1	0	0
														0	0	1				0	1	0				1	0	0					1	0	0
														1	0	0				0.5	0.5	0				0.5	0.5	0					0.5	0.5	0
														0.5	0.5	0				0	1	0				1	0	0					1	0	0
														0.5	0.5	0				1	0	0				0.5	0.5	0					0.5	0.5	0
														0.5	0.5	0				0.5	0.5	0				1	0	0					1	0	0
														0	1	0				1	0	0				1	0	0					1	0	0
														0.5	0.5	0				1	0	0				0	1	0					1	0	0
														1	0	0				0.5	0.5	0				0.5	0.5	0					0	1	0
														0.5	0.5	0				1	0	0				1	0	0					1	0	0
														0.5	0.5	0				0.5	0.5	0				0	0.5	0.5					0.5	0.5	0
														1	0	0				0.5	0.5	0				1	0	0					1	0	0
														1	0	0				0.5	0.5	0				1	0	0					1	0	0
														0.5	0.5	0				0.5	0.5	0				0	1	0					1	0	0
														0.5	0.5	0				0.5	0.5	0				0.5	0.5	0					1	0	0
														0	1	0				0.5	0.5	0				1	0	0					0.5	0.5	0
														0	1	0				0	1	0				1	0	0					1	0	0
														0.5	0.5	0				0.5	0.5	0				0.5	0.5	0					1	0	0
														0.5	0.5	0				0	0	1				1	0	0					1	0	0
														1	0	0				1	0	0				1	0	0					1	0	0
														0.5	0.5	0				0	1	0				1	0	0					1	0	0
														1	0	0				0.5	0.5	0				0.5	0.5	0					0.5	0.5	0
														0.5	0.5	0				0.5	0.5	0				0.5	0.5	0					1	0	0
														0	1	0				1	0	0				1	0	0					0.5	0.5	0
														0.5	0.5	0				0	0	1				1	0	0					1	0	0
														0.5	0.5	0				0.5	0	0.5				1	0	0					1	0	0
														1	0	0				1	0	0				0.5	0.5	0					1	0	0
														0.5	0.5	0				0.5	0.5	0				1	0	0					1	0	0
														1	0	0				1	0	0				1	0	0					0.5	0.5	0
														0.5	0.5	0				0.5	0.5	0				0	0	1					1	0	0
														1	0	0				1	0	0				1	0	0					1	0	0
														0	1	0				1	0	0				0.5	0.5	0					1	0	0
														1	0	0				0	1	0				0.5	0.5	0					1	0	0
														0.5	0.5	0				1	0	0				1	0	0					1	0	0
														0	1	0				0.5	0.5	0				1	0	0					1	0	0
														0	1	0				0.5	0.5	0				1	0	0					1	0	0
														0.5	0.5	0				0	1	0				0	1	0					1	0	0
														0	1	0				0.5	0.5	0				1	0	0					1	0	0
														1	0	0				0	1	0				0.5	0.5	0					1	0	0
														0.5	0.5	0				0.5	0.5	0				0	0.5	0.5					0.666667	0.333333	0
														1	0	0				0.5	0	0.5				1	0	0					0	1	0
														1	0	0				0.5	0.5	0				1	0	0					0	1	0
														0.5	0.5	0				0.5	0.5	0				1	0	0					0.666667	0.333333	0
														0.5	0.5	0				0	1	0				0.5	0.5	0					1	0	0
														0.5	0.5	0				0.5	0.5	0				0	1	0					0.666667	0.333333	0
														1	0	0				1	0	0				1	0	0					1	0	0
														0.5	0.5	0				1	0	0				0.5	0.5	0					0.666667	0.333333	0
														1	0	0				1	0	0				0.5	0	0.5					0.333333	0.666667	0
														0.5	0	0.5				0.5	0	0.5				1	0	0					0	1	0
														0	1	0				1	0	0				1	0	0					0.666667	0.333333	0
														0.5	0.5	0				0.5	0.5	0				1	0	0					1	0	0
														1	0	0				0.5	0	0.5				0.5	0.5	0					0.666667	0.333333	0
														0.5	0.5	0				1	0	0				1	0	0					1	0	0
														1	0	0				1	0	0				0	1	0					1	0	0
														0.5	0.5	0				1	0	0				0	1	0					1	0	0
														1	0	0				0.5	0	0.5				0.5	0.5	0					0.333333	0.666667	0
														1	0	0				0.333333	0.666667	0				1	0	0					0.666667	0.333333	0
														1	0	0				0.333333	0.666667	0				0.5	0.5	0					1	0	0
														0	1	0				0.333333	0.666667	0				0.5	0.5	0					0.666667	0.333333	0
														0.5	0.5	0				0	0.333333	0.666667				0.5	0.5	0					0.666667	0.333333	0
														0	1	0				0.666667	0.333333	0				0.5	0.5	0					0.666667	0.333333	0
														1	0	0				0.666667	0.333333	0				0.5	0	0.5					1	0	0
														0.5	0.5	0				0.666667	0.333333	0				0	1	0					0.666667	0.333333	0
														1	0	0				1	0	0				0.5	0.5	0					0.666667	0.333333	0
														1	0	0				0	1	0				0.5	0.5	0					0.333333	0.666667	0
														0.5	0	0.5				0.666667	0.333333	0				0	1	0					1	0	0
														1	0	0				0.666667	0.333333	0				0.5	0.5	0					0.666667	0.333333	0
														0.5	0.5	0				0.666667	0.333333	0				1	0	0					0.666667	0.333333	0
														1	0	0				1	0	0				0	1	0					0.333333	0.666667	0
														1	0	0				0.666667	0.333333	0				0.5	0.5	0					0.333333	0.666667	0
														1	0	0				0.333333	0.666667	0				0.5	0.5	0					0.666667	0.333333	0
														1	0	0				0.666667	0.333333	0				1	0	0					0.666667	0.333333	0
														1	0	0				0	0.666667	0.333333				1	0	0					1	0	0
														1	0	0				0	1	0				0.5	0.5	0					1	0	0
														0.5	0.5	0				0.666667	0.333333	0				1	0	0					0.666667	0	0.333333
														0.5	0.5	0				0.333333	0.666667	0				0.5	0.5	0					1	0	0
														0.5	0.5	0				0.666667	0.333333	0				0	0.5	0.5					0.333333	0.666667	0
														0.5	0.5	0				0.333333	0.666667	0				0	0.5	0.5					0	1	0
														0.5	0.5	0				1	0	0				0.5	0.5	0					0.666667	0.333333	0
														1	0	0				0.666667	0.333333	0				0	0	1					0.666667	0.333333	0
														1	0	0				0.333333	0.666667	0				0.5	0.5	0					0.666667	0.333333	0
														1	0	0				0.333333	0.666667	0				1	0	0					1	0	0
														0.5	0.5	0				0.333333	0.666667	0				0.5	0.5	0					0.666667	0	0.333333
														0.5	0.5	0				0.666667	0.333333	0				1	0	0					1	0	0
														0	0	1				0	1	0				0	0.5	0.5					0.5	0.5	0
														0.5	0.5	0				0.666667	0.333333	0				1	0	0					0	0.5	0.5
														1	0	0				0.333333	0.666667	0				1	0	0					0.5	0.5	0
														1	0	0				0.666667	0.333333	0				1	0	0					1	0	0
														1	0	0				0.666667	0.333333	0				0.5	0	0.5					0	1	0
														1	0	0				0.666667	0.333333	0				1	0	0					0	1	0
														1	0	0				0.333333	0.333333	0.333333				0	1	0					0.75	0.25	0
														1	0	0				0.666667	0.333333	0				1	0	0					0.5	0.5	0
														0.5	0.5	0				0.333333	0.666667	0				1	0	0					1	0	0
														1	0	0				1	0	0				0	0.5	0.5					0.25	0.75	0
														0.5	0.5	0				1	0	0				0.5	0.5	0					0.25	0.75	0
														1	0	0				0.333333	0.666667	0				1	0	0					1	0	0
														1	0	0				1	0	0				1	0	0					0.25	0.75	0
														1	0	0				0.666667	0.333333	0				0.5	0.5	0					0.5	0.5	0
														1	0	0				1	0	0				1	0	0					0.75	0.25	0
														1	0	0				0.333333	0	0.666667				0	1	0					0.5	0.5	0
														1	0	0				0	1	0				1	0	0					0.5	0.25	0.25
														0.5	0.5	0				0.333333	0.666667	0				0	1	0					1	0	0
														1	0	0				0.666667	0.333333	0				1	0	0					0.25	0.25	0.5
														1	0	0				0.666667	0.333333	0				0.5	0.5	0					1	0	0
														1	0	0				0.666667	0	0.333333				0	1	0					1	0	0
														1	0	0				0.333333	0.666667	0				1	0	0					0.5	0.5	0
														1	0	0				0.333333	0.666667	0				0	0.5	0.5					0.5	0.5	0
														1	0	0				0.666667	0.333333	0				0.5	0.5	0					1	0	0
														0	0.5	0.5				1	0	0				0.5	0.5	0					0.4	0.6	0
														0.666667	0.333333	0				1	0	0				0	1	0					0.8	0.2	0
														0.333333	0.666667	0				0.333333	0.666667	0				0.5	0.5	0					0.4	0.6	0
														0.666667	0.333333	0				0.333333	0.666667	0				0.5	0.5	0					0.4	0.6	0
														1	0	0				0.333333	0.666667	0				0.5	0.5	0					0.6	0.4	0
														0.333333	0.666667	0				1	0	0				0.5	0.5	0					1	0	0
														0.666667	0.333333	0				0.333333	0.666667	0				0.5	0.5	0					0.6	0.4	0
														0	1	0				0.666667	0.333333	0				0.5	0.5	0					0.2	0.8	0
														0.333333	0.666667	0				0	0.333333	0.666667				0.5	0.5	0					0.8	0.2	0
														1	0	0				1	0	0				1	0	0					0.8	0.2	0
														1	0	0				1	0	0				1	0	0					0.4	0.6	0
														0.666667	0.333333	0				1	0	0				1	0	0					0.2	0.8	0
														0.666667	0.333333	0				0.333333	0.666667	0				0.5	0.5	0					0.8	0.2	0
														0.333333	0.666667	0				0.666667	0.333333	0				1	0	0					0.8	0.2	0
														0.333333	0.666667	0				0	0.333333	0.666667				1	0	0					0.4	0.4	0.2
														0.333333	0.666667	0				0.666667	0.333333	0				1	0	0					0.8	0.2	0
														0.666667	0.333333	0				1	0	0				1	0	0					0.4	0.6	0
														0.666667	0.333333	0				1	0	0				0.5	0.5	0					1	0	0
														0.666667	0.333333	0				0.666667	0.333333	0				0.5	0.5	0					0.4	0.2	0.4
														0.666667	0.333333	0				0.666667	0.333333	0				1	0	0					0.4	0.6	0
														0	0.333333	0.666667				0.666667	0.333333	0				0.5	0.5	0					0.666667	0	0.333333
														0.333333	0.666667	0				0.666667	0.333333	0				1	0	0					0.666667	0.333333	0
														0.666667	0.333333	0				0.333333	0.666667	0				1	0	0					0.333333	0.666667	0
														0	1	0				0.666667	0.333333	0				1	0	0					0.166667	0.833333	0
														0.333333	0.666667	0				0.666667	0.333333	0				0.666667	0.333333	0					0.5	0.333333	0.166667
														0.666667	0.333333	0				0.666667	0.333333	0				0.666667	0.333333	0					0.5	0.5	0
														0.666667	0.333333	0				0.333333	0.666667	0				0.333333	0.666667	0					0.666667	0.333333	0
														0.666667	0	0.333333				0.666667	0.333333	0				0.666667	0.333333	0					0.333333	0.333333	0.333333
														1	0	0				0.333333	0.666667	0				0.333333	0.666667	0					1	0	0
														0.333333	0.666667	0				0.5	0.5	0				0.666667	0.333333	0					1	0	0
														0.333333	0.666667	0				0.5	0.5	0				0.666667	0.333333	0					0.5	0.5	0
														0.666667	0.333333	0				0.5	0.5	0				0	0.666667	0.333333					0.833333	0.166667	0
														0.666667	0.333333	0				0.5	0.5	0				1	0	0					0.833333	0.166667	0
														0.666667	0.333333	0				0.5	0.5	0				0.666667	0.333333	0					1	0	0
														0.666667	0.333333	0				0.75	0.25	0				1	0	0					1	0	0
														0.333333	0.666667	0				0.5	0.5	0				0.333333	0.666667	0					0.666667	0.333333	0
														0.333333	0.666667	0				0.25	0.75	0				0.333333	0.666667	0					0	0.666667	0.333333
														0.333333	0.333333	0.333333				0.5	0.5	0				0.333333	0.333333	0.333333					0.5	0.166667	0.333333
														0.666667	0.333333	0				0.5	0.5	0				0	1	0					0.666667	0.333333	0
														1	0	0				0.75	0	0.25				0.666667	0.333333	0					0.714286	0.285714	0
														0.666667	0.333333	0				1	0	0				0.666667	0.333333	0					0.285714	0.428571	0.285714
														0.666667	0.333333	0				0.25	0.75	0				1	0	0					0.428571	0.285714	0.285714
														1	0	0				0.75	0.25	0				0.666667	0.333333	0					0.571429	0.428571	0
														0.666667	0.333333	0				0.5	0.5	0				0.333333	0.333333	0.333333					0.571429	0.428571	0
														1	0	0				0.75	0.25	0				0	1	0					0.285714	0.428571	0.285714
														0.666667	0.333333	0				0.75	0.25	0				0	1	0					0.285714	0.428571	0.285714
														0.333333	0.666667	0				1	0	0				1	0	0					0.428571	0.571429	0
														0.333333	0.666667	0				1	0	0				0.666667	0	0.333333					0.428571	0.571429	0
														0.333333	0.666667	0				1	0	0				1	0	0					0.428571	0.142857	0.428571
														0.666667	0	0.333333				0.5	0.5	0				1	0	0					0.428571	0.571429	0
														0.333333	0.666667	0				0.25	0.5	0.25				1	0	0					0.714286	0	0.285714
														0.333333	0.666667	0				1	0	0				1	0	0					0.714286	0.142857	0.142857
														1	0	0				0.5	0.5	0				0.333333	0.666667	0					0.571429	0.428571	0
														0.333333	0.666667	0				0.25	0.75	0				1	0	0					0.714286	0.285714	0
														1	0	0				0	1	0				0.666667	0.333333	0					0.571429	0.428571	0
														0.666667	0.333333	0				0.75	0.25	0				1	0	0					0.857143	0.142857	0
														0.666667	0	0.333333				0.5	0.5	0				0.333333	0.666667	0					0.25	0.625	0.125
														0.666667	0.333333	0				0.5	0.5	0				0.666667	0.333333	0					0.75	0.25	0
														1	0	0				0	1	0				1	0	0					0.375	0.625	0
														0	1	0				0.5	0.5	0				1	0	0					0.375	0.625	0
														0.333333	0.666667	0				0.75	0.25	0				0.666667	0.333333	0					0.75	0.25	0
														1	0	0				0.25	0.75	0				0.666667	0.333333	0					0.375	0.375	0.25
														0.666667	0	0.333333				1	0	0				1	0	0					0.75	0.25	0
														0.666667	0.333333	0				0.5	0.5	0				0.666667	0.333333	0					0.375	0.625	0
														1	0	0				0.25	0.75	0				0	1	0					0.5	0.5	0
														1	0	0				1	0	0				0.333333	0.666667	0					0.75	0.25	0
														0.666667	0.333333	0				0.75	0.25	0				0.666667	0.333333	0					0.25	0.375	0.375
														0.5	0.5	0				1	0	0				0.333333	0.666667	0					0.555556	0.444444	0
														0	0.75	0.25				0.75	0.25	0				0.333333	0.333333	0.333333					0.222222	0.555556	0.222222
														0	0.75	0.25				1	0	0				1	0	0					0.444444	0.555556	0
														0.5	0	0.5				0.5	0.25	0.25				0	0.666667	0.333333					0.222222	0.777778	0
														0.75	0.25	0				0.25	0.25	0.5				1	0	0					0.333333	0.666667	0
														0.75	0.25	0				0.25	0.75	0				1	0	0					0.222222	0.777778	0
														0.5	0.5	0				0	0.5	0.5				0.333333	0.666667	0					0.222222	0.555556	0.222222
														0.75	0.25	0				1	0	0				0.666667	0.333333	0					0.555556	0.444444	0
														0.75	0.25	0				0.5	0.5	0				0.333333	0.666667	0					0.333333	0.666667	0
														0.5	0.5	0				0.75	0.25	0				0.666667	0.333333	0					0.555556	0.222222	0.222222
														0.5	0.5	0				0.25	0.75	0				1	0	0					0.777778	0.222222	0
														0.5	0	0.5				0.5	0.25	0.25				0.666667	0.333333	0					0.777778	0.222222	0
														0.25	0.75	0				0.75	0.25	0				0.333333	0.666667	0					0.555556	0.444444	0
														0.75	0.25	0				1	0	0				0.333333	0.666667	0					0.888889	0.111111	0
														0.5	0.5	0				0.75	0.25	0				0.333333	0.666667	0					0.555556	0.444444	0
														0	1	0				0.5	0	0.5				0.333333	0.333333	0.333333					0.555556	0.444444	0
														0.75	0.25	0				0.5	0.5	0				0.666667	0.333333	0					0.3	0.4	0.3
														0	0.75	0.25				0.75	0.25	0				0.666667	0.333333	0					0.4	0.4	0.2
														0.75	0.25	0				0.75	0.25	0				0.666667	0.333333	0					0.3	0.5	0.2
														0.5	0.5	0				0.25	0.75	0				0.333333	0.333333	0.333333					0.5	0.4	0.1
														0.75	0.25	0				0.5	0.5	0				0.666667	0.333333	0					0.6	0.4	0
														0.75	0.25	0				0.25	0.5	0.25				0.666667	0.333333	0					0.1	0.7	0.2
														0	1	0				0.6	0.2	0.2				0.333333	0.666667	0					0.9	0.1	0
														0	1	0				0.4	0.6	0				0	0.666667	0.333333					0.4	0.3	0.3
														0.5	0.5	0				0.4	0.6	0				0.666667	0.333333	0					0.7	0.3	0
														0.5	0.5	0				0.6	0.4	0				0.666667	0.333333	0					0.5	0.4	0.1
														0.25	0.5	0.25				0.6	0.2	0.2				0.666667	0	0.333333					0.3	0.6	0.1
														0.5	0.5	0				0.4	0.6	0				0.666667	0.333333	0					0.8	0.1	0.1
														0.75	0.25	0				1	0	0				1	0	0					0.5	0.5	0
														0.5	0.5	0				1	0	0				0.333333	0.666667	0					0.4	0.4	0.2
														0.25	0.75	0				0.6	0.4	0				0.666667	0.333333	0					0.4	0.6	0
														0.75	0.25	0				0.6	0.4	0				0.666667	0.333333	0					0.5	0.5	0
														1	0	0				0	0.4	0.6				0.666667	0.333333	0					0.2	0.4	0.4
														0.5	0.5	0				0.6	0.4	0				0.666667	0.333333	0					0.181818	0.818182	0
														0.5	0.5	0				0.2	0.8	0				1	0	0					0.272727	0.727273	0
														0.5	0.5	0				0.6	0.4	0				0.5	0.5	0					0.636364	0.363636	0
														0.75	0.25	0				0.6	0.4	0				1	0	0					0.454545	0.545455	0
														0.5	0.5	0				0.4	0.4	0.2				1	0	0					0.454545	0.272727	0.272727
														0.5	0.5	0				0.8	0.2	0				0	0.5	0.5					0.818182	0	0.181818
														0.25	0.75	0				0.4	0.6	0				0.75	0.25	0					0.416667	0.5	0.0833333
														0.75	0.25	0				0.2	0.8	0				1	0	0					0.416667	0.583333	0
														0.8	0.2	0				0.6	0.4	0				0	1	0					0.5	0.333333	0.166667
														0.8	0.2	0				0.2	0.8	0				0.75	0.25	0					0.666667	0.333333	0
														0.4	0.6	0				0.6	0.4	0				1	0	0					0.307692	0.538462	0.153846
														0.4	0.6	0				0.2	0.8	0				0.5	0.5	0					0.307692	0.538462	0.153846
														0.6	0.2	0.2				0.4	0.6	0				1	0	0					0.461538	0.384615	0.153846
														0.4	0.6	0				1	0	0				1	0	0					0.615385	0.384615	0
														0.2	0.8	0				0.6	0.4	0				0	0.75	0.25					0.357143	0.571429	0.0714286
														1	0	0				0.2	0.6	0.2				1	0	0					0.357143	0.5	0.142857
														0.4	0.4	0.2				0.2	0.8	0				1	0	0					0.571429	0.428571	0
														1	0	0				0.6	0.4	0				0.75	0.25	0					0.5	0.5	0
														0.4	0.6	0				0.6	0.4	0				0.25	0.75	0					0.5	0.5	0
														0.8	0.2	0				0.2	0.8	0				0.5	0.5	0					0.666667	0.266667	0.0666667
														0.2	0.8	0				0.6	0.4	0				0.5	0.5	0					0.0666667	0.8	0.133333
														0.2	0.8	0				0.6	0.4	0				0.5	0	0.5					0.466667	0.466667	0.0666667
														0.6	0.4	0				0.4	0.6	0				0.5	0	0.5					0.266667	0.666667	0.0666667
														0.666667	0	0.333333				1	0	0				0.75	0	0.25					0.1875	0.75	0.0625
														0.666667	0.333333	0				0.4	0.2	0.4				0.25	0.75	0					0.125	0.75	0.125
														0.333333	0.666667	0				0.666667	0.333333	0				0.75	0.25	0					0.5	0.5	0
														0.333333	0.5	0.166667				0.333333	0.666667	0				0.5	0.5	0					0.75	0.25	0
														0.666667	0.333333	0				0.166667	0.5	0.333333				0.5	0.5	0					0.352941	0.529412	0.117647
														0.333333	0.666667	0				0.833333	0.166667	0				0.75	0	0.25					0.411765	0.588235	0
														0.166667	0.833333	0				0.666667	0.333333	0				0.5	0.5	0					0.222222	0.722222	0.0555556
														0.666667	0	0.333333				0.5	0.5	0				1	0	0					0.473684	0.526316	0
														0.666667	0.333333	0				0.333333	0.666667	0				1	0	0					0.526316	0.315789	0.157895
														0.333333	0.333333	0.333333				0.666667	0.333333	0				0.5	0.5	0					0.105263	0.789474	0.105263
														0.333333	0.333333	0.333333				0.666667	0.333333	0				0.5	0.5	0					0.7	0.3	0
														1	0	0				0.666667	0.333333	0				0.25	0.5	0.25					0.318182	0.681818	0
														0.5	0.5	0				0.833333	0	0.166667				1	0	0					0.318182	0.5	0.181818
														0.714286	0.285714	0				0.333333	0.666667	0				0.25	0.5	0.25					0.636364	0.227273	0.136364
														0.428571	0.571429	0				0.5	0.5	0				1	0	0					0.166667	0.791667	0.0416667
														0.428571	0.571429	0				1	0	0				0.8	0.2	0					0.625	0.291667	0.0833333
														0.285714	0.571429	0.142857				0.333333	0.666667	0				0.6	0.4	0					0.518519	0.333333	0.148148
														0	1	0				0.333333	0.666667	0				0.6	0.4	0					0.37037	0.555556	0.0740741
														0.428571	0.571429	0				0.666667	0.333333	0				0.2	0.6	0.2					0.321429	0.571429	0.107143
														0.571429	0.428571	0				0.5	0.5	0				0.4	0.6	0					0.533333	0.4	0.0666667
														0.857143	0.142857	0				0.666667	0.166667	0.166667				0.4	0.6	0					0.323529	0.588235	0.0882353
														0.285714	0.285714	0.428571				0.5	0.5	0				0.8	0.2	0					0.375	0.5	0.125
														0.714286	0.285714	0				0.5	0.5	0				0.8	0.2	0					0.452381	0.5	0.047619
														0.285714	0.714286	0				0.5	0.5	0				0.8	0.2	0
														0.571429	0.428571	0				0.666667	0.166667	0.166667				1	0	0
														0.25	0.75	0				0.428571	0.571429	0				0.2	0.2	0.6
														0.625	0.375	0				0.571429	0.428571	0				0.4	0.4	0.2
														0.125	0.875	0				0.428571	0.571429	0				0.4	0.6	0
														0.25	0.625	0.125				0.428571	0.571429	0				0.6	0.4	0
														0.625	0.375	0				0.714286	0.285714	0				0.2	0.6	0.2
														0.555556	0.222222	0.222222				0.571429	0.428571	0				0.2	0.2	0.6
														0.444444	0.555556	0				0.714286	0.285714	0				0.6	0.4	0
														0.555556	0.444444	0				0.571429	0.428571	0				0.6	0.4	0
														0.111111	0.888889	0				0.857143	0	0.142857				0.4	0.2	0.4
														0.555556	0.333333	0.111111				0.714286	0.285714	0				0.4	0.4	0.2
														0.777778	0.222222	0				0.428571	0.571429	0				0.4	0.6	0
														0.444444	0.555556	0				0.428571	0.285714	0.285714				0.4	0.4	0.2
														0.222222	0.666667	0.111111				0.428571	0.142857	0.428571				0.8	0.2	0
														0.4	0.6	0				0.571429	0.285714	0.142857				0.166667	0.333333	0.5
														0.636364	0.272727	0.0909091				0.428571	0.571429	0				0.5	0.5	0
														0.5	0.416667	0.0833333				0.428571	0.571429	0				0.833333	0.166667	0
														0.166667	0.666667	0.166667				0.428571	0.571429	0				1	0	0
														0.333333	0.666667	0				0.571429	0.428571	0				0.833333	0.166667	0
														0.333333	0.5	0.166667				0.571429	0.428571	0				0.833333	0.166667	0
														0.166667	0.75	0.0833333				0.571429	0.428571	0				0.166667	0.666667	0.166667
														0.333333	0.666667	0				0.375	0.625	0				0.333333	0.666667	0
														0.384615	0.615385	0				0.375	0.625	0				0.333333	0.666667	0
														0.307692	0.692308	0				0.125	0.625	0.25				1	0	0
														0.5	0.5	0				0.875	0.125	0				0.5	0.5	0
														0.571429	0.428571	0				0.25	0.75	0				0.166667	0.833333	0
														0.533333	0.466667	0				0.25	0.75	0				0.166667	0.666667	0.166667
														0.533333	0.466667	0				0.25	0.5	0.25				0.833333	0.166667	0
														0.315789	0.578947	0.105263				1	0	0				0.666667	0.333333	0
														0.5	0.35	0.15				0.75	0.25	0				0.333333	0.666667	0
														0.4	0.35	0.25				0.625	0.375	0				0.5	0.5	0
														0.375	0.541667	0.0833333				0.625	0.375	0				0.5	0.5	0
														0.481481	0.444444	0.0740741				0.5	0.5	0				0.833333	0.166667	0
														0.148148	0.814815	0.037037				0.444444	0.555556	0				1	0	0
														0.266667	0.533333	0.2				0.333333	0.555556	0.111111				0.833333	0.166667	0
														0.242424	0.69697	0.0606061				0.333333	0.555556	0.111111				0.666667	0.333333	0
																				1	0	0				0.333333	0.5	0.166667
																				0.111111	0.666667	0.222222				0.666667	0.333333	0
																				0.666667	0.222222	0.111111				0.857143	0.142857	0
																				0.888889	0.111111	0				0.571429	0.285714	0.142857
																				0.666667	0.222222	0.111111				0.428571	0.571429	0
																				0.333333	0.333333	0.333333				0.571429	0.428571	0
																				0.222222	0.555556	0.222222				0.571429	0.285714	0.142857
																				0.222222	0.777778	0				0.571429	0.285714	0.142857
																				0.222222	0.555556	0.222222				0.428571	0.571429	0
																				0.777778	0.222222	0				0.857143	0.142857	0
																				0.222222	0.333333	0.444444				0.571429	0.428571	0
																				0.666667	0.333333	0				0.571429	0.428571	0
																				0.333333	0.666667	0				0.428571	0.285714	0.285714
																				0.666667	0.333333	0				0.625	0.375	0
																				0.3	0.7	0				0.25	0.375	0.375
																				0.2	0.8	0				0.625	0.375	0
																				0.6	0.4	0				0.75	0.25	0
																				0.2	0.8	0				0.5	0.5	0
																				0.3	0.7	0				0.25	0.625	0.125
																				0.1	0.7	0.2				0.25	0.5	0.25
																				0.4	0.6	0				0.375	0.625	0
																				0.4	0.6	0				0.625	0.375	0
																				0.4	0.5	0.1				0.375	0.625	0
																				0.454545	0.272727	0.272727				0.25	0.75	0
																				0.454545	0.454545	0.0909091				0.5	0.375	0.125
																				0.454545	0.545455	0				0.666667	0.111111	0.222222
																				0.454545	0.545455	0				0.555556	0.444444	0
																				0.454545	0.545455	0				0.666667	0.333333	0
																				0.545455	0.454545	0				0.555556	0.333333	0.111111
																				1	0	0				0.333333	0.444444	0.222222
																				0.545455	0.181818	0.272727				0.444444	0.444444	0.111111
																				0.25	0.75	0				0.4	0.6	0
																				0.25	0.666667	0.0833333				0.2	0.8	0
																				0.416667	0.5	0.0833333				0.5	0.5	0
																				0.333333	0.666667	0				0.7	0.3	0
																				0.416667	0.583333	0				0.3	0.7	0
																				0.333333	0.5	0.166667				0.181818	0.727273	0.0909091
																				0.384615	0.538462	0.0769231				0.363636	0.636364	0
																				0.461538	0.384615	0.153846				0.545455	0.454545	0
																				0.461538	0.307692	0.230769				0.545455	0.363636	0.0909091
																				0.461538	0.384615	0.153846				0.454545	0.181818	0.363636
																				0.538462	0.461538	0				0.363636	0.636364	0
																				0.307692	0.692308	0				0.272727	0.727273	0
																				0.615385	0.384615	0				1	0	0
																				0.692308	0.307692	0				0.25	0.666667	0.0833333
																				0.5	0.5	0				0.166667	0.75	0.0833333
																				0.533333	0.4	0.0666667				0.615385	0.307692	0.0769231
																				0.466667	0.4	0.133333				0.230769	0.769231	0
																				0.533333	0.266667	0.2				0.230769	0.615385	0.153846
																				0.6	0.4	0				0.538462	0.461538	0
																				0.3125	0.625	0.0625				0.384615	0.461538	0.153846
																				0.375	0.5	0.125				0.307692	0.692308	0
																				0.5625	0.4375	0				0.571429	0.428571	0
																				0.470588	0.529412	0				0.642857	0.214286	0.142857
																				0.411765	0.588235	0				0.466667	0.333333	0.2
																				0.444444	0.555556	0				0.333333	0.466667	0.2
																				0.166667	0.833333	0				0.3125	0.5625	0.125
																				0.388889	0.611111	0				0.6875	0.3125	0
																				0.473684	0.526316	0				0.470588	0.411765	0.117647
																				0.3	0.7	0				0.388889	0.611111	0
																				0.15	0.85	0				0.388889	0.5	0.111111
																				0.5	0.3	0.2				0.421053	0.473684	0.105263
																				0.380952	0.47619	0.142857				0.4	0.55	0.05
																				0.142857	0.714286	0.142857				0.380952	0.52381	0.0952381
																				0.409091	0.5	0.0909091				0.4	0.52	0.08
																				0.304348	0.652174	0.0434783				0.321429	0.535714	0.142857
																				0.333333	0.5	0.166667				0.333333	0.566667	0.1
																				0.375	0.625	0				0.301075	0.580645	0.11828
																				0.48	0.52	0
																				0.461538	0.423077	0.115385
																				0.444444	0.555556	0
																				0.314286	0.571429	0.114286
																				0.358974	0.512821	0.128205
Average	0.699454	0.264251	0.0362955				0.61039	0.334688	0.0549226					0.660648	0.312999	0.0263527				0.64604	0.315224	0.038736				0.667664	0.296086	0.0362492					0.739733	0.233763	0.0265044
Exc 1 clone	0.623301	0.339365	0.0373342				0.566092	0.384358	0.0495501					0.562986	0.394559	0.0424556				0.551174	0.386469	0.0623571				0.603618	0.344149	0.0522325					0.617645	0.329975	0.0523796
1 clone only	0.742063	0.222222	0.0357143				0.645161	0.295699	0.0591398					0.724206	0.259921	0.015873				0.754137	0.234043	0.0118203				0.722222	0.255144	0.0226337					0.833333	0.16	0.00666667
2 cell clone	0.64	0.326667	0.0333333				0.649254	0.335821	0.0149254					0.623288	0.342466	0.0342466				0.603448	0.316092	0.0804598				0.658602	0.303763	0.0376344					0.738281	0.222656	0.0390625
3 cell clone	0.72043	0.247312	0.0322581				0.565217	0.376812	0.057971					0.590909	0.373737	0.0353535				0.559671	0.395062	0.0452675				0.607595	0.350211	0.0421941					0.680851	0.304965	0.0141844
4 cell clone	0.590909	0.340909	0.0681818				0.515625	0.375	0.109375					0.493902	0.457317	0.0487805				0.579167	0.375	0.0458333				0.638889	0.284722	0.0763889					0.5625	0.385417	0.0520833
5 cell clone	0.5	0.45	0.05				0.4	0.514286	0.0857143					0.546667	0.426667	0.0266667				0.511111	0.438889	0.05				0.638889	0.284722	0.0763889					0.58	0.39	0.03
6 cell clone	0.547619	0.452381	0				0.5	0.416667	0.0833333					0.512821	0.371795	0.115385				0.557971	0.405797	0.0362319				0.521739	0.365217	0.113043					0.622807	0.298246	0.0789474
7 cell clone	0.357143	0.5	0.142857				0.457143	0.485714	0.0571429					0.464286	0.488095	0.047619				0.542857	0.407143	0.05				0.584416	0.350649	0.0649351					0.529412	0.352941	0.117647
8 cell and above	0.409497	0.542466	0.0480372				0.434092	0.486356	0.0795519					0.399179	0.54023	0.0605905				0.437409	0.494339	0.0682513				0.435806	0.487345	0.0768483					0.451714	0.469905	0.0783811

## Sheet: Values
Absolute	3 day aci								7 day aci								14 day aci
	FRT19A				wh7FRT19A				FRT19A				wh7FRT19A				FRT19A				wh7FRT19A
	small	big	pros	total cell	small	big	pros	total cell	small	big	pros	total cell	small	big	pros	total cell	small	big	pros	total cell	small	big	pros	total cell
Average	1.17557	0.618321	0.0737913	1.86768	1.29518	0.945783	0.14759	2.38855	1.26442	0.90024	0.0997596	2.26442	1.70939	1.3116	0.173481	3.19448	1.48778	0.967778	0.15	2.60556	1.82013	1.15472	0.181132	3.15597
ttest	0.217773	0.00451845	0.0115587	0.00816458					1.09572e-08	8.81167e-05	0.00329663	9.75145e-08					0.000595307	0.130989	0.293646	0.0120521
Proportion
	3 day aci								7 day aci								14 day aci
	FRT19A			wh7FRT19A					FRT19A			wh7FRT19A					FRT19A			wh7FRT19A
	small	big	pros	small	big	pros			small	big	pros	small	big	pros			small	big	pros	small	big	pros
100	62.9428	33.1063	3.95095	54.2245	39.5965	6.17907			55.8386	39.7558	4.40552	53.5109	41.0585	5.43065			57.1002	37.1429	5.75693	57.6724	36.5883	5.73934
100
Proportion
	3 day aci							7 day aci							14 day aci
	FRT19A			wh7FRT19A				FRT19A			wh7FRT19A				FRT19A			wh7FRT19A
	small	big	pros	small	big	pros		small	big	pros	small	big	pros		small	big	pros	small	big	pros
Average	0.699454	0.264251	0.0362955	0.61039	0.334688	0.0549226		0.660648	0.312999	0.0263527	0.64604	0.315224	0.038736		0.667664	0.296086	0.0362492	0.739733	0.233763	0.0265044
Exclude 1 clone	0.623301	0.339365	0.0373342	0.566092	0.384358	0.0495501		0.562986	0.394559	0.0424556	0.551174	0.386469	0.0623571		0.603618	0.344149	0.0522325	0.617645	0.329975	0.0523796
1 clone only	0.742063	0.222222	0.0357143	0.645161	0.295699	0.0591398		0.724206	0.259921	0.015873	0.754137	0.234043	0.0118203		0.722222	0.255144	0.0226337	0.833333	0.16	0.00666667
2 cell clone	0.64	0.326667	0.0333333	0.649254	0.335821	0.0149254		0.623288	0.342466	0.0342466	0.603448	0.316092	0.0804598		0.658602	0.303763	0.0376344	0.738281	0.222656	0.0390625
3 cell clone	0.72043	0.247312	0.0322581	0.565217	0.376812	0.057971		0.590909	0.373737	0.0353535	0.559671	0.395062	0.0452675		0.607595	0.350211	0.0421941	0.680851	0.304965	0.0141844
4 cell clone	0.590909	0.340909	0.0681818	0.515625	0.375	0.109375		0.493902	0.457317	0.0487805	0.579167	0.375	0.0458333		0.638889	0.284722	0.0763889	0.5625	0.385417	0.0520833
5 cell clone	0.5	0.45	0.05	0.4	0.514286	0.0857143		0.546667	0.426667	0.0266667	0.511111	0.438889	0.05		0.638889	0.284722	0.0763889	0.58	0.39	0.03
6 cell clone	0.547619	0.452381	0	0.5	0.416667	0.0833333		0.512821	0.371795	0.115385	0.557971	0.405797	0.0362319		0.521739	0.365217	0.113043	0.622807	0.298246	0.0789474
7 cell clone	0.357143	0.5	0.142857	0.457143	0.485714	0.0571429		0.464286	0.488095	0.047619	0.542857	0.407143	0.05		0.584416	0.350649	0.0649351	0.529412	0.352941	0.117647
8 cell and above	0.409497	0.542466	0.0480372	0.434092	0.486356	0.0795519		0.399179	0.54023	0.0605905	0.437409	0.494339	0.0682513		0.435806	0.487345	0.0768483	0.451714	0.469905	0.0783811
	0.563458	0.385245	0.0512977	0.520812	0.410794	0.0683942	#DIV/0!	0.544407	0.407528	0.0480643	0.568221	0.383296	0.048483	#DIV/0!	0.60102	0.335222	0.0637584	0.624862	0.323016	0.0521216

[truncated: 1 more sheets: Proportion 1]
