# Supplementary material for: Wdr4 regulates ribosome biogenesis and intestinal homeostasis via let-7
Source: EMBO Rep. 2026 Feb 9;27(8):1870–903. doi: 10.1038/s44319-026-00701-y (PMC13121520; doi:10.1038/s44319-026-00701-y)
Supplement: Supplementary file 6 — Source data Fig. 3 [file 44319_2026_701_MOESM6_ESM.zip › Fig. 3/Fig. 3A'- A''/ISC and EB per Clones.xlsx]

## Sheet: Sheet1
small nuclei	FRT19A	wh7FRT19A	FRT19A	wh7FRT19A	FRT19A	wh7FRT19A
	0	0	1	1	0	1
	0	1	1	0	0	1
	0	1	1	1	0	1
	0	1	1	1	0	1
	1	1	1	1	0	1
	1	1	1	1	0	1
	1	1	1	1	0	1
	1	1	1	0	1	1
	1	1	1	0	0	1
	1	1	1	1	0	1
	1	1	1	1	1	1
	1	0	1	1	1	1
	1	1	1	1	1	0
	0	0	1	1	0	1
	1	0	0	1	1	1
	1	0	0	1	0	1
	1	1	1	1	1	1
	1	1	1	1	0	1
	1	1	1	1	1	1
	1	0	1	0	1	1
	1	0	1	0	0	1
	1	1	1	0	1	1
	1	1	0	1	1	1
	1	0	1	1	1	1
	1	0	1	1	0	1
	1	1	1	1	1	1
	1	1	1	1	1	1
	1	1	1	1	0	1
	0	1	1	1	1	1
	1	1	1	1	1	1
	1	0	0	1	0	1
	0	1	0	1	1	1
	1	1	0	1	1	1
	1	1	0	1	1	1
	0	0	0	1	1	1
	1	1	0	1	1	1
	1	1	1	1	1	1
	1	1	0	1	1	1
	0	1	1	1	1	1
	1	1	1	1	1	1
	0	1	1	1	1	1
	1	0	1	1	1	1
	1	1	1	0	1	1
	0	0	0	0	1	1
	1	0	1	1	1	1
	1	1	1	1	0	1
	1	1	0	1	1	1
	1	1	0	1	1	1
	0	0	1	1	1	1
	1	1	0	1	0	0
	0	1	1	1	0	0
	0	0	0	1	0	1
	1	0	0	1	1	1
	1	0	0	1	1	1
	1	0	1	1	1	1
	1	1	0	1	1	1
	1	0	1	1	1	0
	1	1	1	1	1	1
	1	0	1	0	1	1
	1	1	0	1	0	0
	0	0	1	1	0	1
	1	1	0	1	0	1
	1	1	0	1	0	1
	1	1	0	1	0	1
	0	0	0	1	1	1
	0	1	0	1	1	1
	1	1	1	1	1	1
	1	1	1	1	1	0
	1	1	0	1	1	1
	0	1	1	1	1	1
	1	1	0	1	1	1
	1	1	0	1	1	1
	1	1	0	1	1	1
	1	1	0	1	1	1
	1	0	1	1	1	1
	0	1	1	1	1	1
	1	0	0	0	1	1
	1	0	0	0	1	1
	0	0	0	0	1	1
	1	1	1	0	1	1
	1	1	1	0	1	1
	1	1	1	0	0	1
	1	0	1	0	1	1
	0	1	1	1	1	1
	0	0	1	1	1	1
	1	0	1	1	1	1
	1	1	1	1	1	0
	1	1	1	1	1	1
	1	1	1	1	1	1
	1	1	1	1	1	1
	1	1	1	0	0	1
	1	0	1	0	1	1
	1	1	0	0	0	1
	1	1	0	0	1	1
	1	1	1	0	1	1
	1	1	0	1	1	1
	1	1	1	1	1	1
	1	1	0	1	1	1
	1	1	0	1	1	1
	1	1	1	1	1	1
	1	1	1	1	1	1
	1	1	0	1	1	1
	1	1	1	1	1	1
	1	1	1	1	1	1
	1	1	1	0	1	1
	1	1	1	0	0	0
	0	0	1	0	1	1
	0	0	1	1	1	0
	1	1	1	1	1	1
	0	0	1	1	1	0
	0	1	1	1	1	0
	0	0	1	1	1	1
	1	0	1	0	1	1
	1	0	0	0	1	1
	1	0	1	0	1	1
	1	1	1	1	1	1
	1	1	1	1	1	1
	1	0	0	1	1	1
	1	1	1	1	1	1
	0	1	1	1	1	1
	0	1	1	1	0	1
	0	1	1	1	0	1
	0	1	1	1	1	1
	0	1	0	1	1	1
	0	1	0	1	1	1
	1	1	0	1	1	1
	1	1	0	1	1	1
	0	1	0	1	1	1
	0	1	0	1	1	1
	0	1	0	1	1	1
	1	0	1	1	1	1
	1	1	1	1	1	1
	1	1	1	0	1	1
	1	0	1	0	1	1
	1	1	1	0	1	1
	1	1	1	1	1	1
	1	0	1	1	1	0
	1	1	0	1	1	1
	0	1	0	1	0	1
	1	1	1	1	0	1
	1	1	0	1	0	1
	1	0	1	1	1	1
	0	1	1	1	1	1
	1	1	0	1	1	1
	1	1	0	1	1	1
	1	1	0	1	1	1
	0	1	1	1	1	1
	1	1	0	0	1	1
	1	1	0	0	1	1
	1	1	1	1	0	1
	1	0	0	1	0	1
	0	1	1	1	1	1
	1	0	1	1	1	1
	0	1	1	1	1	1
	1	1	1	1	0	0
	1	1	1	1	1	1
	0	0	0	0	1	1
	1	1	1	1	1	1
	1	1	1	0	0	1
	0	0	1	0	0	1
	1	0	1	0	0	1
	1	0	1	1	0	1
	1	0	0	0	1	1
	0	0	1	1	0	1
	0	0	0	0	1	1
	1	1	0	1	0	1
	1	0	0	1	0	1
	0	1	1	1	0	1
	1	0	0	1	0	1
	1	1	0	1	1	1
	1	0	1	1	0	1
	0	0	1	1	1	1
	1	1	1	1	1	1
	1	1	1	1	1	1
	1	1	1	1	1	1
	1	0	1	1	1	1
	0	1	1	1	0	1
	0	0	1	1	1	1
	1	0	0	1	1	1
	1	0	1	1	1	1
	1	0	1	1	1	1
	1	0	1	1	1	0
	0	0	0	1	1	0
	1	0	1	1	1	1
	1	0	1	1	0	1
	0	0	1	1	0	0
	1	1	0	1	1	1
	1	2	1	0	1	1
	1	2	1	1	1	1
	1	2	0	1	1	1
	0	1	0	1	1	1
	1	1	0	1	1	1
	0	1	0	1	0	1
	0	1	1	1	1	1
	0	0	1	0	1	1
	0	0	1	1	0	1
	1	2	1	1	1	1
	1	2	1	1	1	1
	1	2	0	1	1	1
	1	1	0	1	1	1
	1	1	1	1	1	1
	0	1	0	0	0	1
	0	1	1	0	1	1
	1	2	1	1	1	1
	1	1	1	0	1	0
	1	2	1	0	1	1
	1	2	1	1	1	0
	1	2	1	1	1	0
	1	1	1	0	0	0
	1	1	0	0	1	0
	1	1	0	0	1	1
	0	1	0	0	0	1
	1	2	0	0	0	0
	1	2	0	0	0	1
	1	1	1	0	1	0
	1	2	1	0	1	0
	0	1	1	0	1	1
	0	2	1	1	1	0
	1	1	1	1	1	1
	1	2	0	1	1	1
	1	1	1	1	1	1
	1	2	1	1	1	0
	0	1	0	1	1	0
	1	1	1	0	1	0
	1	1	0	1	1	0
	1	1	1	1	1	0
	0	2	1	1	0	1
	1	1	1	1	1	1
	1	1	0	1	1	1
	1	2	0	1	1	1
	1	2	0	1	1	1
	0	1	0	0	1	1
	1	2	1	0	1	1
	1	2	1	1	1	0
	1	2	1	1	1	1
	1	0	1	0	1	1
	1	0	1	0	1	1
	1	2	0	0	1	1
	1	1	1	1	1	1
	1	0	1	1	1	1
	1	1	1	1	1	1
	1	1	1	1	1	1
	1	2	1	1	1	1
	1	1	0	1	1	1
	1	1	1	1	1	1
	0	1	1	0	1	1
	1	2	1	1	1	1
	1	1	1	1	0	1
	1	0	1	1	1	1
	1	2	1	1	1	1
	1	1	1	1	1	1
	1	1	0	1	1	1
	2	1	0	1	1	1
	0	2	1	1	0	1
	2	3	0	1	1	0
	0	2	0	0	1	1
	2	2	0	1	1	1
	1	2	1	1	1	1
	0	2	1	1	1	1
	0	2	1	1	1	1
	0	1	1	1	1	1
	1	1	0	1	1	0
	1	2	1	1	1	1
	1	1	0	1	1	1
	0	2	1	1	1	1
	2	1	1	1	1	1
	2	2	1	1	0	1
	0	1	1	1	0	0
	2	1	0	1	1	0
	2	2	1	0	1	1
	2	1	1	0	1	1
	2	2	1	0	1	1
	2	2	0	1	1	0
	0	2	1	0	0	1
	1	1	1	0	1	1
	1	2	1	0	1	1
	2	3	0	1	1	1
	2	2	1	0	1	1
	2	2	1	0	0	1
	2	1	1	1	1	1
	0	2	1	1	0	0
	1	1	1	1	1	0
	1	3	1	1	1	1
	0	3	0	1	1	1
	2	1	1	1	1	1
	2	3	1	1	1	1
	2	2	1	1	1	0
	1	2	1	1	0	0
	1	3	1	1	0	1
	0	1	1	1	0	1
	0	3	1	1	0	1
	2	1	1	1	0	1
	1	3	1	1	0	1
	1	2	1	1	0	1
	1	1	1	1	1	1
	0	1	1	1	1	1
	2	2	1	1	0	1
	1	1	1	1	0	0
	2	4	0	1	1	0
	2	5	1	1	1	0
	2	2	0	1	1	0
	2	2	1	1	1	1
	1	4	1	1	1	0
	1	2	1	0	1	0
	2	5	1	1	1	0
	1	4	1	1	1	0
	2	2	1	1	0	1
	1	1	1	1	0	1
	2	3	1	0	1	1
	2	3	1	1	1	1
	1	3	1	1	1	1
	0	4	0	1	1	1
	2	3	1	1	1	0
	2	3	1	1	1	1
	0	4	1	1	1	1
	2	5	1	1	1	1
	2	2	1	1	1	1
	1	5	1	1	1	1
	2	4	1	1	1	1
	1	4	1	0	1	1
	2	2	1	0	1	1
	1	3	1	1	1	1
	0	3	0	1	1	0
	2	3	1	1	0	1
	2	5	1	1	1	1
	2	6	0	1	0	1
	2	5	0	1	0	1
	2	9	0	1	1	1
	3	4	1	0	0	1
	2	4	1	0	1	0
	1	5	1	1	1	1
	3	18	1	0	1	1
	3		0	0	1	1
	2		0	0	1	0
	3		1	0	1	1
	2		1	0	1	1
	2		1	0	0	1
	3		1	1	0	1
	2		1	1	1	1
	1		1	1	1	1
	1		1	0	1	1
	1		1	1	1	1
	0		1	1	1	1
	1		1	1	1	1
	1		1	0	1	1
	3		1	0	1	0
	3		1	1	1	1
	3		1	0	1	1
	3		1	0	1	0
	2		1	0	1	0
	3		1	0	1	0
	2		1	1	1	0
	3		1	0	1	0
	2		1	1	1	0
	2		1	0	1	1
	2		1	1	1	0
	3		1	1	1	0
	3		0	0	1	1
	2		1	0	1	1
	2		1	0	1	1
	2		0	0	1	1
	1		1	0	1	1
	1		1	0	1	1
	3		1	1	1	0
	3		1	1	0	1
	2		1	1	0	1
	3		0	1	0	1
	4		0	1	1	1
	3		1	1	1	1
	2		1	0	0	0
	3		1	1	1	1
	2		1	0	1	1
	3		1	0	0	1
	5		1	1	0	1
	4		0	1	0	1
	1		1	1	0	1
	4		0	1	0	1
	3		1	1	0	0
	4		1	1	0	1
	2		1	1	0	0
	3		1	1	0	0
	2		0	1	0	0
	3		1	1	0	1
	7		1	0	0	1
	4		1	1	0	1
	2		1	1	1	1
	6		1	1	1	1
	4		1	1	1	1
	2		1	1	0	1
	6		1	1	1	1
	2		1	1	1	1
	6		1	1	1	1
	6		1	1	0	1
			1	1	0	1
			0	1	0	1
			1	1	1	1
			1	1	1	1
			1	1	1	1
			1	1	1	0
			0	1	1	1
			0	1	0	1
			0	1	1	0
			1	0	0	1
			1	1	1	0
			0	0	0	0
			1	0	1	1
			1	1	1	1
			0	1	0	1
			1	1	0	1
			1	1	1	1
			0	1	1	1
			1	1	0	1
			1	1	1	1
			1	1	0	1
			1	1	1	0
			0	0	1	1
			1	1	1	1
			1	1	0	1
			1	1	1	1
			1	1	1	1
			1	1	1	1
			1	1	1	1
			1	1	0	1
			1	2	0	1
			1	0	0	1
			0	2	0	1
			1	1	0	1
			1	1	0	1
			1	1	0	1
			1	0	0	1
			1	1	0	1
			1	1	1	1
			0	1	1	0
			1	1	1	1
			1	2	1	1
			1	0	1	1
			1	2	0	1
			1	2	1	0
			1	2	1	1
			1	1	1	1
			1	1	0	1
			1	2	1	1
			0	1	1	1
			1	2	1	1
			1	2	1	1
			1	2	1	0
			1	0	1	1
			1	2	0	1
			1	2	1	1
			1	1	0	1
			1	0	1	2
			1	0	1	2
			1	0	1	2
			1	2	1	2
			1	2	1	2
			1	2	1	1
			1	0	0	1
			1	1	0	1
			1	1	0	2
			1	2	0	1
			1	2	0	1
			1	0	1	1
			1	0	1	2
			0	2	0	1
			1	1	1	2
			1	2	1	2
			1	2	1	2
			1	2	0	2
			1	2	0	1
			1	2	0	2
			1	2	0	2
			1	1	1	2
			1	0	1	0
			1	0	0	2
			1	2	1	1
			1	2	1	1
			1	0	1	1
			1	1	1	1
			1	0	1	1
			0	0	1	1
			0	2	1	2
			1	2	1	2
			1	1	1	2
			1	0	1	2
			1	1	1	1
				2	1	2
			1	2	2	2
			0	2	2	2
			0	2	1	1
			1	2	2	2
			0	1	1	1
			0	2	2	0
			1	1	2	0
			1	2	2	0
			0	1	2	0
			0	0	0	2
			0	2	1	0
			0	0	0	0
			0	1	0	1
			0	1	2	0
			1	0	1	1
			1	0	0	1
			1	0	2	2
			0	1	2	2
			2	0	2	1
			1	1	1	2
			0	0	2	2
			0	0	2	2
			2	0	1	2
			1	1	2	1
			0	1	2	1
			1	2	0	2
			2	0	2	2
			0	0	0	0
			1	2	2	2
			1	2	2	2
			0	1	2	1
			2	2	2	2
			1	2	2	1
			1	2	2	0
			1	2	0	1
			2	2	2	1
			0	2	2	2
			1	1	2	1
			2	2	1	2
			2	2	1	2
			0	1	2	1
			0	2	1	1
			1	1	2	0
			2	2	1	0
			2	2	2	0
			0	2	0	1
			2	2	0	1
			1	2	1	2
			2	2	2	2
			1	2	2	2
			1	2	2	2
			0	0	1	2
			0	2	1	2
			0	1	0	2
			0	1	2	2
			1	0	2	2
			0	0	2	2
			2	1	1	1
			1	0	2	2
			1	2	1	1
			1	1	2	2
			0	2	2	2
			1	2	0	2
			2	1	1	0
			1	2	2	2
			1	1	0	1
			2	1	2	2
			2	1	2	2
			1	1	0	2
			1	1	1	2
			0	1	2	1
			0	0	2	2
			1	1	1	2
			1	0	2	2
			2	2	2	2
			1	0	2	2
			2	1	1	1
			1	1	1	2
			0	2	2	1
			1	0	2	2
			1	1	2	2
			2	2	1	2
			1	1	2	2
			2	2	2	1
			1	1	0	2
			2	2	2	2
			0	2	1	2
			2	0	1	2
			1	2	2	2
			0	1	2	2
			0	1	2	2
			1	0	0	2
			0	1	2	3
			2	0	1	3
			1	1	0	2
			2	1	2	0
			2	1	2	0
			1	1	2	2
			1	0	1	3
			1	1	0	2
			2	2	2	3
			1	2	1	2
			2	2	1	1
			1	1	2	0
			0	2	2	2
			1	1	2	3
			2	1	1	2
			1	2	2	3
			2	2	0	3
			1	2	0	3
			2	1	1	1
			2	1	2	2
			2	1	1	3
			0	1	1	2
			1	0	1	2
			0	2	1	2
			2	2	1	3
			1	2	0	2
			2	3	1	2
			2	0	1	1
			1	2	0	3
			2	2	1	2
			1	2	2	2
			2	3	0	1
			2	2	1	1
			2	1	1	2
			2	2	2	2
			2	0	2	3
			2	0	1	3
			1	2	2	2
			1	1	1	3
			1	2	0	1
			1	1	0	0
			1	3	1	2
			2	2	0	2
			2	1	1	2
			2	1	2	3
			1	1	1	2
			1	2	2	3
			0	0	0	2
			1	2	2	0
			2	1	2	2
			2	2	2	4
			2	2	1	0
			2	2	2	0
			2	1	0	3
			2	2	2	2
			1	1	2	4
			2	3	0	1
			1	3	1	1
			2	1	2	4
			2	3	2	1
			2	2	1	2
			2	3	2	3
			2	1	0	2
			2	0	2	2
			1	1	0	4
			2	2	2	1
			2	2	1	4
			2	2	0	4
			2	1	2	2
			2	1	0	2
			2	2	1	4
			0	3	1	2
			2	3	0	4
			1	1	1	2
			2	1	1	2
			3	1	1	3
			1	3	1	5
			2	1	1	3
			0	2	1	1
			1	0	1	4
			3	3	2	4
			3	3	2	2
			2	3	2	1
			2	1	1	4
			1	2	2	4
			1	0	2	2
			1	2	2	4
			2	3	2	2
			2	3	1	5
			2	2	1	2
			2	2	2	2
			0	2	1	4
			1	2	2	4
			2	1	2	2
			0	2	3	1
			1	2	2	3
			2	2	2	3
			2	1	1	4
			2	2	2	2
			3	1	1	6
			1	2	2	6
			1	2	2	3
			2	2	0	5
			2	2	3	5
			2	2	2	6
			2	3	3	6
			1	2	1	4
			1	1	1	0
			1	2	1	3
			2	2	0	4
			3	3	2	5
			2	4	2	2
			2	1	3	3
			3	3	2	4
			2	2	1	4
			3	3	0	2
			2	3	0	2
			1	4	3	3
			1	4	2	3
			1	4	3	3
			2	2	3	3
			1	1	3	5
			1	4	3	5
			3	2	1	4
			1	1	3	5
			3	0	2	4
			2	3	3	6
			2	2	1	2
			2	2	2	6
			3	0	3	3
			0	2	3	3
			1	3	2	6
			3	1	2	3
			2	4	3	6
			2	2	2	3
			3	1	0	4
			3	4	1	6
			2	3	2	2
			2	4	1	5
			0	3	1	2
			0	4	3	4
			2	2	0	2
			3	1	3	3
			3	1	3	2
			2	0	1	2
			3	4	2	5
			3	2	1	3
			2	3	2	5
			2	1	3	7
			2	2	2	7
			1	3	1	5
			3	4	1	8
			2	3	1	5
			0	2	1	5
			3	2	2	3
			0	3	2	4
			3	3	2	3
			2	1	1	5
			3	2	2	6
			3	1	2	1
			0	3	1	9
			0	2	0	4
			2	2	2	7
			2	3	2	5
			1	3	2	3
			2	2	2	8
			3	5	3	5
			2	5	1	4
			1	3	2	4
			3	3	2	5
			4	0	2	2
			2	3	2	2
			2	1	3	3
			2	3	2	7
			3	3	4	5
			2	2	4	5
			2	4	0	9
			1	2	3	5
			3	1	4	5
			4	3	0	6
			4	1	3	8
			2	3	4	4
			2	1	2	4
			3	2	4	6
			2	5	4	8
			1	3	0	5
			5	1	4	5
			2	1	4	8
			5	3	3	7
			2	3	1	7
			4	1	2	10
			1	3	2	1
			1	3	2	7
			3	2	2	4
			4	5	3	3
			4	2	1	2
			2	4	3	8
			2	2	2	12
			4	1	2	6
			2	5	3	7
			1	4	2	4
			4	3	4	9
			4	2	4	10
			2	4	2	2
			2	4	2	14
			6	4	1	7
			3	5	4	7
			5	2	1	14
			3	3	4	4
			3	6	4	15
			2	2	3	14
			0	2	3	10
			3	4	1	9
			4	3	2	16
			6	4	2	11
			2	3	4	15
			5	3	4	19
			2	3	4
			4	4	5
			2	3	1
			5	4	2
			1	3	2
			2	3	3
			5	5	1
			5	4	1
			4	5	3
			5	4	3
			1	6	2
			5	5	2
			7	3	2
			4	3	2
			2	3	4
			4	4	1
			7	3	3
			6	3	5
			2	3	6
			4	4	5
			4	4	5
			2	4	1
			4	3	2
			5	3	2
			4	1	6
			7	7	3
			8	2	1
			8	2	1
			8	2	5
			6	8	4
			10	6	2
			8	5	3
			9	5	3
			13	4	5
			4	4	6
			8	3	5
			8	3	4
				9	2
				1	4
				6	6
				8	4
				6	3
				3	4
				2	4
				2	4
				2	3
				7	6
				2	4
				6	4
				3	3
				6	5
				3	2
				2	5
				6	6
				2	4
				3	2
				1	2
				4	3
				4	5
				4	3
				5	2
				5	4
				5	6
				5	5
				5	6
				6	5
				11	3
				6	4
				3	4
				3	2
				5	5
				4	7
				5	3
				4	2
				5	4
				6	6
				6	6
				6	5
				7	4
				4	3
				8	12
				9	3
				7	2
				8	8
				7	3
				8	3
				9	7
				5	5
				6	4
				9	8
				8	9
				7	7
				8	5
				3	5
				7	11
				9	8
				6	7
				3	7
				10	8
				8	8
				3	8
				9	10
				7	9
				8	10
				9
				12
				12
				12
				11
				14
