# Supplementary material for: Wdr4 regulates ribosome biogenesis and intestinal homeostasis via let-7
Source: EMBO Rep. 2026 Feb 9;27(8):1870–903. doi: 10.1038/s44319-026-00701-y (PMC13121520; doi:10.1038/s44319-026-00701-y)
Supplement: Supplementary file 6 — Source data Fig. 3 [file 44319_2026_701_MOESM6_ESM.zip › Fig. 3/Fig. 3A'- A''/Percentage of clones.xlsx]

## Sheet: Sheet1
FRT19A 3day aci	small nuclei	big nuclei	pros +	Total cell		wh7FRT19A 3 day aci	small nuclei	big nuclei	pros +	Total cell		FRT19A 7 day aci	small nuclei	big nuclei	pros +	Total cell		wh7FRT19A 7 day aci	small nuclei	big nuclei	pros +	Total cell		FRT19A 14 day aci	small nuclei	big nuclei	pros +	Total cell			wh7FRT19A 14 day aci	small nuclei	big nuclei	pros +	Total cell
	0	1	0	1			0	1	0	1			1	0	0	1			1	0	0	1			0	1	0	1				1	0	0	1
	0	1	0	1			1	0	0	1			1	0	0	1			0	1	0	1			0	1	0	1				1	0	0	1
	0	1	0	1			1	0	0	1			1	0	0	1			1	0	0	1			0	1	0	1				1	0	0	1
	0	1	0	1			1	0	0	1			1	0	0	1			1	0	0	1			0	1	0	1				1	0	0	1
	1	0	0	1			1	0	0	1			1	0	0	1			1	0	0	1			0	1	0	1				1	0	0	1
	1	0	0	1			1	0	0	1			1	0	0	1			1	0	0	1			0	1	0	1				1	0	0	1
	1	0	0	1			1	0	0	1			1	0	0	1			1	0	0	1			0	1	0	1				1	0	0	1
	1	0	0	1			1	0	0	1			1	0	0	1			0	1	0	1			1	0	0	1				1	0	0	1
	1	0	0	1			1	0	0	1			1	0	0	1			0	1	0	1			0	1	0	1				1	0	0	1
	1	0	0	1			1	0	0	1			1	0	0	1			1	0	0	1			0	1	0	1				1	0	0	1
	1	0	0	1			1	0	0	1			1	0	0	1			1	0	0	1			1	0	0	1				1	0	0	1
	1	0	0	1			0	1	0	1			1	0	0	1			1	0	0	1			1	0	0	1				1	0	0	1
	1	0	0	1			1	0	0	1			1	0	0	1			1	0	0	1			1	0	0	1				0	1	0	1
	0	1	0	1			0	1	0	1			1	0	0	1			1	0	0	1			0	1	0	1				1	0	0	1
	1	0	0	1			0	1	0	1			0	1	0	1			1	0	0	1			1	0	0	1				1	0	0	1
	1	0	0	1			0	0	1	1			0	0	1	1			1	0	0	1			0	1	0	1				1	0	0	1
	1	0	0	1			1	0	0	1			1	0	0	1			1	0	0	1			1	0	0	1				1	0	0	1
	1	0	0	1			1	0	0	1			1	0	0	1			1	0	0	1			0	1	0	1				1	0	0	1
	1	0	0	1			1	0	0	1			1	0	0	1			1	0	0	1			1	0	0	1				1	0	0	1
	1	0	0	1			0	1	0	1			1	0	0	1			0	1	0	1			1	0	0	1				1	0	0	1
	1	0	0	1			0	0	1	1			1	0	0	1			0	1	0	1			0	1	0	1				1	0	0	1
	1	0	0	1			1	0	0	1			1	0	0	1			0	1	0	1			1	0	0	1				1	0	0	1
	1	0	0	1			1	0	0	1			0	1	0	1			1	0	0	1			1	0	0	1				1	0	0	1
	1	0	0	1			0	0	1	1			1	0	0	1			1	0	0	1			1	0	0	1				1	0	0	1
	1	0	0	1			0	0	1	1			1	0	0	1			1	0	0	1			0	1	0	1				1	0	0	1
	1	0	0	1			1	0	0	1			1	0	0	1			1	0	0	1			1	0	0	1				1	0	0	1
	1	0	0	1			1	0	0	1			1	0	0	1			1	0	0	1			1	0	0	1				1	0	0	1
	1	0	0	1			1	0	0	1			1	0	0	1			1	0	0	1			0	1	0	1				1	0	0	1
	0	1	0	1			1	0	0	1			1	0	0	1			1	0	0	1			1	0	0	1				1	0	0	1
	1	0	0	1			1	0	0	1			1	0	0	1			1	0	0	1			1	0	0	1				1	0	0	1
	1	0	0	1			0	1	0	1			0	1	0	1			1	0	0	1			0	1	0	1				1	0	0	1
	0	1	0	1			1	0	0	1			0	1	0	1			1	0	0	1			1	0	0	1				1	0	0	1
	1	0	0	1			1	0	0	1			0	1	0	1			1	0	0	1			1	0	0	1				1	0	0	1
	1	0	0	1			1	0	0	1			0	1	0	1			1	0	0	1			1	0	0	1				1	0	0	1
	0	1	0	1			0	1	0	1			0	1	0	1			1	0	0	1			1	0	0	1				1	0	0	1
	1	0	0	1			1	0	0	1			0	1	0	1			1	0	0	1			1	0	0	1				1	0	0	1
	1	0	0	1			1	0	0	1			1	0	0	1			1	0	0	1			1	0	0	1				1	0	0	1
	1	0	0	1			1	0	0	1			0	1	0	1			1	0	0	1			1	0	0	1				1	0	0	1
	0	1	0	1			1	0	0	1			1	0	0	1			1	0	0	1			1	0	0	1				1	0	0	1
	1	0	0	1			1	0	0	1			1	0	0	1			1	0	0	1			1	0	0	1				1	0	0	1
	0	1	0	1			1	0	0	1			1	0	0	1			1	0	0	1			1	0	0	1				1	0	0	1
	1	0	0	1			0	0	1	1			1	0	0	1			1	0	0	1			1	0	0	1				1	0	0	1
	1	0	0	1			1	0	0	1			1	0	0	1			0	1	0	1			1	0	0	1				1	0	0	1
	0	1	0	1			0	0	1	1			0	1	0	1			0	1	0	1			1	0	0	1				1	0	0	1
	1	0	0	1			0	0	1	1			1	0	0	1			1	0	0	1			1	0	0	1				1	0	0	1
	1	0	0	1			1	0	0	1			1	0	0	1			1	0	0	1			0	1	0	1				1	0	0	1
	1	0	0	1			1	0	0	1			0	1	0	1			1	0	0	1			1	0	0	1				1	0	0	1
	1	0	0	1			1	0	0	1			0	1	0	1			1	0	0	1			1	0	0	1				1	0	0	1
	0	1	0	1			0	1	0	1			1	0	0	1			1	0	0	1			1	0	0	1				1	0	0	1
	1	0	0	1			1	0	0	1			0	1	0	1			1	0	0	1			0	1	0	1				0	1	0	1
	0	1	0	1			1	0	0	1			1	0	0	1			1	0	0	1			0	1	0	1				0	1	0	1
	0	1	0	1			0	1	0	1			0	1	0	1			1	0	0	1			0	1	0	1				1	0	0	1
	1	0	0	1			0	1	0	1			0	1	0	1			1	0	0	1			1	0	0	1				1	0	0	1
	1	0	0	1			0	1	0	1			0	1	0	1			1	0	0	1			1	0	0	1				1	0	0	1
	1	0	0	1			0	1	0	1			1	0	0	1			1	0	0	1			1	0	0	1				1	0	0	1
	1	0	0	1			1	0	0	1			0	1	0	1			1	0	0	1			1	0	0	1				1	0	0	1
	1	0	0	1			0	1	0	1			1	0	0	1			1	0	0	1			1	0	0	1				0	1	0	1
	1	0	0	1			1	0	0	1			1	0	0	1			1	0	0	1			1	0	0	1				1	0	0	1
	1	0	0	1			0	1	0	1			1	0	0	1			0	1	0	1			1	0	0	1				1	0	0	1
	1	0	0	1			1	0	0	1			0	1	0	1			1	0	0	1			0	1	0	1				0	1	0	1
	0	1	0	1			0	1	0	1			1	0	0	1			1	0	0	1			0	1	0	1				1	0	0	1
	1	0	0	1			1	0	0	1			0	1	0	1			1	0	0	1			0	1	0	1				1	0	0	1
	1	0	0	1			1	0	0	1			0	1	0	1			1	0	0	1			0	1	0	1				1	0	0	1
	1	0	0	1			1	0	0	1			0	1	0	1			1	0	0	1			0	1	0	1				1	0	0	1
	0	1	0	1			0	0	1	1			0	1	0	1			1	0	0	1			1	0	0	1				1	0	0	1
	0	1	0	1			1	0	0	1			0	1	0	1			1	0	0	1			1	0	0	1				1	0	0	1
	1	0	0	1			1	0	0	1			1	0	0	1			1	0	0	1			1	0	0	1				1	0	0	1
	1	0	0	1			1	0	0	1			1	0	0	1			1	0	0	1			1	0	0	1				0	0	1	1
	1	0	0	1			1	0	0	1			0	1	0	1			1	0	0	1			1	0	0	1				1	0	0	1
	0	1	0	1			1	0	0	1			1	0	0	1			1	0	0	1			1	0	0	1				1	0	0	1
	1	0	0	1			1	0	0	1			0	1	0	1			1	0	0	1			1	0	0	1				1	0	0	1
	1	0	0	1			1	0	0	1			0	1	0	1			1	0	0	1			1	0	0	1				1	0	0	1
	1	0	0	1			1	0	0	1			0	1	0	1			1	0	0	1			1	0	0	1				1	0	0	1
	1	0	0	1			1	0	0	1			0	1	0	1			1	0	0	1			1	0	0	1				1	0	0	1
	1	0	0	1			0	0	1	1			1	0	0	1			1	0	0	1			1	0	0	1				1	0	0	1
	0	0	1	1			1	0	0	1			1	0	0	1			1	0	0	1			1	0	0	1				1	0	0	1
	1	0	0	1			0	1	0	1			0	1	0	1			0	1	0	1			1	0	0	1				1	0	0	1
	1	0	0	1			0	1	0	1			0	1	0	1			0	1	0	1			1	0	0	1				1	0	0	1
	0	1	0	1			0	1	0	1			0	1	0	1			0	1	0	1			1	0	0	1				1	0	0	1
	1	0	0	1			1	0	0	1			1	0	0	1			0	1	0	1			1	0	0	1				1	0	0	1
	1	0	0	1			1	0	0	1			1	0	0	1			0	1	0	1			1	0	0	1				1	0	0	1
	1	0	0	1			1	0	0	1			1	0	0	1			0	1	0	1			0	1	0	1				1	0	0	1
	1	0	0	1			0	1	0	1			1	0	0	1			0	1	0	1			1	0	0	1				1	0	0	1
	0	0	1	1			1	0	0	1			1	0	0	1			1	0	0	1			1	0	0	1				1	0	0	1
	0	0	1	1			0	1	0	1			1	0	0	1			1	0	0	1			1	0	0	1				1	0	0	1
	1	0	0	1			0	1	0	1			1	0	0	1			1	0	0	1			1	0	0	1				1	0	0	1
	1	0	0	1			1	0	0	1			1	0	0	1			1	0	0	1			1	0	0	1				0	1	0	1
	1	0	0	1			1	0	0	1			1	0	0	1			1	0	0	1			1	0	0	1				1	0	0	1
	1	0	0	1			1	0	0	1			1	0	0	1			1	0	0	1			1	0	0	1				1	0	0	1
	1	0	0	1			1	0	0	1			1	0	0	1			1	0	0	1			1	0	0	1				1	0	0	1
	1	0	0	1			1	0	0	1			1	0	0	1			0	1	0	1			0	1	0	1				1	0	0	1
	1	0	0	1			0	1	0	1			1	0	0	1			0	1	0	1			1	0	0	1				1	0	0	1
	1	0	0	1			1	0	0	1			0	1	0	1			0	1	0	1			0	1	0	1				1	0	0	1
	1	0	0	1			1	0	0	1			0	1	0	1			0	1	0	1			1	0	0	1				1	0	0	1
	1	0	0	1			1	0	0	1			1	0	0	1			0	1	0	1			1	0	0	1				1	0	0	1
	1	0	0	1			1	0	0	1			0	1	0	1			1	0	0	1			1	0	0	1				1	0	0	1
	1	0	0	1			1	0	0	1			1	0	0	1			1	0	0	1			1	0	0	1				1	0	0	1
	1	0	0	1			1	0	0	1			0	1	0	1			1	0	0	1			1	0	0	1				1	0	0	1
	1	0	0	1			1	0	0	1			0	1	0	1			1	0	0	1			1	0	0	1				1	0	0	1
	1	0	0	1			1	0	0	1			1	0	0	1			1	0	0	1			1	0	0	1				1	0	0	1
	1	0	0	1			1	0	0	1			1	0	0	1			1	0	0	1			1	0	0	1				1	0	0	1
	1	0	0	1			1	0	0	1			0	1	0	1			1	0	0	1			1	0	0	1				1	0	0	1
	1	0	0	1			1	0	0	1			1	0	0	1			1	0	0	1			1	0	0	1				1	0	0	1
	1	0	0	1			1	0	0	1			1	0	0	1			1	0	0	1			1	0	0	1				1	0	0	1
	1	0	0	1			1	0	0	1			1	0	0	1			0	0	1	1			1	0	0	1				1	0	0	1
	1	0	0	1			1	0	0	1			1	0	0	1			0	1	0	1			0	1	0	1				0	1	0	1
	0	1	0	1			0	1	0	1			1	0	0	1			0	1	0	1			1	0	0	1				1	0	0	1
	0	1	0	1			0	1	0	1			1	0	0	1			1	0	0	1			1	0	0	1				0	1	0	1
	1	0	0	1			1	0	0	1			1	0	0	1			1	0	0	1			1	0	0	1				1	0	0	1
	0	1	0	1			0	1	0	1			1	0	0	1			1	0	0	1			1	0	0	1				0	1	0	1
	0	1	0	1			1	0	0	1			1	0	0	1			1	0	0	1			1	0	0	1				0	1	0	1
	0	1	0	1			0	1	0	1			1	0	0	1			1	0	0	1			1	0	0	1				1	0	0	1
	1	0	0	1			0	1	0	1			1	0	0	1			0	1	0	1			1	0	0	1				1	0	0	1
	1	0	0	1			0	1	0	1			0	1	0	1			0	1	0	1			1	0	0	1				1	0	0	1
	1	0	0	1			0	1	0	1			1	0	0	1			0	0	1	1			1	0	0	1				1	0	0	1
	1	0	0	1			1	0	0	1			1	0	0	1			1	0	0	1			1	0	0	1				1	0	0	1
	1	0	0	1			1	0	0	1			1	0	0	1			1	0	0	1			1	0	0	1				1	0	0	1
	1	0	0	1			0	0	1	1			0	1	0	1			1	0	0	1			1	0	0	1				1	0	0	1
	1	0	0	1			1	0	0	1			1	0	0	1			1	0	0	1			1	0	0	1				1	0	0	1
	0	1	0	1			1	0	0	1			1	0	0	1			1	0	0	1			1	0	0	1				1	0	0	1
	0	1	0	1			1	0	0	1			1	0	0	1			1	0	0	1			0	1	0	1				1	0	0	1
	0	1	0	1			1	0	0	1			1	0	0	1			1	0	0	1			0	1	0	1				1	0	0	1
	0	1	0	1			1	0	0	1			1	0	0	1			1	0	0	1			1	0	0	1				1	0	0	1
	0	1	0	1			1	0	0	1			0	1	0	1			1	0	0	1			1	0	0	1				1	0	0	1
	0	1	0	1			1	0	0	1			0	1	0	1			1	0	0	1			1	0	0	1				1	0	0	1
	1	0	0	1			1	0	0	1			0	1	0	1			1	0	0	1			1	0	0	1				1	0	0	1
	1	0	0	1			1	0	0	1			0	1	0	1			1	0	0	1			1	0	0	1				1	0	0	1
	0	1	0	1			1	0	0	1			0	1	0	1			1	0	0	1			1	0	0	1				1	0	0	1
	0	1	0	1			1	0	0	1			0	1	0	1			1	0	0	1			1	0	0	1				1	0	0	1
	0	1	0	1			1	0	0	1			0	1	0	1			1	0	0	1			1	0	0	1				1	0	0	1
	1	0	0	1			0	1	0	1			1	0	0	1			1	0	0	1			1	0	0	1				1	0	0	1
	1	0	0	1			1	0	0	1			1	0	0	1			1	0	0	1			1	0	0	1				1	0	0	1
	1	0	0	1			1	0	0	1			1	0	0	1			0	1	0	1			1	0	0	1				1	0	0	1
	1	0	0	1			0	0	1	1			1	0	0	1			0	1	0	1			1	0	0	1				1	0	0	1
	1	0	0	1			1	0	0	1			1	0	0	1			0	1	0	1			1	0	0	1				1	0	0	1
	1	0	0	1			1	0	0	1			1	0	0	1			1	0	0	1			1	0	0	1				1	0	0	1
	1	0	0	1			0	1	0	1			1	0	0	1			1	0	0	1			1	0	0	1				0	1	0	1
	1	0	0	1			1	0	0	1			0	1	0	1			1	0	0	1			1	0	0	1				1	0	0	1
	0	1	0	1			1	0	0	1			0	1	0	1			1	0	0	1			0	0	1	1				1	0	0	1
	1	0	0	1			1	0	0	1			1	0	0	1			1	0	0	1			0	1	0	1				1	0	0	1
	1	0	0	1			1	0	0	1			0	1	0	1			1	0	0	1			0	1	0	1				1	0	0	1
	1	0	0	1			0	1	0	1			1	0	0	1			1	0	0	1			1	0	0	1				1	0	0	1
	0	0	1	1			1	0	0	1			1	0	0	1			1	0	0	1			1	0	0	1				1	0	0	1
	1	0	0	1			1	0	0	1			0	1	0	1			1	0	0	1			1	0	0	1				1	0	0	1
	1	0	0	1			1	0	0	1			0	1	0	1			1	0	0	1			1	0	0	1				1	0	0	1
	1	0	0	1			1	0	0	1			0	1	0	1			1	0	0	1			1	0	0	1				1	0	0	1
	0	1	0	1			1	0	0	1			1	0	0	1			1	0	0	1			1	0	0	1				1	0	0	1
	1	0	0	1			1	0	0	1			0	1	0	1			0	1	0	1			1	0	0	1				1	0	0	1
	1	0	0	1			1	0	0	1			0	1	0	1			0	1	0	1			1	0	0	1				1	0	0	1
	1	0	0	1			1	0	0	1			1	0	0	1			1	0	0	1			0	1	0	1				1	0	0	1
	1	0	0	1			0	1	0	1			0	1	0	1			1	0	0	1			0	1	0	1				1	0	0	1
	0	1	0	1			1	0	0	1			1	0	0	1			1	0	0	1			1	0	0	1				1	0	0	1
	1	0	0	1			0	1	0	1			1	0	0	1			1	0	0	1			1	0	0	1				1	0	0	1
	0	1	0	1			1	0	0	1			1	0	0	1			1	0	0	1			1	0	0	1				1	0	0	1
	1	0	0	1			1	0	0	1			1	0	0	1			1	0	0	1			0	1	0	1				0	1	0	1
	1	0	0	1			1	0	0	1			1	0	0	1			1	0	0	1			1	0	0	1				1	0	0	1
	0	0	1	1			0	1	0	1			0	1	0	1			0	1	0	1			1	0	0	1				1	0	0	1
	1	0	0	1			1	0	0	1			1	0	0	1			1	0	0	1			1	0	0	1				1	0	0	1
	1	0	0	1			1	0	0	1			1	0	0	1			0	1	0	1			0	1	0	1				1	0	0	1
	0	1	0	1			0	1	0	1			1	0	0	1			0	1	0	1			0	1	0	1				1	0	0	1
	1	0	0	1			0	1	0	1			1	0	0	1			0	1	0	1			0	1	0	1				1	0	0	1
	1	0	0	1			0	1	0	1			1	0	0	1			1	0	0	1			0	1	0	1				1	0	0	1
	1	0	0	1			0	1	0	1			0	1	0	1			0	1	0	1			1	0	0	1				1	0	0	1
	0	1	0	1			0	1	0	1			1	0	0	1			1	0	0	1			0	1	0	1				1	0	0	1
	0	1	0	1			0	1	0	1			0	1	0	1			0	1	0	1			1	0	0	1				1	0	0	1
	1	0	0	1			1	0	0	1			0	1	0	1			1	0	0	1			0	0	1	1				1	0	0	1
	1	0	0	1			0	1	0	1			0	1	0	1			1	0	0	1			0	1	0	1				1	0	0	1
	0	1	0	1			1	0	0	1			1	0	0	1			1	0	0	1			0	1	0	1				1	0	0	1
	1	0	0	1			0	1	0	1			0	0	1	1			1	0	0	1			0	1	0	1				1	0	0	1
	1	0	0	1			1	0	0	1			0	1	0	1			1	0	0	1			1	0	0	1				1	0	0	1
	1	0	0	1			0	1	0	1			1	0	0	1			1	0	0	1			0	1	0	1				1	0	0	1
	0	1	0	1			0	1	0	1			1	0	0	1			1	0	0	1			1	0	0	1				1	0	0	1
	1	0	0	1			1	0	0	1			1	0	0	1			1	0	0	1			1	0	0	1				1	0	0	1
	1	0	0	1			1	0	0	1			1	0	0	1			1	0	0	1			1	0	0	1				1	0	0	1
	1	0	0	1			1	0	0	1			1	0	0	1			1	0	0	1			1	0	0	1				1	0	0	1
	1	0	0	1			0	1	0	1			1	0	0	1			1	0	0	1			1	0	0	1				1	0	0	1
	0	1	0	1			1	0	0	1			1	0	0	1			1	0	0	1			0	1	0	1				1	0	0	1
	0	1	0	1			0	1	0	1			1	0	0	1			1	0	0	1			1	0	0	1				1	0	0	1
	1	0	0	1			0	1	0	1			0	1	0	1			1	0	0	1			1	0	0	1				1	0	0	1
	1	0	0	1			0	1	0	1			1	0	0	1			1	0	0	1			1	0	0	1				1	0	0	1
	1	0	0	1			0	1	0	1			1	0	0	1			1	0	0	1			1	0	0	1				1	0	0	1
	1	0	0	1			0	1	0	1			1	0	0	1			1	0	0	1			1	0	0	1				0	1	0	1
	0	1	0	1			0	1	0	1			0	1	0	1			1	0	0	1			1	0	0	1				0	1	0	1
	1	0	0	1			0	1	0	1			1	0	0	1			1	0	0	1			1	0	0	1				1	0	0	1
	1	0	0	1			0	1	0	1			1	0	0	1			1	0	0	1			0	1	0	1				1	0	0	1
	0	1	0	1			0	1	0	1			1	0	0	1			1	0	0	1			0	1	0	1				0	1	0	1
	1	0	0	1			1	1	0	2			0	1	0	1			1	0	0	1			1	0	0	1				1	0	0	1
	1	0	0	1			2	0	0	2			1	0	0	1			0	1	0	1			1	0	0	1				1	0	0	1
	1	0	0	1			2	0	0	2			1	0	0	1			1	0	0	1			1	0	0	1				1	0	0	1
	1	0	0	1			2	0	0	2			0	1	0	1			1	0	0	1			1	0	0	1				1	0	0	1
	0	1	0	1			1	1	0	2			0	1	0	1			1	0	0	1			1	0	0	1				1	0	0	1
	1	0	0	1			1	1	0	2			0	1	0	1			1	0	0	1			1	0	0	1				1	0	0	1
	0	0	1	1			1	1	0	2			0	1	0	1			1	0	0	1			0	1	0	1				1	0	0	1
	0	1	0	1			1	1	0	2			1	0	0	1			1	0	0	1			1	0	0	1				1	0	0	1
	0	1	0	1			0	2	0	2			1	0	0	1			0	1	0	1			1	0	0	1				1	0	0	1
	0	1	0	1			0	1	1	2			1	0	0	1			1	0	0	1			0	1	0	1				1	0	0	1
	1	0	0	1			2	0	0	2			1	0	0	1			1	0	0	1			1	0	0	1				1	0	0	1
	1	0	0	1			2	0	0	2			1	0	0	1			1	0	0	1			1	0	0	1				1	0	0	1
	1	0	0	1			2	0	0	2			0	1	0	1			1	0	0	1			1	0	0	1				1	0	0	1
	1	0	0	1			1	1	0	2			0	1	0	1			1	0	0	1			1	0	0	1				1	0	0	1
	1	0	0	1			1	1	0	2			1	0	0	1			1	0	0	1			1	0	0	1				1	0	0	1
	0	0	1	1			1	1	0	2			0	1	0	1			0	1	0	1			0	1	0	1				1	0	0	1
	0	0	1	1			1	1	0	2			1	0	0	1			0	1	0	1			1	0	0	1				1	0	0	1
	1	0	0	1			2	0	0	2			1	0	0	1			1	0	0	1			1	0	0	1				1	0	0	1
	1	0	0	1			1	1	0	2			1	0	0	1			0	1	0	1			1	0	0	1				0	1	0	1
	1	0	0	1			2	0	0	2			1	0	0	1			0	1	0	1			1	0	0	1				1	0	0	1
	1	0	0	1			2	0	0	2			1	0	0	1			1	0	0	1			1	0	0	1				0	1	0	1
	1	0	0	1			2	0	0	2			1	0	0	1			1	0	0	1			1	0	0	1				0	1	0	1
	1	0	0	1			1	0	1	2			1	0	0	1			0	1	0	1			0	0	1	1				0	1	0	1
	1	0	0	1			1	1	0	2			0	1	0	1			0	1	0	1			1	0	0	1				0	1	0	1
	1	0	0	1			1	1	0	2			0	1	0	1			0	1	0	1			1	0	0	1				1	0	0	1
	0	0	1	1			1	1	0	2			0	1	0	1			0	1	0	1			0	1	0	1				1	0	0	1
	1	0	0	1			2	0	0	2			0	1	0	1			0	1	0	1			0	1	0	1				0	1	0	1
	1	0	0	1			2	0	0	2			0	1	0	1			0	1	0	1			0	1	0	1				1	0	0	1
	1	0	0	1			1	1	0	2			1	0	0	1			0	1	0	1			1	0	0	1				0	1	0	1
	1	0	0	1			2	0	0	2			1	0	0	1			0	1	0	1			1	0	0	1				0	1	0	1
	0	1	0	1			1	1	0	2			1	0	0	1			0	1	0	1			1	0	0	1				1	0	0	1
	0	1	0	1			2	0	0	2			1	0	0	1			1	0	0	1			1	0	0	1				0	1	0	1
	1	0	0	1			1	1	0	2			1	0	0	1			1	0	0	1			1	0	0	1				1	0	0	1
	1	0	0	1			2	0	0	2			0	1	0	1			1	0	0	1			1	0	0	1				1	0	0	1
	1	0	0	1			1	1	0	2			1	0	0	1			1	0	0	1			1	0	0	1				1	0	0	1
	1	0	0	1			2	0	0	2			1	0	0	1			1	0	0	1			1	0	0	1				0	1	0	1
	0	1	0	1			1	1	0	2			0	0	1	1			1	0	0	1			1	0	0	1				0	1	0	1
	1	0	0	1			1	1	0	2			1	0	0	1			0	1	0	1			1	0	0	1				0	1	0	1
	1	0	0	1			1	1	0	2			0	1	0	1			1	0	0	1			1	0	0	1				0	1	0	1
	1	0	0	1			1	1	0	2			1	0	0	1			1	0	0	1			1	0	0	1				0	1	0	1
	0	1	0	1			2	0	0	2			1	0	0	1			1	0	0	1			0	1	0	1				1	0	0	1
	1	0	0	1			1	1	0	2			1	0	0	1			1	0	0	1			1	0	0	1				1	0	0	1
	1	0	0	1			1	1	0	2			0	1	0	1			1	0	0	1			1	0	0	1				1	0	0	1
	1	0	0	1			2	0	0	2			0	1	0	1			1	0	0	1			1	0	0	1				1	0	0	1
	1	0	0	1			2	0	0	2			0	1	0	1			1	0	0	1			1	0	0	1				1	0	0	1
	0	1	0	1			1	1	0	2			0	1	0	1			0	1	0	1			1	0	0	1				1	0	0	1
	1	0	0	1			2	0	0	2			1	0	0	1			0	1	0	1			1	0	0	1				1	0	0	1
	1	0	0	1			2	0	0	2			1	0	0	1			1	0	0	1			1	0	0	1				0	1	0	1
	1	0	0	1			2	0	0	2			1	0	0	1			1	0	0	1			1	0	0	1				1	0	0	1
	1	0	0	1			0	2	0	2			1	0	0	1			0	1	0	1			1	0	0	1				1	0	0	1
	1	0	0	1			0	2	0	2			1	0	0	1			0	1	0	1			1	0	0	1				1	0	0	1
	1	0	0	1			2	0	0	2			0	1	0	1			0	1	0	1			1	0	0	1				1	0	0	1
	1	0	0	1			1	1	0	2			1	0	0	1			1	0	0	1			1	0	0	1				1	0	0	1
	1	0	0	1			0	2	0	2			1	0	0	1			1	0	0	1			1	0	0	1				1	0	0	1
	1	0	0	1			1	1	0	2			1	0	0	1			1	0	0	1			1	0	0	1				1	0	0	1
	1	0	0	1			1	1	0	2			1	0	0	1			1	0	0	1			1	0	0	1				1	0	0	1
	1	0	0	1			2	0	0	2			1	0	0	1			1	0	0	1			1	0	0	1				1	0	0	1
	1	0	0	1			1	1	0	2			0	1	0	1			1	0	0	1			1	0	0	1				1	0	0	1
	1	0	0	1			1	1	0	2			1	0	0	1			1	0	0	1			1	0	0	1				1	0	0	1
	0	1	0	1			1	1	0	2			1	0	0	1			0	1	0	1			1	0	0	1				1	0	0	1
	1	0	0	1			2	0	0	2			1	0	0	1			1	0	0	1			1	0	0	1				1	0	0	1
	1	0	0	1			1	1	0	2			1	0	0	1			1	0	0	1			0	1	0	1				1	0	0	1
	1	0	0	1			0	2	0	2			1	0	0	1			1	0	0	1			1	0	0	1				1	0	0	1
	1	0	0	1			2	0	0	2			1	0	0	1			1	0	0	1			1	0	0	1				1	0	0	1
	1	0	0	1			1	1	0	2			1	0	0	1			1	0	0	1			1	0	0	1				1	0	0	1
	1	0	0	1			1	1	0	2			0	1	0	1			1	0	0	1			1	0	0	1				1	0	0	1
	2	0	0	2			1	1	0	2			0	1	0	1			1	0	0	1			1	0	0	1				1	0	0	1
	0	0	2	2			2	1	0	3			1	0	0	1			1	0	0	1			0	1	0	1				1	0	0	1
	2	0	0	2			3	0	0	3			0	1	0	1			1	0	0	1			1	0	0	1				0	1	0	1
	0	2	0	2			2	1	0	3			0	1	0	1			0	1	0	1			1	0	0	1				1	0	0	1
	2	0	0	2			2	1	0	3			0	0	1	1			1	0	0	1			1	0	0	1				1	0	0	1
	1	1	0	2			2	1	0	3			1	0	0	1			1	0	0	1			1	0	0	1				1	0	0	1
	0	2	0	2			2	1	0	3			1	0	0	1			1	0	0	1			1	0	0	1				1	0	0	1
	0	2	0	2			2	1	0	3			1	0	0	1			1	0	0	1			1	0	0	1				1	0	0	1
	0	2	0	2			1	1	1	3			1	0	0	1			1	0	0	1			1	0	0	1				1	0	0	1
	1	1	0	2			1	1	1	3			0	1	0	1			1	0	0	1			1	0	0	1				0	1	0	1
	1	1	0	2			2	1	0	3			1	0	0	1			1	0	0	1			1	0	0	1				1	0	0	1
	1	1	0	2			1	2	0	3			0	1	0	1			1	0	0	1			1	0	0	1				1	0	0	1
	0	2	0	2			2	1	0	3			1	0	0	1			1	0	0	1			1	0	0	1				1	0	0	1
	2	0	0	2			1	1	1	3			1	0	0	1			1	0	0	1			1	0	0	1				1	0	0	1
	2	0	0	2			2	1	0	3			1	0	0	1			1	0	0	1			0	1	0	1				1	0	0	1
	0	2	0	2			1	2	0	3			1	0	0	1			1	0	0	1			0	1	0	1				0	1	0	1
	2	0	0	2			1	2	0	3			0	1	0	1			1	0	0	1			1	0	0	1				0	0	1	1
	2	0	0	2			2	1	0	3			1	0	0	1			0	1	0	1			1	0	0	1				1	0	0	1
	2	0	0	2			1	1	1	3			1	0	0	1			0	1	0	1			1	0	0	1				1	0	0	1
	2	0	0	2			2	1	0	3			1	0	0	1			0	1	0	1			1	0	0	1				1	0	0	1
	2	0	0	2			2	1	0	3			0	1	0	1			1	0	0	1			1	0	0	1				0	1	0	1
	0	2	0	2			2	1	0	3			1	0	0	1			0	1	0	1			0	0	1	1				1	0	0	1
	1	1	0	2			1	2	0	3			1	0	0	1			0	1	0	1			1	0	0	1				1	0	0	1
	1	1	0	2			2	1	0	3			1	0	0	1			0	1	0	1			1	0	0	1				1	0	0	1
	2	0	0	2			3	1	0	4			0	1	0	1			1	0	0	1			1	0	0	1				1	0	0	1
	2	0	0	2			2	1	1	4			1	0	0	1			0	1	0	1			1	0	0	1				1	0	0	1
	2	0	0	2			2	2	0	4			1	0	0	1			0	1	0	1			0	0	1	1				1	0	0	1
	2	0	0	2			1	3	0	4			1	0	0	1			1	0	0	1			1	0	0	1				1	0	0	1
	0	1	1	2			2	2	0	4			1	0	0	1			1	0	0	1			0	1	0	1				0	1	0	1
	1	1	0	2			1	2	1	4			1	0	0	1			1	0	0	1			1	0	0	1				0	1	0	1
	1	1	0	2			3	1	0	4			1	0	0	1			1	0	0	1			1	0	0	1				1	0	0	1
	0	2	0	2			3	1	0	4			0	1	0	1			1	0	0	1			1	0	0	1				1	0	0	1
	2	0	0	2			1	2	1	4			1	0	0	1			1	0	0	1			1	0	0	1				1	0	0	1
	2	0	0	2			3	1	0	4			1	0	0	1			1	0	0	1			1	0	0	1				1	0	0	1
	2	0	0	2			2	2	0	4			1	0	0	1			1	0	0	1			1	0	0	1				0	1	0	1
	1	1	0	2			2	2	0	4			1	0	0	1			1	0	0	1			0	1	0	1				0	1	0	1
	1	1	0	2			3	1	0	4			1	0	0	1			1	0	0	1			0	1	0	1				1	0	0	1
	0	2	0	2			1	1	2	4			1	0	0	1			1	0	0	1			0	1	0	1				1	0	0	1
	0	2	0	2			3	1	0	4			1	0	0	1			1	0	0	1			0	1	0	1				1	0	0	1
	2	0	0	2			1	1	2	4			1	0	0	1			1	0	0	1			0	1	0	1				1	0	0	1
	1	1	0	2			3	2	0	5			1	0	0	1			1	0	0	1			0	1	0	1				1	0	0	1
	1	1	0	2			2	3	0	5			1	0	0	1			1	0	0	1			0	1	0	1				1	0	0	1
	1	1	0	2			1	3	1	5			1	0	0	1			1	0	0	1			1	0	0	1				1	0	0	1
	0	2	0	2			1	4	0	5			1	0	0	1			1	0	0	1			1	0	0	1				1	0	0	1
	2	0	0	2			2	3	0	5			1	0	0	1			1	0	0	1			0	1	0	1				1	0	0	1
	1	1	0	2			1	2	2	5			1	0	0	1			1	0	0	1			0	1	0	1				0	1	0	1
	2	0	0	2			4	1	0	5			0	1	0	1			1	0	0	1			1	0	0	1				0	1	0	1
	2	0	0	2			5	1	0	6			1	0	0	1			1	0	0	1			1	0	0	1				0	1	0	1
	2	0	0	2			2	3	1	6			0	1	0	1			1	0	0	1			1	0	0	1				0	1	0	1
	2	0	0	2			2	4	0	6			1	0	0	1			1	0	0	1			1	0	0	1				1	0	0	1
	1	0	1	2			4	2	0	6			1	0	0	1			1	0	0	1			1	0	0	1				0	1	0	1
	1	1	0	2			2	4	0	6			1	0	0	1			0	1	0	1			1	0	0	1				0	1	0	1
	2	0	0	2			5	1	0	6			1	0	0	1			1	0	0	1			1	0	0	1				0	1	0	1
	1	1	0	2			4	2	0	6			1	0	0	1			1	0	0	1			1	0	0	1				0	1	0	1
	2	0	0	2			2	2	2	6			1	0	0	1			1	0	0	1			0	1	0	1				1	0	0	1
	1	0	1	2			1	3	2	6			1	0	0	1			1	0	0	1			0	1	0	1				1	0	0	1
	2	0	0	2			3	3	0	6			1	0	0	1			0	1	0	1			1	0	0	1				1	0	0	1
	2	0	0	2			3	4	0	7			1	0	0	1			1	0	0	1			1	0	0	1				1	0	0	1
	1	1	0	2			3	2	2	7			1	0	0	1			1	0	0	1			1	0	0	1				1	0	0	1
	0	2	0	2			4	3	0	7			0	1	0	1			1	0	0	1			1	0	0	1				1	0	0	1
	2	0	0	2			3	4	0	7			1	0	0	1			1	0	0	1			1	0	0	1				0	1	0	1
	2	0	0	2			3	4	0	7			1	0	0	1			1	0	0	1			1	0	0	1				1	0	0	1
	0	2	0	2			4	4	0	8			1	0	0	1			1	0	0	1			1	0	0	1				1	0	0	1
	2	0	0	2			5	3	0	8			1	0	0	1			1	0	0	1			1	0	0	1				1	0	0	1
	2	0	0	2			2	4	2	8			1	0	0	1			1	0	0	1			1	0	0	1				1	0	0	1
	1	1	0	2			5	3	0	8			1	0	0	1			1	0	0	1			1	0	0	1				1	0	0	1
	2	0	0	2			4	5	0	9			1	0	0	1			1	0	0	1			1	0	0	1				1	0	0	1
	1	1	0	2			4	5	0	9			1	0	0	1			0	1	0	1			1	0	0	1				1	0	0	1
	2	0	0	2			2	7	0	9			1	0	0	1			0	1	0	1			1	0	0	1				1	0	0	1
	1	1	0	2			3	6	0	9			1	0	0	1			1	0	0	1			1	0	0	1				1	0	0	1
	0	2	0	2			3	5	2	10			0	1	0	1			1	0	0	1			1	0	0	1				0	1	0	1
	2	0	0	2			3	4	3	10			1	0	0	1			1	0	0	1			0	0	1	1				1	0	0	1
	2	0	0	2			5	3	2	10			1	0	0	1			1	0	0	1			1	0	0	1				1	0	0	1
	2	0	0	2			6	4	0	10			0	1	0	1			1	0	0	1			0	1	0	1				1	0	0	1
	2	0	0	2			5	5	1	11			0	1	0	1			1	0	0	1			0	1	0	1				1	0	0	1
	2	1	0	3			9	3	0	12			0	1	0	1			1	0	0	1			1	0	0	1				1	0	0	1
	3	0	0	3			4	7	1	12			1	0	0	1			0	1	0	1			0	1	0	1				1	0	0	1
	2	1	0	3			4	7	2	13			1	0	0	1			0	1	0	1			1	0	0	1				0	1	0	1
	1	1	1	3			5	6	2	13			1	0	0	1			1	0	0	1			1	0	0	1				1	0	0	1
	3	0	0	3			18	23	0	41			1	0	0	1			0	1	0	1			1	0	0	1				1	0	0	1
	3	0	0	3									0	1	0	1			0	1	0	1			1	0	0	1				1	0	0	1
	2	1	0	3		Average	1.29518	0.945783	0.14759	2.38855			0	1	0	1			0	1	0	1			1	0	0	1				0	1	0	1
	3	0	0	3		stdev	1.48616	1.75804	0.459107	3.11457			1	0	0	1			0	1	0	1			1	0	0	1				1	0	0	1
	2	1	0	3									1	0	0	1			0	1	0	1			1	0	0	1				1	0	0	1
	2	1	0	3									1	0	0	1			0	1	0	1			0	1	0	1				1	0	0	1
	3	0	0	3		Average	2.12329	1.77397	0.260274	4.15753			1	0	0	1			1	0	0	1			0	1	0	1				1	0	0	1
	2	1	0	3		stdev excluding 1 clone	1.87503	2.357	0.622063	4.06446			1	0	0	1			1	0	0	1			1	0	0	1				1	0	0	1
	1	2	0	3									1	0	0	1			1	0	0	1			1	0	0	1				1	0	0	1
	1	2	0	3									1	0	0	1			0	1	0	1			1	0	0	1				1	0	0	1
	1	2	0	3									1	0	0	1			1	0	0	1			1	0	0	1				1	0	0	1
	0	3	0	3									1	0	0	1			1	0	0	1			1	0	0	1				1	0	0	1
	1	2	0	3									1	0	0	1			1	0	0	1			1	0	0	1				1	0	0	1
	1	2	0	3									1	0	0	1			0	1	0	1			1	0	0	1				1	0	0	1
	3	0	0	3									1	0	0	1			0	1	0	1			1	0	0	1				0	1	0	1
	3	0	0	3									1	0	0	1			1	0	0	1			1	0	0	1				1	0	0	1
	3	0	0	3									1	0	0	1			0	1	0	1			1	0	0	1				1	0	0	1
	3	0	0	3									1	0	0	1			0	1	0	1			1	0	0	1				0	1	0	1
	2	0	1	3									1	0	0	1			0	1	0	1			1	0	0	1				0	1	0	1
	3	0	0	3									1	0	0	1			0	1	0	1			1	0	0	1				0	1	0	1
	2	1	0	3									1	0	0	1			1	0	0	1			1	0	0	1				0	1	0	1
	3	0	0	3									1	0	0	1			0	1	0	1			1	0	0	1				0	1	0	1
	2	0	1	3									1	0	0	1			1	0	0	1			1	0	0	1				0	1	0	1
	2	1	0	3									1	0	0	1			0	1	0	1			1	0	0	1				1	0	0	1
	2	1	0	3									1	0	0	1			1	0	0	1			1	0	0	1				0	1	0	1
	3	0	0	3									1	0	0	1			1	0	0	1			1	0	0	1				0	1	0	1
	3	0	0	3									0	1	0	1			0	1	0	1			1	0	0	1				1	0	0	1
	2	2	0	4									1	0	0	1			0	1	0	1			1	0	0	1				1	0	0	1
	2	2	0	4									1	0	0	1			0	1	0	1			1	0	0	1				1	0	0	1
	2	2	0	4									0	1	0	1			0	1	0	1			1	0	0	1				1	0	0	1
	1	3	0	4									1	0	0	1			0	1	0	1			1	0	0	1				1	0	0	1
	1	2	1	4									1	0	0	1			0	1	0	1			1	0	0	1				1	0	0	1
	3	1	0	4									1	0	0	1			1	0	0	1			1	0	0	1				0	1	0	1
	3	0	1	4									1	0	0	1			1	0	0	1			0	0	1	1				1	0	0	1
	2	2	0	4									1	0	0	1			1	0	0	1			0	1	0	1				1	0	0	1
	3	0	1	4									0	1	0	1			1	0	0	1			0	1	0	1				1	0	0	1
	4	0	0	4									0	1	0	1			1	0	0	1			1	0	0	1				1	0	0	1
	3	1	0	4									1	0	0	1			1	0	0	1			1	0	0	1				1	0	0	1
	2	3	0	5									1	0	0	1			0	1	0	1			0	0	1	1				0	1	0	1
	3	2	0	5									1	0	0	1			1	0	0	1			1	0	0	1				1	0	0	1
	2	2	1	5									1	0	0	1			0	1	0	1			1	0	0	1				1	0	0	1
	3	2	0	5									1	0	0	1			0	1	0	1			0	1	0	1				1	0	0	1
	5	1	0	6									1	0	0	1			1	0	0	1			0	1	0	1				1	0	0	1
	4	2	0	6									0	1	0	1			1	0	0	1			0	1	0	1				1	0	0	1
	1	5	0	6									1	0	0	1			1	0	0	1			0	1	0	1				1	0	0	1
	4	2	0	6									0	1	0	1			1	0	0	1			0	1	0	1				1	0	0	1
	3	3	0	6									1	0	0	1			1	0	0	1			0	1	0	1				0	1	0	1
	4	2	0	6									1	0	0	1			1	0	0	1			0	1	0	1				1	0	0	1
	2	4	0	6									1	0	0	1			1	0	0	1			0	1	0	1				0	1	0	1
	3	4	0	7									1	0	0	1			1	0	0	1			0	1	0	1				0	1	0	1
	2	3	2	7									0	1	0	1			1	0	0	1			0	1	0	1				0	1	0	1
	3	4	1	8									1	0	0	1			1	0	0	1			0	1	0	1				1	0	0	1
	7	2	0	9									1	0	0	1			0	1	0	1			0	1	0	1				1	0	0	1
	4	5	0	9									1	0	0	1			1	0	0	1			0	1	0	1				1	0	0	1
	2	7	0	9									1	0	0	1			1	0	0	1			1	0	0	1				1	0	0	1
	6	4	0	10									1	0	0	1			1	0	0	1			1	0	0	1				1	0	0	1
	4	6	0	10									1	0	0	1			1	0	0	1			1	0	0	1				1	0	0	1
	2	8	1	11									1	0	0	1			1	0	0	1			0	0	1	1				1	0	0	1
	6	4	2	12									1	0	0	1			1	0	0	1			1	0	0	1				1	0	0	1
	2	9	1	12									1	0	0	1			1	0	0	1			1	0	0	1				1	0	0	1
	6	7	0	13									1	0	0	1			1	0	0	1			1	0	0	1				1	0	0	1
	6	9	1	16									1	0	0	1			1	0	0	1			0	1	0	1				1	0	0	1
Average	1.17557	0.618321	0.0737913	1.86768									1	0	0	1			1	0	0	1			0	1	0	1				1	0	0	1
ttest	0.217773	0.00451845	0.0115587	0.00816458									0	1	0	1			1	0	0	1			0	1	0	1				1	0	0	1
stdev	1.03865	1.23589	0.289528	1.90804									1	0	0	1			1	0	0	1			1	0	0	1				1	0	0	1
													1	0	0	1			1	0	0	1			1	0	0	1				1	0	0	1
Average	1.95035	1.32624	0.141844	3.41844									1	0	0	1			1	0	0	1			1	0	0	1				1	0	0	1
ttest	0.365374	0.0700391	0.0566053	0.0647239									1	0	0	1			1	0	0	1			1	0	0	1				0	1	0	1
stdev excluding 1 clone	1.31652	1.78284	0.406757	2.53308									0	1	0	1			1	0	0	1			1	0	0	1				1	0	0	1
													0	1	0	1			1	0	0	1			0	1	0	1				1	0	0	1
													0	1	0	1			1	0	0	1			1	0	0	1				0	1	0	1
		Excluding one cell clone											1	0	0	1			0	1	0	1			0	1	0	1				1	0	0	1
		2 cell	3 cell	4 cell	5 cell	6 cell	7 cell	8 and above	cell number/ clone	stdev			1	0	0	1			1	0	0	1			1	0	0	1				0	1	0	1
3 day aci	FRT19a	75	31	11	4	7	2	11	141				0	1	0	1			0	0	1	1			0	1	0	1				0	1	0	1
	wh7frt19a	67	23	16	7	10	5	18	146				1	0	0	1			0	0	1	1			1	0	0	1				1	0	0	1
7 day aci	FRT19a	146	66	41	15	13	12	35	328				1	0	0	1			1	0	0	1			1	0	0	1				1	0	0	1
	wh7frt19a	174	81	60	36	23	20	88	482				0	0	1	1			1	0	0	1			0	1	0	1				1	0	0	1
14day aci	FRT19a	186	79	36	23	24	11	55	414				1	0	0	1			1	0	0	1			0	1	0	1				1	0	0	1
	wh7frt19a	128	47	24	20	19	17	90	345				1	0	0	1			1	0	0	1			1	0	0	1				1	0	0	1
													0	1	0	1			1	0	0	1			1	0	0	1				1	0	0	1
		Excluding one cell clone											1	0	0	1			1	0	0	1			0	1	0	1				1	0	0	1
	Percentage	2 cell	3 cell	4 cell	5 cell	6 cell	7 cell	8 and above	cell number/ clone	stdev			1	0	0	1			1	0	0	1			1	0	0	1				1	0	0	1
3 day aci	FRT19a	53.1915	21.9858	7.80142	2.83688	4.96454	1.41844	7.80142	3.41844	2.53308			1	0	0	1			1	0	0	1			0	1	0	1				1	0	0	1
	wh7frt19a	45.8904	15.7534	10.9589	4.79452	6.84932	3.42466	12.3288	2.38855	4.06446			1	0	0	1			1	0	0	1			1	0	0	1				0	1	0	1
7 day aci	FRT19a	44.5122	20.122	12.5	4.57317	3.96341	3.65854	10.6707	2.26442	4.26278			0	1	0	1			0	0	1	1			1	0	0	1				1	0	0	1
	wh7frt19a	36.0996	16.805	12.4481	7.46888	4.77178	4.14938	18.2573	3.19448	4.88602			1	0	0	1			1	0	0	1			1	0	0	1				1	0	0	1
14day aci	FRT19a	44.9275	19.0821	8.69565	5.55556	5.7971	2.657	13.285	2.60556	5.85529			1	0	0	1			1	0	0	1			0	1	0	1				1	0	0	1
	wh7frt19a	37.1014	13.6232	6.95652	5.7971	5.50725	4.92754	26.087	3.15597	5.97491			1	0	0	1			1	0	0	1			1	0	0	1				1	0	0	1
													1	0	0	1			1	0	0	1			1	0	0	1				1	0	0	1
													1	0	0	1			1	0	0	1			1	0	0	1				1	0	0	1
													1	0	0	1			1	0	0	1			1	0	0	1				1	0	0	1
													1	0	0	1			1	0	0	1			0	1	0	1				1	0	0	1
													1	0	0	1			2	0	0	2			0	1	0	1				1	0	0	1
													1	0	0	1			0	0	2	2			0	1	0	1				1	0	0	1
													0	1	0	1			2	0	0	2			0	1	0	1				1	0	0	1
													1	0	0	1			1	1	0	2			0	1	0	1				1	0	0	1
													1	0	0	1			1	1	0	2			0	1	0	1				1	0	0	1
													1	0	0	1			1	1	0	2			0	1	0	1				1	0	0	1
													1	0	0	1			0	2	0	2			0	1	0	1				1	0	0	1
													1	0	0	1			1	0	1	2			0	1	0	1				1	0	0	1
													1	0	0	1			1	1	0	2			1	0	0	1				1	0	0	1
													0	0	1	1			1	1	0	2			1	0	0	1				0	1	0	1
													1	0	0	1			1	1	0	2			1	0	0	1				1	0	0	1
													1	0	0	1			2	0	0	2			1	0	0	1				1	0	0	1
													1	0	0	1			0	0	2	2			1	0	0	1				1	0	0	1
													1	0	0	1			2	0	0	2			0	0	1	1				1	0	0	1
													1	0	0	1			2	0	0	2			1	0	0	1				0	0	1	1
													1	0	0	1			2	0	0	2			1	0	0	1				1	0	0	1
		All cell combined Including one cell clone											1	0	0	1			1	1	0	2			1	0	0	1				1	0	0	1
		1 cell	2 cell	3 cell	4 cell	5 cell	6 cell	7 cell	8 and above	Total			1	0	0	1			1	1	0	2			0	1	0	1				1	0	0	1
3 day aci	FRT19a	252	75	31	11	4	7	2	11	393			1	0	0	1			2	0	0	2			1	0	0	1				1	0	0	1
	wh7frt19a	186	67	23	16	7	10	5	18	332			0	1	0	1			1	1	0	2			1	0	0	1				1	0	0	1
7 day aci	FRT19a	504	146	66	41	15	13	12	35	832			1	0	0	1			2	0	0	2			1	0	0	1				1	0	0	1
	wh7frt19a	423	174	81	60	36	23	20	88	905			1	0	0	1			2	0	0	2			1	0	0	1				1	0	0	1
14day aci	FRT19a	486	186	79	36	23	24	11	55	900			1	0	0	1			2	0	0	2			1	0	0	1				0	1	0	1
	wh7frt19a	451	128	47	24	20	19	17	90	796			1	0	0	1			0	1	1	2			1	0	0	1				1	0	0	1
													1	0	0	1			2	0	0	2			0	1	0	1				1	0	0	1
													1	0	0	1			2	0	0	2			1	0	0	1				1	0	0	1
	All cell combined Including one cell clone												1	0	0	1			1	1	0	2			0	1	0	1				1	0	0	1
	Percentage	1 cell	2 cell	3 cell	4 cell	5 cell	6 cell	7 cell	8 and above	Cell No./Clone			1	0	0	1			0	2	0	2			1	0	0	1				2	0	0	2
3 day aci	FRT19a	64.1221	19.084	7.88804	2.79898	1.01781	1.78117	0.508906	2.79898	1.86768	1.90804		1	0	0	1			0	0	2	2			1	0	0	1				2	0	0	2
	wh7frt19a	56.0241	20.1807	6.92771	4.81928	2.10843	3.01205	1.50602	5.42169	2.38855	3.11457		1	0	0	1			0	2	0	2			1	0	0	1				2	0	0	2
7 day aci	FRT19a	60.5769	17.5481	7.93269	4.92788	1.80288	1.5625	1.44231	4.20673	2.26322	3.08783		1	0	0	1			2	0	0	2			1	0	0	1				2	0	0	2
	wh7frt19a	46.7403	19.2265	8.95028	6.62983	3.9779	2.54144	2.20994	9.72376	3.19448	4.11502		1	0	0	1			2	0	0	2			1	0	0	1				2	0	0	2
14day aci	FRT19a	54	20.6667	8.77778	4	2.55556	2.66667	1.22222	6.11111	2.60556	4.33356		1	0	0	1			2	0	0	2			1	0	0	1				1	0	1	2
	wh7frt19a	56.6583	16.0804	5.90452	3.01508	2.51256	2.38693	2.13568	11.3065	3.15597	4.64084		1	0	0	1			0	2	0	2			0	1	0	1				1	0	1	2
													1	0	0	1			1	0	1	2			0	1	0	1				1	0	1	2
													1	0	0	1			1	0	1	2			0	1	0	1				2	0	0	2
													1	0	0	1			2	0	0	2			0	1	0	1				1	1	0	2
	3 day aci		7 day aci		14day aci								1	0	0	1			2	0	0	2			0	1	0	1				1	1	0	2
	FRT19a	wh7frt19a	FRT19a	wh7frt19a	FRT19a	wh7frt19a							1	0	0	1			0	1	1	2			1	0	0	1				1	1	0	2
1 cell clone	64.1221	56.0241	60.5769	46.7403	54	56.6583							1	0	0	1			0	2	0	2			1	0	0	1				2	0	0	2
Rest clone	35.8779	43.9759	39.4231	53.2597	46	43.3417							0	1	0	1			2	0	0	2			0	1	0	1				1	1	0	2
													1	0	0	1			1	1	0	2			1	0	0	1				2	0	0	2
	100	100	100	100	100	100							1	0	0	1			2	0	0	2			1	0	0	1				2	0	0	2
													1	0	0	1			2	0	0	2			1	0	0	1				2	0	0	2
													1	0	0	1			2	0	0	2			0	0	1	1				2	0	0	2
													1	0	0	1			2	0	0	2			0	1	0	1				1	1	0	2
													1	0	0	1			2	0	0	2			0	1	0	1				2	0	0	2
													1	0	0	1			2	0	0	2			0	1	0	1				2	0	0	2
													1	0	0	1			1	1	0	2			1	0	0	1				2	0	0	2
													1	0	0	1			0	2	0	2			1	0	0	1				0	0	2	2
													1	0	0	1			0	2	0	2			0	1	0	1				2	0	0	2
													1	0	0	1			2	0	0	2			1	0	0	1				1	1	0	2
													1	0	0	1			2	0	0	2			1	0	0	1				1	1	0	2
													1	0	0	1			0	2	0	2			1	0	0	1				1	1	0	2
													1	0	0	1			1	1	0	2			1	0	0	1				1	0	1	2
													1	0	0	1			0	2	0	2			1	0	0	1				1	1	0	2
													0	1	0	1			0	2	0	2			1	0	0	1				1	0	1	2
													0	1	0	1			2	0	0	2			1	0	0	1				2	0	0	2
													1	0	0	1			2	0	0	2			1	0	0	1				2	0	0	2
													1	0	0	1			1	1	0	2			1	0	0	1				2	0	0	2
													1	0	0	1			0	2	0	2			1	0	0	1				2	0	0	2
													1	0	0	1			1	1	0	2			1	0	0	1				1	1	0	2
													1	0	0	0			2	0	0	2			1	0	0	1				2	0	0	2
													1	0	0	1			2	0	0	2			2	0	0	2				2	0	0	2
													0	1	0	1			2	0	0	2			2	0	0	2				2	0	0	2
													0	1	0	1			2	0	0	2			1	1	0	2				1	1	0	2
													1	0	0	1			2	0	0	2			2	0	0	2				2	0	0	2
													0	0	1	1			1	1	0	2			1	1	0	2				1	1	0	2
													0	1	0	1			2	0	0	2			2	0	0	2				0	2	0	2
													1	0	0	1			1	1	0	2			2	0	0	2				0	1	1	2
													1	0	0	1			2	0	0	2			2	0	0	2				0	2	0	2
													0	1	0	1			1	0	1	2			2	0	0	2				0	2	0	2
													0	1	0	1			0	0	2	2			0	2	0	2				2	0	0	2
													0	1	0	1			2	0	0	2			1	1	0	2				0	2	0	2
													0	1	0	1			0	2	0	2			0	2	0	2				0	2	0	2
													0	0	1	1			1	1	0	2			0	2	0	2				1	1	0	2
													0	1	0	1			1	1	0	2			2	0	0	2				0	2	0	2
													1	0	0	1			0	1	1	2			1	1	0	2				1	1	0	2
													1	0	0	1			0	2	0	2			0	2	0	2				1	1	0	2
													1	0	0	1			0	2	0	2			2	0	0	2				2	0	0	2
													0	1	0	1			1	1	0	2			2	0	0	2				2	0	0	2
													2	0	0	2			0	2	0	2			2	0	0	2				1	1	0	2
													1	1	0	2			1	1	0	2			1	1	0	2				2	0	0	2
													0	2	0	2			0	2	0	2			2	0	0	2				2	0	0	2
													0	2	0	2			0	1	1	2			2	0	0	2				2	0	0	2
													2	0	0	2			0	1	1	2			1	1	0	2				2	0	0	2
													1	1	0	2			1	1	0	2			2	0	0	2				1	1	0	2
													0	2	0	2			1	1	0	2			2	0	0	2				1	1	0	2
													1	1	0	2			2	0	0	2			0	2	0	2				2	0	0	2
													2	0	0	2			0	2	0	2			2	0	0	2				2	0	0	2
													0	2	0	2			0	2	0	2			0	2	0	2				0	2	0	2
													1	1	0	2			2	0	0	2			2	0	0	2				2	0	0	2
													1	1	0	2			2	0	0	2			2	0	0	2				2	0	0	2
													0	2	0	2			1	0	1	2			2	0	0	2				1	1	0	2
													2	0	0	2			2	0	0	2			2	0	0	2				2	0	0	2
													1	1	0	2			2	0	0	2			2	0	0	2				1	0	1	2
													1	1	0	2			2	0	0	2			2	0	0	2				0	2	0	2
													1	1	0	2			2	0	0	2			0	2	0	2				1	1	0	2
													2	0	0	2			2	0	0	2			2	0	0	2				1	1	0	2
													0	2	0	2			2	0	0	2			2	0	0	2				2	0	0	2
													1	1	0	2			1	0	1	2			2	0	0	2				1	1	0	2
													2	0	0	2			2	0	0	2			1	1	0	2				2	0	0	2
													2	0	0	2			2	0	0	2			1	1	0	2				2	0	0	2
													0	2	0	2			1	1	0	2			2	0	0	2				1	1	0	2
													0	1	1	2			2	0	0	2			1	1	0	2				1	1	0	2
													1	1	0	2			1	1	0	2			2	0	0	2				0	2	0	2
													2	0	0	2			2	0	0	2			1	1	0	2				0	1	1	2
													2	0	0	2			2	0	0	2			2	0	0	2				0	2	0	2
													0	1	1	2			2	0	0	2			0	2	0	2				1	1	0	2
													2	0	0	2			2	0	0	2			0	2	0	2				1	1	0	2
													1	1	0	2			2	0	0	2			1	1	0	2				2	0	0	2
													2	0	0	2			2	0	0	2			2	0	0	2				2	0	0	2
													1	1	0	2			2	0	0	2			2	0	0	2				2	0	0	2
													1	1	0	2			2	0	0	2			2	0	0	2				2	0	0	2
													0	2	0	2			0	2	0	2			1	1	0	2				2	0	0	2
													0	1	1	2			2	0	0	2			1	1	0	2				2	0	0	2
													0	2	0	2			1	1	0	2			0	2	0	2				2	0	0	2
													0	2	0	2			1	1	0	2			2	0	0	2				2	0	0	2
													1	1	0	2			0	2	0	2			2	0	0	2				2	0	0	2
													0	0	2	2			0	2	0	2			2	0	0	2				2	0	0	2
													2	0	0	2			1	1	0	2			1	1	0	2				1	1	0	2
													1	1	0	2			0	2	0	2			2	0	0	2				2	0	0	2
													1	1	0	2			2	0	0	2			1	1	0	2				1	1	0	2
													1	1	0	2			1	1	0	2			2	0	0	2				2	0	0	2
													0	2	0	2			2	0	0	2			2	0	0	2				2	0	0	2
													1	1	0	2			2	0	0	2			0	2	0	2				2	0	0	2
													2	0	0	2			1	1	0	2			1	1	0	2				0	2	0	2
													1	1	0	2			2	0	0	2			2	0	0	2				2	0	0	2
													1	1	0	2			1	1	0	2			0	1	1	2				1	1	0	2
													2	0	0	2			1	1	0	2			2	0	0	2				2	0	0	2
													2	0	0	2			1	1	0	2			2	0	0	2				2	0	0	2
													1	1	0	2			1	1	0	2			0	2	0	2				2	0	0	2
													1	1	0	2			1	1	0	2			1	1	0	2				2	0	0	2
													0	2	0	2			1	1	0	2			2	0	0	2				1	1	0	2
													0	2	0	2			0	2	0	2			2	0	0	2				2	0	0	2
													1	1	0	2			1	1	0	2			1	1	0	2				2	0	0	2
													1	1	0	2			0	0	2	2			2	0	0	2				2	0	0	2
													2	0	0	2			2	0	0	2			2	0	0	2				2	0	0	2
													1	1	0	2			0	2	0	2			2	0	0	2				2	0	0	2
													2	0	0	2			1	1	0	2			1	1	0	2				1	1	0	2
													1	1	0	2			1	1	0	2			1	1	0	2				2	0	0	2
													0	2	0	2			2	0	0	2			2	0	0	2				1	1	0	2
													1	1	0	2			0	0	2	2			2	0	0	2				2	0	0	2
													1	1	0	2			1	0	1	2			2	0	0	2				2	0	0	2
													2	0	0	2			2	0	0	2			1	1	0	2				2	0	0	2
													1	1	0	2			1	1	0	2			2	0	0	2				2	0	0	2
													2	0	0	2			2	0	0	2			2	0	0	2				1	1	0	2
													1	1	0	2			1	1	0	2			0	0	2	2				2	0	0	2
													2	0	0	2			2	0	0	2			2	0	0	2				2	0	0	2
													0	2	0	2			2	0	0	2			1	1	0	2				2	0	0	2
													2	0	0	2			0	2	0	2			1	1	0	2				2	0	0	2
													1	1	0	2			2	0	0	2			2	0	0	2				2	0	0	2
													0	2	0	2			1	1	0	2			2	0	0	2				2	0	0	2
													0	2	0	2			1	1	0	2			2	0	0	2				2	0	0	2
													1	1	0	2			0	2	0	2			0	2	0	2				2	0	0	2
													0	2	0	2			1	1	0	2			2	0	0	2				3	0	0	3
													2	0	0	2			0	2	0	2			1	1	0	2				3	0	0	3
													1	1	0	2			1	1	0	2			0	1	1	2				2	1	0	3
													2	0	0	2			1	0	1	2			2	0	0	2				0	3	0	3
													2	0	0	2			1	1	0	2			2	0	0	2				0	3	0	3
													1	1	0	2			1	1	0	2			2	0	0	2				2	1	0	3
													1	1	0	2			0	2	0	2			1	1	0	2				3	0	0	3
													1	1	0	2			1	1	0	2			0	2	0	2				2	1	0	3
													2	0	0	2			2	0	0	2			2	0	0	2				3	0	0	3
													1	1	0	2			2	0	0	2			1	1	0	2				2	1	0	3
													2	0	0	2			2	0	0	2			1	0	1	2				1	2	0	3
													1	0	1	2			1	0	1	2			2	0	0	2				0	3	0	3
													0	2	0	2			2	0	0	2			2	0	0	2				2	1	0	3
													1	1	0	2			1	1	0	2			2	0	0	2				3	0	0	3
													2	0	0	2			1	0	1	2			1	1	0	2				2	1	0	3
													1	1	0	2			2	0	0	2			2	0	0	2				3	0	0	3
													2	0	0	2			2	0	0	2			0	2	0	2				3	0	0	3
													1	1	0	2			2	0	0	2			0	2	0	2				3	0	0	3
													2	0	0	2			1	0	1	2			1	1	0	2				1	2	0	3
													2	0	0	2			1	2	0	3			2	0	0	2				2	1	0	3
													2	0	0	2			1	2	0	3			1	1	0	2				3	0	0	3
													0	2	0	2			1	2	0	3			1	1	0	2				2	1	0	3
													1	1	0	2			0	1	2	3			1	1	0	2				2	1	0	3
													0	2	0	2			2	1	0	3			1	1	0	2				2	1	0	3
													2	0	0	2			2	1	0	3			1	0	1	2				3	0	0	3
													1	1	0	2			2	1	0	3			0	2	0	2				2	1	0	3
													2	0	0	2			3	0	0	3			1	1	0	2				2	1	0	3
													2	0	0	2			0	3	0	3			1	1	0	2				1	2	0	3
													1	0	1	2			2	1	0	3			0	2	0	2				3	0	0	3
													2	0	0	2			2	1	0	3			1	1	0	2				2	1	0	3
													1	1	0	2			2	1	0	3			2	0	0	2				2	1	0	3
													2	0	0	2			3	0	0	3			0	2	0	2				1	2	0	3
													2	0	0	2			2	1	0	3			1	1	0	2				1	2	0	3
													2	0	0	2			1	2	0	3			1	1	0	2				2	1	0	3
													2	0	0	2			2	1	0	3			2	0	0	2				2	1	0	3
													2	0	0	2			0	2	1	3			2	0	0	2				3	0	0	3
													2	0	0	2			0	3	0	3			1	1	0	2				3	0	0	3
													1	1	0	2			2	1	0	3			2	0	0	2				2	0	1	3
													1	1	0	2			1	2	0	3			1	1	0	2				3	0	0	3
													1	1	0	2			2	1	0	3			0	1	1	2				1	2	0	3
													1	1	0	2			1	2	0	3			0	1	1	2				0	3	0	3
													1	1	0	2			3	0	0	3			1	1	0	2				2	1	0	3
													2	0	0	2			2	1	0	3			0	0	2	2				2	1	0	3
													2	0	0	2			1	2	0	3			1	1	0	2				2	1	0	3
													2	0	0	2			1	2	0	3			2	0	0	2				3	0	0	3
													1	1	0	2			1	2	0	3			1	1	0	2				2	0	1	3
													1	1	0	2			2	1	0	3			2	0	0	2				3	0	0	3
													0	0	2	2			0	3	0	3			0	1	1	2				2	2	0	4
													1	1	0	2			2	1	0	3			2	0	0	2				0	2	2	4
													2	0	0	2			1	2	0	3			2	0	0	2				2	2	0	4
													2	0	0	2			2	1	0	3			2	0	0	2				4	0	0	4
													2	0	0	2			2	1	0	3			1	0	1	2				0	4	0	4
													2	0	0	2			2	1	0	3			2	0	0	2				0	4	0	4
													2	0	0	2			1	1	1	3			0	2	0	2				3	1	0	4
													2	0	0	2			2	1	0	3			2	0	0	2				2	2	0	4
													1	1	0	2			1	2	0	3			2	0	0	2				4	0	0	4
													2	0	0	2			3	0	0	3			0	1	1	2				1	3	0	4
													1	1	0	2			3	0	0	3			1	1	0	2				1	3	0	4
													2	0	0	2			1	2	0	3			2	0	0	2				4	0	0	4
													2	0	0	2			3	0	0	3			2	0	0	2				1	3	0	4
													2	0	0	2			2	1	0	3			1	1	0	2				2	2	0	4
													2	0	0	2			3	0	0	3			2	0	0	2				3	1	0	4
													2	0	0	2			1	0	2	3			0	2	0	2				2	2	0	4
													2	0	0	2			0	3	0	3			2	0	0	2				2	1	1	4
													1	1	0	2			1	2	0	3			0	2	0	2				4	0	0	4
													2	0	0	2			2	1	0	3			2	0	0	2				1	1	2	4
													2	0	0	2			2	1	0	3			1	1	0	2				4	0	0	4
													2	0	0	2			2	0	1	3			0	2	0	2				4	0	0	4
													2	0	0	2			1	2	0	3			2	0	0	2				2	2	0	4
													2	0	0	2			1	2	0	3			0	1	1	2				2	2	0	4
													2	0	0	2			2	1	0	3			1	1	0	2				4	0	0	4
													0	1	1	2			3	0	0	3			1	1	0	2				2	3	0	5
													2	1	0	3			3	0	0	3			0	2	0	2				4	1	0	5
													1	2	0	3			1	2	0	3			1	1	0	2				2	3	0	5
													2	1	0	3			1	2	0	3			1	1	0	2				2	3	0	5
													3	0	0	3			1	2	0	3			1	1	0	2				3	2	0	5
													1	2	0	3			3	0	0	3			1	1	0	2				5	0	0	5
													2	1	0	3			1	2	0	3			1	1	0	2				3	2	0	5
													0	3	0	3			2	1	0	3			1	1	0	2				1	4	0	5
													1	2	0	3			0	1	2	3			1	1	0	2				4	1	0	5
													3	0	0	3			3	0	0	3			2	0	0	2				4	1	0	5
													3	0	0	3			3	0	0	3			2	0	0	2				2	3	0	5
													2	1	0	3			3	0	0	3			2	0	0	2				1	4	0	5
													2	1	0	3			1	2	0	3			1	1	0	2				4	1	0	5
													1	2	0	3			2	1	0	3			2	0	0	2				4	1	0	5
													1	2	0	3			0	1	2	3			2	0	0	2				2	2	1	5
													1	2	0	3			2	1	0	3			2	0	0	2				4	1	0	5
													2	1	0	3			3	0	0	3			2	0	0	2				2	3	0	5
													2	1	0	3			3	0	0	3			1	1	0	2				5	0	0	5
													2	1	0	3			2	1	0	3			1	1	0	2				2	1	2	5
													2	1	0	3			2	1	0	3			2	0	0	2				2	3	0	5
													0	1	2	3			2	1	0	3			1	1	0	2				4	0	2	6
													1	2	0	3			2	1	0	3			2	0	0	2				4	2	0	6
													2	1	0	3			1	2	0	3			2	0	0	2				2	4	0	6
													0	3	0	3			2	1	0	3			3	0	0	3				1	5	0	6
													1	2	0	3			2	1	0	3			2	1	0	3				3	2	1	6
													2	1	0	3			2	1	0	3			2	1	0	3				3	3	0	6
													2	1	0	3			1	2	0	3			1	2	0	3				4	2	0	6
													2	0	1	3			2	1	0	3			2	1	0	3				2	2	2	6
													3	0	0	3			1	2	0	3			1	2	0	3				6	0	0	6
													1	2	0	3			2	2	0	4			2	1	0	3				6	0	0	6
													1	2	0	3			2	2	0	4			2	1	0	3				3	3	0	6
													2	1	0	3			2	2	0	4			0	2	1	3				5	1	0	6
													2	1	0	3			2	2	0	4			3	0	0	3				5	1	0	6
													2	1	0	3			2	2	0	4			2	1	0	3				6	0	0	6
													2	1	0	3			3	1	0	4			3	0	0	3				6	0	0	6
													1	2	0	3			2	2	0	4			1	2	0	3				4	2	0	6
													1	2	0	3			1	3	0	4			1	2	0	3				0	4	2	6
													1	1	1	3			2	2	0	4			1	1	1	3				3	1	2	6
													2	1	0	3			2	2	0	4			0	3	0	3				4	2	0	6
													3	0	0	3			3	0	1	4			2	1	0	3				5	2	0	7
													2	1	0	3			4	0	0	4			2	1	0	3				2	3	2	7
													2	1	0	3			1	3	0	4			3	0	0	3				3	2	2	7
													3	0	0	3			3	1	0	4			2	1	0	3				4	3	0	7
													2	1	0	3			2	2	0	4			1	1	1	3				4	3	0	7
													3	0	0	3			3	1	0	4			0	3	0	3				2	3	2	7
													2	1	0	3			3	1	0	4			0	3	0	3				2	3	2	7
													1	2	0	3			4	0	0	4			3	0	0	3				3	4	0	7
													1	2	0	3			4	0	0	4			2	0	1	3				3	4	0	7
													1	2	0	3			4	0	0	4			3	0	0	3				3	1	3	7
													2	0	1	3			2	2	0	4			3	0	0	3				3	4	0	7
													1	2	0	3			1	2	1	4			3	0	0	3				5	0	2	7
													1	2	0	3			4	0	0	4			3	0	0	3				5	1	1	7
													3	0	0	3			2	2	0	4			1	2	0	3				4	3	0	7
													1	2	0	3			1	3	0	4			3	0	0	3				5	2	0	7
													3	0	0	3			0	4	0	4			2	1	0	3				4	3	0	7
													2	1	0	3			3	1	0	4			3	0	0	3				6	1	0	7
													2	0	1	3			2	2	0	4			1	2	0	3				2	5	1	8
													2	1	0	3			2	2	0	4			2	1	0	3				6	2	0	8
													3	0	0	3			0	4	0	4			3	0	0	3				3	5	0	8
													0	3	0	3			2	2	0	4			3	0	0	3				3	5	0	8
													1	2	0	3			3	1	0	4			2	1	0	3				6	2	0	8
													3	0	0	3			1	3	0	4			2	1	0	3				3	3	2	8
													2	0	1	3			4	0	0	4			3	0	0	3				6	2	0	8
													2	1	0	3			2	2	0	4			2	1	0	3				3	5	0	8
													3	0	0	3			1	3	0	4			0	3	0	3				4	4	0	8
													3	0	0	3			4	0	0	4			1	2	0	3				6	2	0	8
													2	1	0	3			3	1	0	4			2	1	0	3				2	3	3	8
													2	2	0	4			4	0	0	4			1	2	0	3				5	4	0	9
													0	3	1	4			3	1	0	4			1	1	1	3				2	5	2	9
													0	3	1	4			4	0	0	4			3	0	0	3				4	5	0	9
													2	0	2	4			2	1	1	4			0	2	1	3				2	7	0	9
													3	1	0	4			1	1	2	4			3	0	0	3				3	6	0	9
													3	1	0	4			1	3	0	4			3	0	0	3				2	7	0	9
													2	2	0	4			0	2	2	4			1	2	0	3				2	5	2	9
													3	1	0	4			4	0	0	4			2	1	0	3				5	4	0	9
													3	1	0	4			2	2	0	4			1	2	0	3				3	6	0	9
													2	2	0	4			3	1	0	4			2	1	0	3				5	2	2	9
													2	2	0	4			1	3	0	4			3	0	0	3				7	2	0	9
													2	0	2	4			2	1	1	4			2	1	0	3				7	2	0	9
													1	3	0	4			3	1	0	4			1	2	0	3				5	4	0	9
													3	1	0	4			4	0	0	4			1	2	0	3				8	1	0	9
													2	2	0	4			3	1	0	4			1	2	0	3				5	4	0	9
													0	4	0	4			2	0	2	4			1	1	1	3				5	4	0	9
													3	1	0	4			2	2	0	4			2	1	0	3				3	4	3	10
													0	3	1	4			3	1	0	4			2	1	0	3				4	4	2	10
													3	1	0	4			3	1	0	4			2	1	0	3				3	5	2	10
													2	2	0	4			1	3	0	4			1	1	1	3				5	4	1	10
													3	1	0	4			2	2	0	4			2	1	0	3				6	4	0	10
													3	1	0	4			1	2	1	4			2	1	0	3				1	7	2	10
													0	4	0	4			3	1	1	5			1	2	0	3				9	1	0	10
													0	4	0	4			2	3	0	5			0	2	1	3				4	3	3	10
													2	2	0	4			2	3	0	5			2	1	0	3				7	3	0	10
													2	2	0	4			3	2	0	5			2	1	0	3				5	4	1	10
													1	2	1	4			3	1	1	5			2	0	1	3				3	6	1	10
													2	2	0	4			2	3	0	5			2	1	0	3				8	1	1	10
													3	1	0	4			5	0	0	5			3	0	0	3				5	5	0	10
													2	2	0	4			5	0	0	5			1	2	0	3				4	4	2	10
													1	3	0	4			3	2	0	5			2	1	0	3				4	6	0	10
													3	1	0	4			3	2	0	5			2	1	0	3				5	5	0	10
													4	0	0	4			0	2	3	5			2	1	0	3				2	4	4	10
													2	2	0	4			3	2	0	5			2	1	0	3				2	9	0	11
													2	2	0	4			1	4	0	5			3	0	0	3				3	8	0	11
													2	2	0	4			3	2	0	5			2	2	0	4				7	4	0	11
													3	1	0	4			3	2	0	5			4	0	0	4				5	6	0	11
													2	2	0	4			2	2	1	5			4	0	0	4				5	3	3	11
													2	2	0	4			4	1	0	5			0	2	2	4				9	0	2	11
													1	3	0	4			2	3	0	5			3	1	0	4				5	6	1	12
													3	1	0	4			1	4	0	5			4	0	0	4				5	7	0	12
													4	1	0	5			3	2	0	5			0	4	0	4				6	4	2	12
													4	1	0	5			1	4	0	5			3	1	0	4				8	4	0	12
													2	3	0	5			3	2	0	5			4	0	0	4				4	7	2	13
													2	3	0	5			1	4	0	5			2	2	0	4				4	7	2	13
													3	1	1	5			2	3	0	5			4	0	0	4				6	5	2	13
													2	3	0	5			5	0	0	5			4	0	0	4				8	5	0	13
													1	4	0	5			3	2	0	5			0	3	1	4				5	8	1	14
													5	0	0	5			1	3	1	5			4	0	0	4				5	7	2	14
													2	2	1	5			1	4	0	5			4	0	0	4				8	6	0	14
													5	0	0	5			3	2	0	5			3	1	0	4				7	7	0	14
													2	3	0	5			3	2	0	5			1	3	0	4				7	7	0	14
													4	1	0	5			1	4	0	5			2	2	0	4				10	4	1	15
													1	4	0	5			3	2	0	5			2	2	0	4				1	12	2	15
													1	4	0	5			3	2	0	5			2	0	2	4				7	7	1	15
													3	2	0	5			2	3	0	5			2	0	2	4				4	10	1	15
													4	0	2	6			5	0	0	5			3	0	1	4				3	12	1	16
													4	2	0	6			2	1	2	5			1	3	0	4				2	12	2	16
													2	4	0	6			4	2	0	6			3	1	0	4				8	8	0	16
													2	3	1	6			2	4	0	6			2	2	0	4				12	4	0	16
													4	2	0	6			1	3	2	6			2	2	0	4				6	9	2	17
													2	4	0	6			5	1	0	6			3	0	1	4				7	10	0	17
													1	5	0	6			4	2	0	6			2	2	0	4				4	13	1	18
													4	0	2	6			3	3	0	6			4	0	0	4				9	10	0	19
													4	2	0	6			2	4	0	6			4	0	0	4				10	6	3	19
													2	2	2	6			4	2	0	6			2	2	0	4				2	15	2	19
													2	2	2	6			4	2	0	6			2	2	0	4				14	6	0	20
													6	0	0	6			4	2	0	6			1	2	1	4				7	15	0	22
													3	3	0	6			5	0	1	6			4	0	0	4				7	11	4	22
													5	2	0	7			2	4	0	6			1	2	1	4				14	5	3	22
													3	4	0	7			3	3	0	6			4	0	0	4				4	19	1	24
													3	4	0	7			6	0	0	6			4	1	0	5				15	7	2	24
													2	4	1	7			2	4	0	6			3	2	0	5				14	9	4	27
													0	7	0	7			2	4	0	6			3	2	0	5				10	15	2	27
													3	4	0	7			4	2	0	6			1	3	1	5				9	16	3	28
													4	3	0	7			3	3	0	6			2	3	0	5				16	12	2	30
													6	1	0	7			4	1	1	6			2	3	0	5				11	20	3	34
													2	2	3	7			3	3	0	6			4	1	0	5				15	20	5	40
													5	2	0	7			3	3	0	6			4	1	0	5				19	21	2	42
													2	5	0	7			3	3	0	6			4	1	0	5			Average	1.82013	1.15472	0.181132	3.15597
													4	3	0	7			4	1	1	6			5	0	0	5			stdev	2.15205	2.5797	0.612544	4.64084
													2	6	0	8			3	4	0	7			1	1	3	5
													5	3	0	8			4	3	0	7			2	2	1	5
													1	7	0	8			3	4	0	7			2	3	0	5			Average	3.10725	2.45217	0.408696	5.96812
													2	5	1	8			3	4	0	7			3	2	0	5			stdev excluding 1 clone	2.75187	3.49312	0.874998	5.97491
													5	3	0	8			5	2	0	7			1	3	1	5
													5	2	2	9			4	3	0	7			1	1	3	5
													4	5	0	9			5	2	0	7			3	2	0	5
													5	4	0	9			4	3	0	7			3	2	0	5
													1	8	0	9			6	0	1	7			2	1	2	5
													5	3	1	9			5	2	0	7			2	2	1	5
													7	2	0	9			3	4	0	7			2	3	0	5
													4	5	0	9			3	2	2	7			2	2	1	5
													2	6	1	9			3	1	3	7			4	1	0	5
													4	6	0	10			4	2	1	7			1	2	3	6
													7	3	1	11			3	4	0	7			3	3	0	6
													6	5	1	12			3	4	0	7			5	1	0	6
													2	8	2	12			3	4	0	7			6	0	0	6
													4	8	0	12			4	3	0	7			5	1	0	6
													4	6	2	12			4	3	0	7			5	1	0	6
													2	9	1	12			4	3	0	7			1	4	1	6
													4	8	0	12			3	5	0	8			2	4	0	6
													5	8	0	13			3	5	0	8			2	4	0	6
													4	9	0	13			1	5	2	8			6	0	0	6
													7	7	0	14			7	1	0	8			3	3	0	6
													8	6	0	14			2	6	0	8			1	5	0	6
													8	7	0	15			2	6	0	8			1	4	1	6
													8	7	0	15			2	4	2	8			5	1	0	6
													6	11	2	19			8	0	0	8			4	2	0	6
													10	7	3	20			6	2	0	8			2	4	0	6
													8	7	5	20			5	3	0	8			3	3	0	6
													9	13	2	24			5	3	0	8			3	3	0	6
													13	12	2	27			4	4	0	8			5	1	0	6
													4	22	1	27			4	5	0	9			6	0	0	6
													8	16	6	30			3	5	1	9			5	1	0	6
													8	23	2	33			3	5	1	9			4	2	0	6
												Average	1.26442	0.90024	0.0997596	2.26322			9	0	0	9			2	3	1	6
												Ttest	1.09572e-08	8.81167e-05	0.00329663	9.41428e-08			1	6	2	9			4	2	0	6
												stdev	1.34165	1.92729	0.450591	3.08783			6	2	1	9			6	1	0	7
																			8	1	0	9			4	2	1	7
																			6	2	1	9			3	4	0	7
																			3	3	3	9			4	3	0	7
												Average	2.09451	1.88415	0.228659	4.20732			2	5	2	9			4	2	1	7
												ttest	0.00125865	0.0676792	0.0930846	0.00482351			2	7	0	9			4	2	1	7
												stdev excluding 1 clone	1.7728	2.76268	0.68612	4.26278			2	5	2	9			3	4	0	7
																			7	2	0	9			6	1	0	7
																			2	3	4	9			4	3	0	7
																			6	3	0	9			4	3	0	7
																			3	6	0	9			3	2	2	7
																			6	3	0	9			5	3	0	8
																			3	7	0	10			2	3	3	8
																			2	8	0	10			5	3	0	8
																			6	4	0	10			6	2	0	8
																			2	8	0	10			4	4	0	8
																			3	7	0	10			2	5	1	8
																			1	7	2	10			2	4	2	8
																			4	6	0	10			3	5	0	8
																			4	6	0	10			5	3	0	8
																			4	5	1	10			3	5	0	8
																			5	3	3	11			2	6	0	8
																			5	5	1	11			4	3	1	8
																			5	6	0	11			6	1	2	9
																			5	6	0	11			5	4	0	9
																			5	6	0	11			6	3	0	9
																			6	5	0	11			5	3	1	9
																			11	0	0	11			3	4	2	9
																			6	2	3	11			4	4	1	9
																			3	9	0	12			4	6	0	10
																			3	8	1	12			2	8	0	10
																			5	6	1	12			5	5	0	10
																			4	8	0	12			7	3	0	10
																			5	7	0	12			3	7	0	10
																			4	6	2	12			2	8	1	11
																			5	7	1	13			4	7	0	11
																			6	5	2	13			6	5	0	11
																			6	4	3	13			6	4	1	11
																			6	5	2	13			5	2	4	11
																			7	6	0	13			4	7	0	11
																			4	9	0	13			3	8	0	11
																			8	5	0	13			12	0	0	12
																			9	4	0	13			3	8	1	12
																			7	7	0	14			2	9	1	12
																			8	6	1	15			8	4	1	13
																			7	6	2	15			3	10	0	13
																			8	4	3	15			3	8	2	13
																			9	6	0	15			7	6	0	13
																			5	10	1	16			5	6	2	13
																			6	8	2	16			4	9	0	13
																			9	7	0	16			8	6	0	14
																			8	9	0	17			9	3	2	14
																			7	10	0	17			7	5	3	15
																			8	10	0	18			5	7	3	15
																			3	15	0	18			5	9	2	16
																			7	11	0	18			11	5	0	16
																			9	10	0	19			8	7	2	17
																			6	14	0	20			7	11	0	18
																			3	17	0	20			7	9	2	18
																			10	6	4	20			8	9	2	19
																			8	10	3	21			8	11	1	20
																			3	15	3	21			8	11	2	21
																			9	11	2	22			10	13	2	25
																			7	15	1	23			9	15	4	28
																			8	12	4	24			10	17	3	30
																			9	15	0	24			28	54	11	93
																			12	13	0	25		Average	1.48778	0.967778	0.15	2.60556
																			12	11	3	26		Ttest	0.000595307	0.130989	0.293646	0.0120521
																			12	15	0	27		stdev	1.77577	2.49851	0.604718	4.33356
																			11	20	4	35
																			14	20	5	39		Average	2.38647	1.80435	0.299517	4.49034
																		Average	1.70939	1.3116	0.173481	3.19448		ttest	0.000110479	0.0109574	0.0839015	0.000652019
																		stdev	1.8633	2.42318	0.589138	4.11502		stdev excluding 1 clone	2.26467	3.47358	0.853507	5.85529
																		Average	2.54772	2.25726	0.315353	5.12033
																		stdev excluding 1 clone	2.20348	2.99344	0.77388	4.88602
											Average
											ttest
