# Supplementary material for: Wdr4 regulates ribosome biogenesis and intestinal homeostasis via let-7
Source: EMBO Rep. 2026 Feb 9;27(8):1870–903. doi: 10.1038/s44319-026-00701-y (PMC13121520; doi:10.1038/s44319-026-00701-y)
Supplement: Supplementary file 6 — Source data Fig. 3 [file 44319_2026_701_MOESM6_ESM.zip › Fig. 3/Fig. 3C-C'/Percentage of ISCs in PMG.xlsx]

## Sheet: ISC number
	Dlts>
No.of Gut	mcherryRNAi	UaspwhRNAI	Uast-whRNAi
1	12.3667	19.214	25.8851
2	14.2531	16.3265	24.9027
3	19.2878	19.4182	23.6641
4	15.144	17.9608	19.6429
5	14.1228	26.1863	14.726
6	7.71899	23.7986	20.5522
7	14.9459	26.6932	21.0952
8		22.8306	22.0324
9		24.6704	19.0962
10		24.6298	12.9116
Average	13.9771	22.1728	20.4508
Stdev	3.47272	3.65385	4.146
ttest		0.000385001	0.00347803

## Sheet: Mis. EC
	Dlts>
No.of Gut	mcherryRNAi	UaspwhRNAI	Uast-whRNAi
1	1.38593	4.58515	4.3273
2	1.59635	5.6928	2.64591
3	3.46192	3.53774	3.05343
4	0.246914	1.96078	1.10544
5	1.22807	1.58172	1.19863
6	1.21422	4.34783	2.65849
7	1.51625	6.57371	2.4237
8		2.78926	3.41727
9		2.16573	1.31195
10		1.24708	0.693241
Average	1.52138	3.44818	2.28354
Stdev	0.965602	1.8116	1.17306
ttest		0.0129993	0.164389
