# Supplementary material for: Wdr4 regulates ribosome biogenesis and intestinal homeostasis via let-7
Source: EMBO Rep. 2026 Feb 9;27(8):1870–903. doi: 10.1038/s44319-026-00701-y (PMC13121520; doi:10.1038/s44319-026-00701-y)
Supplement: Supplementary file 7 — Source data Fig. 4 [file 44319_2026_701_MOESM7_ESM.zip]

Archive with 18 entries (14 files):
- Fig. 4/
- Fig. 4/Fig. 4B-B'/
- Fig. 4/Fig. 4B-B'/Fibrillarin Size.xlsx
- Fig. 4/Fig. 4B-B'/Fib_DAPI ratio.prism
- Fig. 4/Fig. 4B-B'/wh7_GFP+Fibrillarin+DAPI.tif
- Fig. 4/Fig. 4B-B'/wh7_GFP+Fibrillarin+DAPI_cut.tif
- Fig. 4/Fig. 4B-B'/WT_GFP+Fibrillarin+DAPI.tif
- Fig. 4/Fig. 4B-B'/WT_GFP+Fibrillarin+DAPI_cut.tif
- Fig. 4/Fig. 4C-C'/
- Fig. 4/Fig. 4C-C'/EU Incorporation.xlsx
- Fig. 4/Fig. 4C-C'/EU_DAPI ratio.prism
- Fig. 4/Fig. 4C-C'/wh7_Dl+EU+DAPI.tif
- Fig. 4/Fig. 4C-C'/WT_Dl+EU+DAPI.tif
- Fig. 4/Fig. 4D-D'/
- Fig. 4/Fig. 4D-D'/bmh-21 treatment.prism
- Fig. 4/Fig. 4D-D'/esgts-dwdr4RNAi_GFP+phh3+Fib+DAPI_BMH-21.tif
- Fig. 4/Fig. 4D-D'/esgts-dwdr4RNAi_GFP+phh3+Fib+DAPI_DMSO.tif
- Fig. 4/Fig. 4D-D'/phh3 and Fib quantification.xlsx
