# Supplementary material for: Wdr4 regulates ribosome biogenesis and intestinal homeostasis via let-7
Source: EMBO Rep. 2026 Feb 9;27(8):1870–903. doi: 10.1038/s44319-026-00701-y (PMC13121520; doi:10.1038/s44319-026-00701-y)
Supplement: Supplementary file 7 — Source data Fig. 4 [file 44319_2026_701_MOESM7_ESM.zip › Fig. 4/Fig. 4B-B'/Fibrillarin Size.xlsx]

## Sheet: Fib
Genotype	WT	wh7
No. of ISC
1	0.153017	0.333435
2	0.15573	0.447963
3	0.157161	0.247191
4	0.207396	0.253013
5	0.12288	0.290033
6	0.239454	0.251642
7	0.156168	0.328177
8	0.279793	0.272476
9	0.200156	0.240044
10	0.145806	0.297864
11	0.179463	0.301739
12	0.18585	0.46633
13	0.248522	0.133333
14	0.20582	0.290583
15	0.164753	0.50809
16	0.20779	0.334451
17	0.171653	0.268218
18	0.133725	0.325309
19	0.102757	0.371866
20	0.17947	0.224947
21	0.129546	0.136734
22	0.203115	0.0923232
23	0.146425	0.210549
24	0.142591	0.241194
25	0.198589	0.160524
26	0.147812	0.144593
27	0.11707	0.333111
28	0.19745	0.213714
29	0.146694	0.206486
30	0.168618	0.242754
31	0.122171	0.24489
32	0.106671	0.234592
33	0.22403	0.288813
34	0.165872	0.238716
35	0.126187	0.109519
36	0.157037	0.184459
37	0.167178	0.294713
38	0.16666	0.207614
39	0.13204	0.334314
40	0.110865	0.239808
41	0.166013	0.216917
42	0.140126	0.273518
43	0.193993	0.259121
44	0.185293	0.228712
45	0.207019	0.170778
46	0.174107	0.229942
47	0.187698	0.341387
48	0.200187	0.266616
49	0.283382	0.144818
50	0.200238	0.218474
51	0.107672	0.25163
52	0.323877	0.447796
53	0.148893	0.226939
54	0.169433	0.304397
55	0.183688	0.288423
56	0.101612	0.297327
57	0.158136	0.287645
58	0.168175	0.389854
59	0.108905	0.252524
60	0.186509	0.275714
61	0.110975	0.254349
62	0.16143	0.18185
63	0.112861	0.169421
64	0.163912	0.220657
65	0.2397	0.310855
66	0.146597	0.341581
67	0.192036	0.366237
68	0.1643	0.188594
69	0.166507	0.237491
70	0.0919558	0.214368
71	0.109831	0.0711755
72	0.090361	0.104796
73	0.166738	0.151688
74	0.173026	0.180899
75	0.158293	0.211969
76	0.123965	0.152174
77	0.165224	0.139522
78	0.186081	0.119387
79	0.193328	0.307825
80	0.179215	0.171391
81	0.163864	0.16941
82	0.141959	0.231178
83	0.177093	0.139582
84	0.128377	0.384544
85	0.213535	0.172009
86	0.216229	0.16709
87	0.200042	0.245896
88	0.245691	0.172104
89	0.293698	0.257321
90	0.188178	0.344349
91	0.0910511	0.252672
92	0.0891575	0.297948
93	0.105163	0.300615
94	0.104002	0.302211
95	0.0926546	0.211133
96	0.188963	0.167337
97	0.109129	0.222686
98	0.249859	0.313345
99	0.103233	0.23189
100	0.123026	0.281155
101	0.271986	0.274558
102	0.151885	0.307661
	Nucleolar Area/Nucleus area
	WT	wh7
Avearge	0.166804	0.249623
Stdev	0.0481241	0.081507
