# Supplementary material for: Wdr4 regulates ribosome biogenesis and intestinal homeostasis via let-7
Source: EMBO Rep. 2026 Feb 9;27(8):1870–903. doi: 10.1038/s44319-026-00701-y (PMC13121520; doi:10.1038/s44319-026-00701-y)
Supplement: Supplementary file 7 — Source data Fig. 4 [file 44319_2026_701_MOESM7_ESM.zip › Fig. 4/Fig. 4C-C'/EU Incorporation.xlsx]

## Sheet: Fib
Genotype	WT	wh7
No. of ISC (Dl+ cells)	wt	wh mutnat
1	0.134214	0.233547
2	0.0646314	0.348348
3	0.190759	0.356249
4	0.131295	0.244083
5	0.411247	0.394546
6	0.110856	0.47241
7	0.193456	0.44021
8	0.177284	0.545375
9	0.149419	0.355182
10	0.15973	0.420264
11	0.0589016	0.269293
12	0.156052	0.424178
13	0.107317	0.494117
14	0.138356	0.249009
15	0.291245	0.542719
16	0.121795	0.325031
17	0.176243	0.355987
18	0.285831	0.17331
19	0.22658	0.195947
20	0.266188	0.210343
21	0.192902	0.225437
22	0.0804612	0.264596
23	0.170369	0.261067
24	0.251404	0.106971
25	0.112018	0.13351
26	0.0557415	0.143463
27	0.0721767	0.118273
28	0.144367	0.239003
29	0	0.10392
30	0.0541356	0.181673
31	0.113535	0.184362
32	0.0551825	0.252422
33	0.112436	0.335945
34	0.48295	0.348928
35	0.181077	0.478974
36	0.190228	0.304821
37	0.290928	0.30842
38	0.249614	0.326543
39	0.220587	0.244026
40	0.191663	0.323052
41	0.10448	0.259953
42	0.115487	0.374725
43	0.239257	0.191127
44	0.319574	0.27676
45	0.280226	0.154055
46	0.240051	0.224408
47	0.165074	0.207789
48	0.148114	0.361131
49	0.180377	0.163619
50	0.136364	0.158665
51	0.0949347	0.16344
52	0.154196	0.316149
53	0.23806	0.305151
54	0.156104	0.101569
55	0.0810054	0.445795
56	0.143517	0.328569
57	0.19963	0.160631
58	0.141012	0.402887
59	0.221005	0.185145
60	0.184373	0.351953
61	0.292119	0.161425
62	0.280677	0.399329
63	0.258037	0.305144
64	0.197423	0.0632213
65	0.201684	0.392871
66	0.264606	0.229259
67	0.849169	0.229967
68	0.149652	0.276082
69	0.257325	0.131113
70	0.240412	0.22505
71	0.149707	0.178748
72	0.227507	0.294372
73	0.335371	0.348131
74	0.154123	0.165566
75	0.146824	0.184089
76	0.225119	0.234869
77	0.142442	0.242206
78	0.0749204	0.22154
79	0.185247	0.201759
80	0.176306	0.208746
81	0.105151	0.350582
82	0.115214	0.162684
83	0.422452	0.347729
84	0.323254	0.0997314
85	0.244334	0.179088
86	0.253814	0.108536
87	0.208617	0.079788
88	0.314557	0.297707
89	0.0799767	0.209005
90	0.161427	0.357124
91	0.0536128	0.167063
92	0.0938285	0.378793
93	0.239305	0.24097
94	0.120805	0.213564
95	0.195628	0.438823
96	0.129496	0.175235
97	0.0985333	0.161285
98	0.0866151
99	0.0446583
100	0.205156
	Nucleolar Area/Nucleus area
	WT	wh7
Avearge	0.186211	0.265261
Stdev	0.108939	0.108757
