# Supplementary material for: Wdr4 regulates ribosome biogenesis and intestinal homeostasis via let-7
Source: EMBO Rep. 2026 Feb 9;27(8):1870–903. doi: 10.1038/s44319-026-00701-y (PMC13121520; doi:10.1038/s44319-026-00701-y)
Supplement: Supplementary file 7 — Source data Fig. 4 [file 44319_2026_701_MOESM7_ESM.zip › Fig. 4/Fig. 4D-D'/phh3 and Fib quantification.xlsx]

## Sheet: phh3
	esgts>
	mcherryRNAi	dwdr4RNAi	mcherryRNAi	dwdr4RNAi
	5uM DMSO	5uM DMSO	5uM BMH-21	5uM BMH-21
1	0	10	0	6
2	3	6	1	3
3	0	16	0	5
4	0	17	5	4
5	4	10	2	1
6	11	10	3	1
7	5	15	5	13
8	4	42	0	11
9	1	5	8	8
10		10	0	18
11		22		1
12		36		9
13		14		40
14		24		10
15		13		6
16		9		4
17		22		14
18				15
Average	3.11111	16.5294	2.4	9.38889
stdev	3.55121	10.1126	2.79682	9.18528

## Sheet: Fib
	esgts>
	mcherryRNAi	dwdr4RNAi	mcherryRNAi	dwdr4RNAi
	5uM DMSO	5uM DMSO	5uM BMH-21	5uM BMH-21
1	0.231599	0.144405	0.458825	0.262881
2	0.126975	0.083944	0.151264	0.133221
3	0.14521	0.0885552	0.274427	0.254264
4	0.263821	0.205009	0.103196	0.366253
5	0.0866284	0.199528	0.170808	0.130037
6	0.0711412	0.069451	0.302582	0.122379
7	0.100958	0.0998355	0.348482	0.13867
8	0.170001	0.131893	0.42365	0.0999483
9	0.141788	0.0841851	0.250601	0.225558
10	0.102971	0.193765	0.246149	0.197936
11	0.134305	0.140182	0.420508	0.133824
12	0.221413	0.0815648	0.449629	0.19869
13	0.0759051	0.218585	0.252029	0.132168
14	0.188449	0.152215	0.280484	0.190325
15	0.182802	0.119431	0.277233	0.270764
16	0.0836387	0.124673	0.32127	0.137317
17	0.173131	0.148894	0.250302	0.0989172
18	0.131473	0.0974859	0.181515	0.128892
19	0.125099	0.0619889	0.40554	0.207516
20	0.188121	0.0670097	0.526706	0.142248
21	0.130369	0.12762	0.10743	0.161739
22	0.142776	0.101349	0.199126	0.0939721
23	0.0825067	0.0796233	0.203715	0.114588
24	0.125873	0.158752	0.302074	0.112476
25	0.138529	0.123159	0.153991	0.109007
26	0.129978	0.127893	0.201743	0.256399
27	0.144149	0.129966	0.283093	0.0915619
28	0.077895	0.209727	0.136337	0.0940317
29	0.197322	0.105025	0.253559	0.210314
30	0.138889	0.145619	0.240501	0.23087
31	0.147732	0.146138	0.352447	0.139939
32	0.0696642	0.163283	0.262724	0.291739
33	0.115935	0.270523	0.241067	0.178049
34	0.214898	0.173641	0.306276	0.19526
35	0.133542	0.0735135	0.333016	0.208853
36	0.154872	0.0757256	0.243912	0.232956
37	0.139575	0.145528	0.220957	0.141452
38	0.129613	0.130481	0.273347	0.143125
39	0.27162	0.135472	0.186994	0.395052
40	0.128373	0.110434	0.31614	0.323986
41	0.146303	0.0981772	0.15859	0.404745
42	0.102815	0.140522	0.190029	0.222231
43	0.126424	0.205108	0.346418	0.186548
44	0.0928088	0.196426	0.277657	0.193121
45	0.143773	0.151196	0.303233	0.198319
46	1.18211	0.0868173	0.279739	0.147676
47	0.123342	0.100685	0.150334	0.159057
48	0.0934706	0.108012	0.292596	0.175224
49	0.147917	0.0880636	0.288237	0.153366
50	0.0701901	0.0987058	0.259189	0.154123
51	0.190355	0.0629883	0.140142	0.1677
52	0.130246	0.126474	0.176943	0.0954784
53	0.444826	0.110308	0.200785	0.318741
54	0.218064	0.136174	0.218449	0.147019
55	0.210148	0.0920141	0.340685	0.126657
56	0.156579	0.125555	0.248315	0.127452
57	0.302168	0.12717	0.274883	0.232222
58	0.249813	0.207178	0.276558	0.164372
59	0.207039	0.159677	0.302932	0.167407
60	0.174883	0.127822	0.186617	0.142541
61	0.220329	0.102767	0.226444	0.249226
62	0.312563	0.0939365	0.387386	0.110054
63	0.221779	0.107419	0.201317	0.100726
64	0.164267	0.160435	0.192363	0.312858
65	0.153356	0.174813	0.263438	0.200206
66	0.157011	0.224779	0.277541	0.0848693
67	0.141577	0.152647	0.197309	0.174453
68	0.186545	0.197874	0.186815	0.0985708
69	0.133135	0.118877	0.346481	0.0964894
70	0.207656	0.101985	0.287383	0.0571112
71	0.163498	0.156405	0.325163	0.102063
72	0.138728	0.206248	0.350918	0.124989
73	0.18442	0.137887	0.270948	0.138796
74	0.20892	0.188041	0.270796	0.134125
75	0.286089	0.18171	0.34233	0.278195
76	0.280715	0.131903	0.248966	0.196164
77	0.170353	0.169547	0.29106	0.285217
78	0.293836	0.151105	0.236834	0.155909
79	0.128305	0.0935778	0.236506	0.176251
80	0.274152	0.105648	0.27745	0.249362
81	0.158446	0.12368	0.351293	0.102864
82	0.211859	0.0852849	0.195622	0.0542471
83	0.223302	0.238454	0.448153	0.213442
84	0.256792	0.153251	0.190026	0.296459
85	0.221315	0.198854	0.143278	0.204317
86	0.190278	0.168324	0.262537	0.193763
87	0.18485	0.0997416	0.201878	0.290372
88	0.265863	0.0882806	0.29468	0.119723
89	0.0892788	0.133041	0.282417	0.116572
90	0.19818	0.122426	0.268723	0.227097
91	0.130406	0.13865	0.373132	0.299547
92	0.145082	0.136449	0.344168	0.0851591
93	0.223579	0.193197	0.249273	0.122063
94	0.188946	0.100453	0.282711	0.111555
95	0.096425	0.110494	0.254246	0.0840698
96	0.133887	0.22853	0.187071	0.246027
97	0.350602	0.355059	0.115378	0.302879
98	0.204995	0.155417	0.303837	0.158957
99	0.162909	0.161782	0.19932	0.0735363
100	0.192732	0.346877	0.286709	0.181182
101	0.204966	0.19233	0.265257	0.105792
102	0.178031	0.229118	0.310779	0.102589
103	0.17514	0.240909	0.426426	0.261036
104	0.119034	0.145962	0.309068	0.166956
105	0.235872	0.157413	0.244947	0.303986
106	0.164447	0.126437	0.288519	0.233963
107	0.172586	0.127385	0.271504	0.163247
108	0.18016	0.257012	0.475339	0.210499
109	1.07636	0.106366	0.225403	0.183612
110	0.165179	0.265228	0.201642	0.231677
111	0.274425	0.299416	0.335426	0.22999
Average	0.189874	0.146293	0.268758	0.180036
stdev	0.142975	0.0567501	0.0813044	0.0741263
