# Supplementary material for: Wdr4 regulates ribosome biogenesis and intestinal homeostasis via let-7
Source: EMBO Rep. 2026 Feb 9;27(8):1870–903. doi: 10.1038/s44319-026-00701-y (PMC13121520; doi:10.1038/s44319-026-00701-y)
Supplement: Supplementary file 8 — Source data Fig. 5 [file 44319_2026_701_MOESM8_ESM.zip]

Archive with 33 entries (26 files):
- Fig. 5/
- Fig. 5/Fig. 5A-A'/
- Fig. 5/Fig. 5A-A'/Dlts-dwdr4RNAi_GFP+p4E-BP+DAPI.tif
- Fig. 5/Fig. 5A-A'/Dlts-mcherryRNAi_GFP+p4E-BP+DAPI.tif
- Fig. 5/Fig. 5A-A'/p4EBP measurement.prism
- Fig. 5/Fig. 5A-A'/p4ebp measurement.xlsx
- Fig. 5/Fig. 5B-B'/
- Fig. 5/Fig. 5B-B'/esgts-dwdr4RNAi_GFP+pHH3+DAPI.tif
- Fig. 5/Fig. 5B-B'/ests-dwdr4RNAi;TORRNAi_GFP+pHH3+DAPI.jpg
- Fig. 5/Fig. 5B-B'/proliferation measurement.prism
- Fig. 5/Fig. 5B-B'/Proliferation.xlsx
- Fig. 5/Fig. 5C-C'/
- Fig. 5/Fig. 5C-C'/phh3 measurement.prism
- Fig. 5/Fig. 5C-C'/Proliferation after rapamycin fed.xlsx
- Fig. 5/Fig. 5C-C'/wh7_phh3+DAPI_dH2O.tif
- Fig. 5/Fig. 5C-C'/wh7_phh3+DAPI_Rapamycin.tif
- Fig. 5/Fig. 5D-D'/
- Fig. 5/Fig. 5D-D'/esgts-dwdr4RNAi_GFP+Fibrillarin+DAPI_dH20.tif
- Fig. 5/Fig. 5D-D'/esgts-dwdr4RNAi_GFP+Fibrillarin+DAPI_Rapamycin.tif
- Fig. 5/Fig. 5D-D'/Fibrillarin after rapamycin fed.xlsx
- Fig. 5/Fig. 5D-D'/Fib_DAPI-rapamycin.prism
- Fig. 5/Fig. 5E-E'/
- Fig. 5/Fig. 5E-E'/dMyc measurement.prism
- Fig. 5/Fig. 5E-E'/dmyc measurement.xlsx
- Fig. 5/Fig. 5E-E'/esgts-mcherryRNAi_GFP+dmyc.tif
- Fig. 5/Fig. 5E-E'/esgts_dwdr4RNAi_GFP+myc.tif
- Fig. 5/Fig. 5F-F'/
- Fig. 5/Fig. 5F-F'/esgts-dmyc4;dwdr4RNAi_GFP+phh3+fib+DAPI.tif
- Fig. 5/Fig. 5F-F'/esgts-dmyc4;dwdr4RNai_GFP+phh3+fib+DAPI_cut.tif
- Fig. 5/Fig. 5F-F'/esgts-dwdr4RNAi_GFP+phh3+DAPI.tif
- Fig. 5/Fig. 5F-F'/esgts-dwdr4RNAi_GFP+phh3+DAPI_cut.tif
- Fig. 5/Fig. 5F-F'/phh3 measurement.prism
- Fig. 5/Fig. 5F-F'/phh3 quant.xlsx
