# Supplementary material for: Wdr4 regulates ribosome biogenesis and intestinal homeostasis via let-7
Source: EMBO Rep. 2026 Feb 9;27(8):1870–903. doi: 10.1038/s44319-026-00701-y (PMC13121520; doi:10.1038/s44319-026-00701-y)
Supplement: Supplementary file 8 — Source data Fig. 5 [file 44319_2026_701_MOESM8_ESM.zip › Fig. 5/Fig. 5A-A'/p4ebp measurement.xlsx]

## Sheet: Sheet1
	Dlts
No. of ISC (Dl+ cells)	mcherryRNAi	dwdr4RNAi
1	1.90247	4.56471
2	2.14227	2.46031
3	0.858798	2.96048
4	1.2056	6.1933
5	2.45563	4.95115
6	1.2934	5.55192
7	0.950664	4.41329
8	1.05356	4.69525
9	1.75217	7.55399
10	0.986131	2.50917
11	2.35586	3.52338
12	1.84893	3.6127
13	1.52785	3.23894
14	1.8497	2.54001
15	0.96522	6.72211
16	1.74527	2.27562
17	1.92568	3.18104
18	0.761536	9.44455
19	0.576251	2.01551
20	1.01646	2.54002
21	1.46503	9.48963
22	1.29089	9.74096
23	0.853849	4.99518
24	1.35129	10.1246
25	1.18463	7.09173
26	1.20194	5.45754
27	1.16592	5.12622
28	0.94968	4.80467
29	1.10749	4.59519
30	1.04152	6.18019
31	0.996779	4.93063
32	0.922122	3.06504
33	0.816685	5.1125
34	0.740799	3.25531
35	0.880195	3.71662
36	1.75454	2.27804
37	1.80162	2.81383
38	0.962365	2.86561
39	0.777367	1.78163
40	0.910258	2.77139
41	1.34733	1.16029
42	0.853569	1.61231
43	0.894439	3.79018
44	0.7611	1.37843
45	0.825899	0.661807
46	3.3022	4.12423
47	1.45451	3.03181
48	1.08845	3.5983
49	2.06868	3.56469
50	1.2313	1.68881
51	3.36691	3.99682
52	1.04745	4.52607
53	0.858755	4.01842
54	0.762314	2.28621
55	1.72536	1.8344
56	1.41808	4.55872
57	1.08616	3.89654
58	1.00479	4.54688
59	0.973242	3.73607
60	1.41491	2.86456
61	1.04371	2.96411
62	0.651261	3.53783
63	0.907491	3.50505
64	0.674576	3.69563
65	0.708671	3.69233
66	1.11719	5.37387
67	1.06396	4.76013
68	1.37644	3.49067
69	1.57037	2.34341
70	1.68733	1.76021
71	1.796	2.22041
72	2.1459	1.94343
73	1.00263	8.04649
74	1.1692	10.9634
75	2.83888	8.87445
76	1.51832	3.94431
77	2.71791	6.0115
78	0.567568	6.81335
79	1.09356	2.70392
80	1.04986	3.6027
81	0.476921	2.98523
82	0.902038	6.5583
83	1.1561	3.4236
84	0.85	6.66213
85	1.16643	2.98754
86	4.6641	3.12764
87	3.84045	3.43764
88	1.80897	2.24859
89	0.957512	2.57633
90	1.32583	3.80564
91	2.49553	7.87427
92	3.08585	4.69342
93	0.725478	3.19477
94	1.06097	4.99583
95	1.11998	3.14623
96	2.24305	3.62017
97	1.80435	2.93132
98	1.00652	1.96892
99	1.61682	4.42028
100	1.91939	5.69703
101	2.23235	2.35821
102	1.66376	5.91187
103	0.570883	1.97116
104	0.997091	3.01563
105	1.44905	2.48386
106	1.63274	1.4988
107	0.833139	0.793117
108	0.897436	0.919606
109	0.857393	3.38763
110	1.2069	3.62133
Average	1.38274	4.02348
stdev	0.711228	2.08186
