# Supplementary material for: Wdr4 regulates ribosome biogenesis and intestinal homeostasis via let-7
Source: EMBO Rep. 2026 Feb 9;27(8):1870–903. doi: 10.1038/s44319-026-00701-y (PMC13121520; doi:10.1038/s44319-026-00701-y)
Supplement: Supplementary file 8 — Source data Fig. 5 [file 44319_2026_701_MOESM8_ESM.zip › Fig. 5/Fig. 5B-B'/Proliferation.xlsx]

## Sheet: Sheet1
No. of Gut	esgts
	mcherryRNAi	dwdr4RNAi	TORrnai	dwdr4RNAi; torrnai
1	10	40	7	3
2	3	21	3	6
3	5	13	14	5
4	4	20	2	6
5	18	24	7	3
6	5	9	14	10
7	5	12		3
8	6	27		5
9	13	25
10	6	20
11	9	17
12		38
13		32
14		14
average	7.63636	22.2857	7.83333	5.125
st dev	4.52267	9.46596	5.19294	2.3566
