# Supplementary material for: Wdr4 regulates ribosome biogenesis and intestinal homeostasis via let-7
Source: EMBO Rep. 2026 Feb 9;27(8):1870–903. doi: 10.1038/s44319-026-00701-y (PMC13121520; doi:10.1038/s44319-026-00701-y)
Supplement: Supplementary file 8 — Source data Fig. 5 [file 44319_2026_701_MOESM8_ESM.zip › Fig. 5/Fig. 5C-C'/Proliferation after rapamycin fed.xlsx]

## Sheet: phh3
	WT		wh7
No of gut	H2O	Rapamycin	H2O	Rapamycin
1	11	13	29	4
2	8	5	21	6
3	11	6	14	3
4	8	5	16	10
5	10	13	10	8
6	6	8	14	9
7	3	16	11	7
8	6	16	10	8
9	12	26	60	5
	8	40	36	4
	10	11	70	50
	7	16	80	55
	20	32	10	2
	17	36		1
	22			4
	2			3
				6
average	10.0625	17.3571	29.3077	10.8824
stdev	5.56739	11.6197	24.8005	15.8859
