# Supplementary material for: Wdr4 regulates ribosome biogenesis and intestinal homeostasis via let-7
Source: EMBO Rep. 2026 Feb 9;27(8):1870–903. doi: 10.1038/s44319-026-00701-y (PMC13121520; doi:10.1038/s44319-026-00701-y)
Supplement: Supplementary file 8 — Source data Fig. 5 [file 44319_2026_701_MOESM8_ESM.zip › Fig. 5/Fig. 5D-D'/Fibrillarin after rapamycin fed.xlsx]

## Sheet: Sheet1
	esgts
	mcherryrnai		dwdr4rnai
No of ISC	H2O	Rapamycin	H2O	Rapamycin
1	0.206962	0.196118	0.198863	0.127501
2	0.185566	0.200526	0.133012	0.288404
3	0.20414	0.0872394	0.206522	0.0865305
4	0.279245	0.12748	0.128735	0.157654
5	0.161233	0.173194	0.327821	0.108116
6	0.250409	0.121289	0.235511	0.132905
7	0.1844	0.127362	0.269423	0.179254
8	0.22483	0.144695	0.167142	0.183996
9	0.220784	0.130906	0.366251	0.117148
10	0.200166	0.0927745	0.386894	0.155483
11	0.218135	0.130767	0.316575	0.100976
12	0.230263	0.146245	0.207159	0.108516
13	0.326981	0.251952	0.137363	0.111007
14	0.221478	0.205934	0.0816614	0.155164
15	0.177559	0.180648	0.210005	0.193106
16	0.137587	0.186171	0.295578	0.173706
17	0.244299	0.194156	0.261504	0.150133
18	0.214836	0.274107	0.135619	0.145282
19	0.228357	0.168811	0.314453	0.0884796
20	0.21124	0.248637	0.238216	0.156748
21	0.161074	0.310551	0.205256	0.0934776
22	0.157921	0.196774	0.275221	0.131552
23	0.158831	0.127114	0.329908	0.125219
24	0.383851	0.15828	0.255062	0.177717
25	0.111761	0.184806	0.176595	0.356795
26	0.0963547	0.228583	0.405923	0.116452
27	0.164091	0.23088	0.25352	0.185687
28	0.141815	0.042368	0.474614	0.130944
29	0.174285	0.0771746	0.33014	0.184757
30	0.116981	0.262527	0.244687	0.217186
31	0.163878	0.417881	0.254385	0.168995
32	0.0817215	0.0986482	0.266609	0.17581
33	0.165058	0.127953	0.173831	0.299249
34	0.196413	0.158034	0.194575	0.482784
35	0.308008	0.140789	0.278335	0.14892
36	0.218465	0.147565	0.235168	0.152131
37	0.244316	0.11888	0.245041	0.138868
38	0.201517	0.122997	0.235027	0.109699
39	0.187562	0.132127	0.397579	0.262944
40	0.10235	0.236412	0.358775	0.123205
41	0.134731	0.189233	0.275037	0.157805
42	0.142759	0.188294	0.180079	0.265165
43	0.235898	0.18692	0.415783	0.184332
44	0.109088	0.295384	0.192624	0.255115
45	0.132897	0.102633	0.311162	0.169033
46	0.13953	0.17656	0.221243	0.185665
47	0.220049	0.121105	0.200687	0.180827
48	0.234492	0.111163	0.205182	0.128697
49	0.135458	0.149185	0.225869	0.161062
50	0.112264	0.139447	0.214027	0.095843
51	0.138614	0.0685568	0.24407	0.132715
52	0.18621	0.136197	0.279961	0.20341
53	0.138572	0.207257	0.316143	0.173095
54	0.423506	0.138965	0.194306	0.184969
55	0.232018	0.253734	0.214698	0.188123
56	0.245014	0.144399	0.352275	0.141727
57	0.239981	0.108204	0.357003	0.15369
58	0.159369	0.126755	0.160816	0.142493
59	0.168778	0.13826	0.258552	0.109974
60	0.223977	0.109013	0.134762	0.112456
61	0.248526	0.118853	0.191951	0.158545
62	0.298974	0.196105	0.264068	0.104995
63	0.218847	0.205155	0.273775	0.214998
64	0.262829	0.267233	0.228972	0.497616
65	0.253508	0.136839	0.287977	0.149591
66	0.18995	0.184292	0.174067	0.103311
67	0.21979	0.281605	0.281509	0.192807
68	0.189278	0.145502	0.25161	0.169477
69	0.1517	0.129463	0.325594	0.207355
70	0.157053	0.184032	0.201407	0.17106
71	0.177116	0.204409	0.102106	0.177313
72	0.191826	0.176445	0.326746	0.167321
73	0.0917995	0.155666	0.225096	0.219892
74	0.116861	0.186938	0.295898	0.291954
75	0.164408	0.319526	0.114242	0.137063
76	0.108232	0.201601	0.138525	0.168524
77	0.136392	0.116413	0.191895	0.226501
78	0.190869	0.342084	0.227207	0.107377
79	0.094415	0.113126	0.185327	0.117388
80	0.121202	0.196713	0.349007	0.12525
81	0.0933789	0.150972	0.11775	0.111262
82	0.192287	0.165195	0.241809	0.120181
83	0.151922	0.244176	0.231408	0.131171
84	0.148368	0.234182	0.321285	0.135748
85	0.224492	0.286018	0.159813	0.165544
86	0.170614	0.299935	0.399074	0.189163
87	0.242689	0.288833	0.259638	0.120974
88	0.192411	0.278744	0.400737	0.282732
89	0.156769	0.224691	0.240135	0.266752
90	0.186868	0.0996868	0.429401	0.221398
91	0.209723	0.170008	0.319149	0.142678
92	0.158057	0.17102	0.383469	0.125645
93	0.181605	0.162213	0.153884	0.22958
94	0.153412	0.108135	0.251436	0.304627
95	0.214778	0.136108	0.161251	0.190871
96	0.173685	0.0737935	0.204027	0.271986
97	0.285388	0.145251	0.178251	0.26881
98	0.21904	0.152346	0.096057	0.135408
99	0.162225	0.297338	0.114022	0.125336
100	0.360449	0.178496	0.065098	0.239322
101	0.277655	0.1436	0.0743031	0.163276
average	0.191657	0.176964	0.243582	0.175045
stdev	0.0621753	0.0669367	0.0863413	0.0712583
