# Supplementary material for: Wdr4 regulates ribosome biogenesis and intestinal homeostasis via let-7
Source: EMBO Rep. 2026 Feb 9;27(8):1870–903. doi: 10.1038/s44319-026-00701-y (PMC13121520; doi:10.1038/s44319-026-00701-y)
Supplement: Supplementary file 8 — Source data Fig. 5 [file 44319_2026_701_MOESM8_ESM.zip › Fig. 5/Fig. 5E-E'/dmyc measurement.xlsx]

## Sheet: Sheet1
	esgts
ISC dmyc expression	mcherryRNAi	whrnai
1	1.96954	2.56799
2	1.99062	2.45515
3	2.19163	2.68831
4	2.20985	1.73514
5	1.71645	2.15645
6	2.25324	2.55305
7	1.64207	1.98005
8	1.9891	1.40288
9	1.75273	2.03928
10	1.9879	2.42397
11	1.65298	2.70065
12	1.45917	1.6263
13	1.55343	1.76
14	1.84205	2.02665
15	1.81817	1.85649
16	1.82161	2.92114
17	1.39629	1.83566
18	1.76275	2.33364
19	1.60537	1.82674
20	1.93073	2.49721
21	2.32234	2.13522
22	1.66528	1.86087
23	1.95465	2.16689
24	1.67363	2.05731
25	1.95288	2.43663
26	2.11923	1.64913
27	1.88125	1.95798
28	1.65017	1.45059
29	2.11428	1.86343
30	1.34705	2.92699
31	1.53645	1.75273
32	1.52135	2.67408
33	1.50431	2.10286
34	1.50732	2.20564
35	1.43878	2.32941
36	1.66498	2.07045
37	1.49818	1.67901
38	1.59454	2.01618
39	1.74817	2.26955
40	2.11822	1.92404
41	1.36518	3.31884
42	1.31813	2.87713
43	1.75427	2.67368
44	2.92778	2.39955
45	2.15598	2.03348
46	1.5684	1.88777
47	1.21114	2.02761
48	1.32731	1.89927
49	1.75661	2.29536
50	1.65979	2.16565
51	1.68287	2.34393
52	1.59652	2.19577
53	1.77942	1.97957
54	1.91101	2.35347
55	1.64043	2.17156
56	1.91978	4.21059
57	1.89227	2.76441
58	0.23815	2.72215
59	1.73481	3.15356
60	1.66005	2.96086
61	2.38992	2.35259
62	1.78929	2.53699
63	2.01404	1.62257
64	1.38642	1.83986
65	1.80637	1.73398
66	1.63385	1.99558
67	1.99432	3.41277
68	1.65672	2.23234
69	1.72824	3.08109
70	1.67073	2.2407
71	1.69443	4.55054
72	1.62457	2.5217
73	2.56231	2.59719
74	2.10842	1.93473
75	2.1934	1.8117
76	1.82933	3.15156
77	1.48704	2.72274
78	2.13406	2.42546
79	2.07081	1.97212
80	1.73921	2.62223
81	1.67913	1.68203
82	1.82914	3.43703
83	1.58756	2.50643
84	1.7378	2.35504
85	1.6339	3.51066
86	1.83541	2.9275
87	1.45236	2.0353
88	1.73176	2.81563
89	1.94493	1.99852
90	1.82705	2.31676
91	1.41545	2.37186
92	1.59187	3.21371
93	1.8538	2.4979
94	1.63016	3.27695
95	2.21376	2.40816
96	1.68168	2.71294
97	1.74357	2.68197
98	1.84574	3.08912
99	1.83476	3.57124
100	1.4875	2.41682
101	1.04005	2.46257
102	1.794	2.13566
103	1.25537	2.45655
104	1.39338	2.94859
105	1.61077	2.27081
106	1.40122	3.614
107	1.57191	3.09726
108	1.38144	1.98656
109	1.54232	2.63206
110	1.75168	3.23907
Average	1.73883	2.41252
stdev	0.322893	0.566962
