# Supplementary material for: Wdr4 regulates ribosome biogenesis and intestinal homeostasis via let-7
Source: EMBO Rep. 2026 Feb 9;27(8):1870–903. doi: 10.1038/s44319-026-00701-y (PMC13121520; doi:10.1038/s44319-026-00701-y)
Supplement: Supplementary file 8 — Source data Fig. 5 [file 44319_2026_701_MOESM8_ESM.zip › Fig. 5/Fig. 5F-F'/phh3 quant.xlsx]

## Sheet: Sheet1
No.of guts	esgts>mcherryrnai	dwdr4rnai	dmyc4;dwdr4rnai	dmyc/+
1	3	17	3	4
2	8	24	2	0
3	2	50	5	2
4	1	25	6	1
5	2	22	7	9
6	1	16	9	1
7	2	15	6	5
8	5	12	3	2
9	4	18	9	1
10	1	15	13	5
11	3	10	12	2
12	15	11	1	0
13	13	27	7	2
14	2	21	6	12
15	12	66	3	3
16	4	24	7
	14	75	5
	4	2	8
	2	22
	46	24
		19
		17
		5
		20
Average	7.2	23.2083	6.22222	3.26667
stdev	10.2372	17.2046	3.24591	3.36933
