# Supplementary material for: Wdr4 regulates ribosome biogenesis and intestinal homeostasis via let-7
Source: EMBO Rep. 2026 Feb 9;27(8):1870–903. doi: 10.1038/s44319-026-00701-y (PMC13121520; doi:10.1038/s44319-026-00701-y)
Supplement: Supplementary file 9 — Source data Fig. 6 [file 44319_2026_701_MOESM9_ESM.zip]

Archive with 23 entries (18 files):
- Fig. 6/
- Fig. 6/Fig. 6A-A'/
- Fig. 6/Fig. 6A-A'/esg-mcd8gfp_GFP+pJNK+DAPI.tif
- Fig. 6/Fig. 6A-A'/pJNK intensity.xlsx
- Fig. 6/Fig. 6A-A'/pJNK quant.prism
- Fig. 6/Fig. 6A-A'/wh7;mcd8gfp_GFP+pJNK+DAPI.tif
- Fig. 6/Fig. 6B-B'/
- Fig. 6/Fig. 6B-B'/phh3 quantification.prism
- Fig. 6/Fig. 6B-B'/phh3 rescue.xlsx
- Fig. 6/Fig. 6B-B'/wh7;hepRNAi_GFP+phh3.tif
- Fig. 6/Fig. 6B-B'/wh7_GFP+phh3.tif
- Fig. 6/Fig. 6C-C'/
- Fig. 6/Fig. 6C-C'/esgts-dwdr4RNAi_GFP+pJNK_dH2O.tif
- Fig. 6/Fig. 6C-C'/esgts-dwdr4RNAi_GFP+pJNK_Rapamycin.tif
- Fig. 6/Fig. 6C-C'/pJNK intensity.xlsx
- Fig. 6/Fig. 6C-C'/pJNK quantification.prism
- Fig. 6/Fig. 6D-D'/
- Fig. 6/Fig. 6D-D'/dMyc quantification.prism
- Fig. 6/Fig. 6D-D'/dmyc4 intensity.xlsx
- Fig. 6/Fig. 6D-D'/wh7;hepRNAi_dmyc_cut.tif
- Fig. 6/Fig. 6D-D'/wh7;hepRNAi_GFP+dmyc.tif
- Fig. 6/Fig. 6D-D'/wh7_dmyc.tif
- Fig. 6/Fig. 6D-D'/wh7_GFP+dmyc.tif
