# Supplementary material for: Wdr4 regulates ribosome biogenesis and intestinal homeostasis via let-7
Source: EMBO Rep. 2026 Feb 9;27(8):1870–903. doi: 10.1038/s44319-026-00701-y (PMC13121520; doi:10.1038/s44319-026-00701-y)
Supplement: Supplementary file 9 — Source data Fig. 6 [file 44319_2026_701_MOESM9_ESM.zip › Fig. 6/Fig. 6A-A'/pJNK intensity.xlsx]

## Sheet: Sheet1
ISC pJNK expression	esg>gfp	wh7/wh7;esg>gfp
1	1.43861	2.0413
2	1.18251	3.08351
3	1.70255	1.28192
4	1.1483	1.6462
5	1.42377	2.68238
6	1.01191	1.54154
7	1.21674	2.20063
8	1.11698	1.93357
9	1.07796	1.25952
10	1.23092	1.59764
11	1.02374	1.33577
12	1.32586	2.35838
13	1.0352	1.48264
14	1.00752	2.47551
15	1.08835	1.5784
16	0.960429	3.64286
17	1.35247	3.03271
18	1.06464	1.53027
19	1.11721	2.45911
20	1.08204	1.8712
21	1.02035	1.98035
22	1.38462	2.18052
23	1.31726	3.86806
24	1.58735	3.54533
25	1.20558	1.62749
26	1.17408	1.8316
27	1.11504	1.07068
28	1.15969	1.76255
29	1.17806	1.78689
30	1.18068	1.24048
31	1.40325	2.82773
32	1.6328	3.80146
33	0.917911	2.48032
34	1.19282	3.47825
35	1.84452	1.67957
36	1.69306	2.07881
37	1.1894	1.21521
38	0.901569	1.31712
39	0.979338	1.6242
40	1.57038	1.62797
41	1.82109	2.07967
42	1.49417	2.35762
43	1.24587	2.34114
44	1.48094	2.88913
45	1.16969	2.89753
46	1.25184	1.59695
47	1.09016	1.86597
48	0.926051	1.51886
49	1.30902	1.56074
50	1.17053	2.06968
51	1.10479	2.38273
52	1.06519	1.78787
53	1.3902	1.5796
54	1.66373	1.08174
55	1.17564	1.61937
56	1.38082	1.48612
57	1.0767	1.77476
58	1.65068	1.06345
59	1.4213	1.67246
60	1.38047	1.1366
61	1.87893	1.3959
62	4.22152	1.75568
63	1.02695	1.83739
64	1.67119	2.22626
65	0.920918	1.46162
66	0.855306	1.81228
67	1.92065	1.29579
68	1.32119	1.03171
69	2.35977	1.8401
70	0.980818	1.29357
71	1.03034	1.98799
72	1.37328	2.74846
73	0.902918	2.60141
74	1.42615	2.01041
75	1.88241	2.12668
76	2.32689	1.39248
77	1.23608	1.68688
78	1.58063	1.54147
79	2.29817	2.32782
80	0.830195	1.9402
81	1.07128	1.19987
82	1.42818	1.46317
83	0.971684	1.30871
84	1.00457	1.6428
85	1.34153	1.63885
86	1.35164	1.6388
87	1.32035	1.85511
88	1.09175	1.30344
89	1.09205	1.51792
90	0.75494	2.60157
91	0.690279	1.70192
92	0.830561	1.74072
93	0.871189	2.80368
94	0.818737	3.39335
95	0.941758	1.94613
96	1.00691	1.91244
97	1.08967	1.65649
98	1.22201	0.852895
99	0.769317	1.23519
100	1.1506	1.44267
Average	1.28388	1.91991
stdev	0.443731	0.650142
