# Supplementary material for: Wdr4 regulates ribosome biogenesis and intestinal homeostasis via let-7
Source: EMBO Rep. 2026 Feb 9;27(8):1870–903. doi: 10.1038/s44319-026-00701-y (PMC13121520; doi:10.1038/s44319-026-00701-y)
Supplement: Supplementary file 9 — Source data Fig. 6 [file 44319_2026_701_MOESM9_ESM.zip › Fig. 6/Fig. 6B-B'/phh3 rescue.xlsx]

## Sheet: Sheet1
No. of Guts	mcherryRNAi	wh7	hepRNAi
1	12	32	7
2	13	38	13
3	15	15	10
4	10	22	8
5	12	24	9
6	14	10	7
7	11	13	10
8	5	11	6
9		24	6
10		23	7
11		19	10
12		9	13
13		30	30
14		29
15		21
Average	11.5	21.3333	10.4615
stdev	3.0706	8.64099	6.31949
