# Supplementary material for: Wdr4 regulates ribosome biogenesis and intestinal homeostasis via let-7
Source: EMBO Rep. 2026 Feb 9;27(8):1870–903. doi: 10.1038/s44319-026-00701-y (PMC13121520; doi:10.1038/s44319-026-00701-y)
Supplement: Supplementary file 9 — Source data Fig. 6 [file 44319_2026_701_MOESM9_ESM.zip › Fig. 6/Fig. 6C-C'/pJNK intensity.xlsx]

## Sheet: Sheet1
	esgts
	mcherryRNAi		dwdr4RNAi
No.of ISC	ddh2o	rapamycin	ddh2o	rapamycin
1	1.70847	1.10926	3.36285	1.6635
2	1.63109	1.51632	2.86581	0.886237
3	2.73764	1.32111	2.58097	0.94206
4	1.07216	1.79487	1.63785	1.17776
5	1.73847	1.28834	1.37207	0.733145
6	1.31051	1.04239	2.02772	1.07709
7	1.63243	1.47935	2.37497	0.819949
8	1.66945	1.09525	1.92034	1.07165
9	1.4636	1.47228	1.41859	1.05401
10	1.02938	0.930935	1.74179	1.72414
11	1.34253	1.3264	2.19055	1.51807
12	1.90309	1.72428	2.09396	1.25476
13	1.24473	0.967837	2.32606	1.10516
14	1.49792	0.837063	1.42741	1.19224
15	1.0959	0.991228	3.79142	1.17948
16	1.08847	2.48068	2.07922	1.96663
17	1.24911	1.42472	1.3614	1.38422
18	1.38786	1.17487	1.5469	1.69868
19	2.27895	1.12056	1.98027	1.24936
20	1.62092	0.649681	2.23251	1.12465
21	1.06624	1.17891	2.05068	1.46699
22	1.73387	1.15769	2.36618	0.995274
23	1.17937	1.02981	2.07601	1.00095
24	0.951409	1.69456	1.45786	1.15875
25	1.33134	1.15796	2.01573	1.49888
26	1.29542	2.1284	1.23718	1.35693
27	1.64511	1.08153	1.12261	1.12544
28	1.6107	1.77091	1.4887	1.08433
29	3.244	1.53012	2.34416	1.15224
30	1.55791	0.922866	1.74011	1.44875
31	2.48072	1.29874	1.97524	0.954267
32	1.59224	1.88988	1.65324	1.17503
33	1.45076	1.4634	1.42037	1.37669
34	1.32674	1.72597	0.001712	1.45322
35	1.17064	1.41984	1.45288	1.92433
36	0.987872	1.41605	2.00156	1.73836
37	2.44997	1.36226	3.05309	1.21837
38	1.06067	1.57819	1.73682	0.778731
39	2.13927	1.49509	1.85039	1.51739
40	1.16818	1.55869	1.55305	0.886828
41	1.99526	1.51856	2.58969	1.13803
42	1.30824	1.89552	2.50696	1.09032
43	1.54655	1.41441	2.59099	0.820858
44	1.31867	1.01517	2.21092	1.14686
45	1.48181	1.95948	1.87796	1.39179
46	1.36355	1.01927	2.28907	1.1316
47	1.44476	0.86	1.64796	0.98778
48	1.31384	1.51008	3.06444	1.28656
49	1.77608	1.16659	2.0482	0.82974
50	1.44187	1.18897	2.18075	1.2516
51	1.42786	1.83779	2.52809	1.27162
52	1.50061	1.7148	4.11555	1.69623
53	1.41627	1.37138	2.5311	1.27587
54	1.22687	1.57203	2.05837	0.937743
55	0.710909	1.95216	1.88332	1.86609
56	2.55137	2.91076	2.15326	1.09078
57	1.60303	1.42195	2.71512	1.07867
58	1.34996	1.59354	1.60343	0.970933
59	1.08961	1.74306	1.39467	0.913329
60	1.08107	1.43286	1.25043	0.979959
61	1.27862	1.72293	2.75578	1.87801
62	1.61106	1.29769	1.85083	0.929547
63	1.30052	1.34566	2.58423	2.84276
64	1.20785	1.60422	1.91838	1.10604
65	1.08792	1.2973	2.30599	1.017
66	1.48212	1.36178	2.03189	1.50789
67	1.21773	1.27114	1.13729	1.89837
68	1.61215	1.83095	1.32981	1.20845
69	1.23152	0.821205	2.63705	1.10337
70	1.92654	1.1467	3.01889	0.989796
71	1.33901	1.65666	1.71764	2.22823
72	1.42925	1.95449	1.3655	1.07497
73	1.28703	1.20481	1.50908	2.04006
74	1.38851	1.40123	2.20009	1.41412
75	1.02945	1.32542	1.57751	2.10768
76	1.55265	1.27192	2.175	1.6112
77	1.26843	1.44284	2.78035	1.75643
78	1.49118	1.61829	1.17006	1.52628
79	1.38665	2.91987	1.78283	1.06802
80	1.40914	1.38336	1.2609	1.54482
81	1.6461	2.86512	1.22094	1.98248
82	3.49795	2.58371	1.20919	2.32432
83	1.46943	1.66926	1.43924	1.05806
84	1.19595	1.73814	1.25005	1.37257
85	1.7097	1.25666	1.60144	1.98875
86	4.43258	1.71552	1.4523	1.43767
87	1.60457	2.27306	1.22363	1.34926
88	1.18229	1.93695	1.2587	1.01264
89	1.70312	1.52687	1.41227	1.48381
90	2.45898	1.34481	1.29543	1.02049
91	2.51622	0.790549	2.22466	1.34373
92	1.61351	1.40207	1.4481	1.15351
93	1.06602	1.20306	1.73055	1.26429
94	1.5995	1.01779	1.35085	0.983137
95	1.29977	1.52043	2.96954	1.19166
96	1.27222	1.26073	2.77229	1.06109
97	2.151	1.5918	2.07137	1.51043
98	1.79463	1.26894	2.7769	1.26876
99	1.77331	1.14707	2.31489	1.3097
100	1.30563	1.73563	1.74977	2.89321
101	1.44336	1.30444	2.21028	1.17364
102	2.98724	2.17535	3.65672	1.84914
103	2.81337	1.19304	1.56903	1.15441
104	1.7308	1.47843	1.86217	1.91801
105	2.4384	1.55449	1.8544	0.989598
106	4.96736	1.35796	1.46282	1.84015
107	2.89652	1.48602	2.38404	2.03883
108	1.60453	1.43035	1.426	1.51324
109	2.36847	2.20892	1.11478	2.987
110	1.84267	1.48831	1.55145	1.23373
111	1.61607	2.85376	1.71782	1.45985
112	1.0037	1.01788	2.35784	1.76857
113	1.05207	1.06245	1.519	1.10685
114	1.53679	1.20182	1.63679	0.870536
115	1.51986	1.47953	2.44253	0.756919
116	2.1351	1.5906	2.22322	0.786103
117	1.48355	1.06682	1.15585	0.798089
118	1.18704	1.11713	1.87106	1.19204
119	2.402	1.75846	1.86688	1.14815
120	1.89581	0.70638	2.00414	1.12084
Average	1.6404	1.47471	1.94949	1.34049
stdev	0.641808	0.437581	0.622484	0.43321
