# Supplementary material for: Wdr4 regulates ribosome biogenesis and intestinal homeostasis via let-7
Source: EMBO Rep. 2026 Feb 9;27(8):1870–903. doi: 10.1038/s44319-026-00701-y (PMC13121520; doi:10.1038/s44319-026-00701-y)
Supplement: Supplementary file 9 — Source data Fig. 6 [file 44319_2026_701_MOESM9_ESM.zip › Fig. 6/Fig. 6D-D'/dmyc4 intensity.xlsx]

## Sheet: Sheet1
No.of ISC	esgts-mcherryrnai	esgts.wh7	wh7;heprnai
1	1.55514	2.67104	1.36237
2	1.05252	2.79231	1.42772
3	1.18947	2.19087	1.46184
4	1.14831	2.10712	1.44021
5	1.36606	1.95614	1.16104
6	1.28494	2.23044	1.09696
7	1.16803	2.09081	1.21889
8	1.0702	2.10716	1.40889
9	1.16241	2.51399	1.00873
10	1.14184	1.95569	1.68425
11	1.42654	1.72569	1.63275
12	2.05183	2.22355	1.44036
13	1.81066	2.87155	1.42165
14	1.44726	1.55162	1.4782
15	1.44206	2.17503	1.29167
16	1.51791	2.20128	1.83368
17	1.41589	2.13942	1.18704
18	1.43858	1.61341	1.13312
19	1.40798	1.84234	1.14796
20	1.47365	2.22268	1.32882
21	1.08563	2.68064	1.84832
22	1.43046	1.70743	1.58336
23	1.03453	1.58527	1.88344
24	1.6498	1.91841	1.43263
25	1.01551	1.69763	1.84606
26	1.42413	1.89435	1.07365
27	1.88253	1.77335	1.79235
28	1.02928	1.65064	1.66747
29	1.3074	1.83112	1.25789
30	1.61706	2.80222	1.78152
31	1.31977	2.73484	1.76324
32	1.86448	3.14607	1.31059
33	1.69654	2.91307	1.41071
34	1.34234	2.22856	1.89859
35	1.49768	1.89136	2.61543
36	2.01025	1.98199	2.2453
37	2.15751	2.09575	2.78696
38	3.40306	3.83705	2.11164
39	3.9429	3.50154	1.66809
40	1.89127	3.66954	2.23536
41	2.35739	2.24016	1.97118
42	1.12844	2.30286	2.09363
43	1.60793	2.02103	1.86532
44	1.51367	1.93165	2.12914
45	1.05162	2.96471	1.28641
46	1.86161	2.82889	1.04488
47	1.40691	3.77089	1.39097
48	1.39221	2.77357	1.45797
49	1.46825	1.87661	1.6949
50	1.39911	2.85503	1.47436
51	1.02626	2.04457	1.39739
52	1.47305	2.35243	1.65384
53	1.30234	1.79679	2.24846
54	1.66048	3.21999	1.95727
55	1.09508	2.51203	1.81682
56	1.40111	2.95383	1.08758
57	1.16143	2.59334	1.53371
58	1.63431	1.80263	1.49888
59	1.13237	1.93266	1.53436
60	1.2482	3.52793	1.59251
61	1.80819	2.0878	1.11268
62	1.42651	2.62143	1.8615
63	1.3561	2.48495	1.06702
64	1.62132	2.56987	1.75438
65	1.59701	3.00179	1.73965
66	1.12353	2.73883	1.40983
67	1.82261	2.94978	1.62019
68	1.19492	2.98367	1.82295
69	1.05621	2.7549	1.65865
70	1.31192	2.1652	1.38388
71	1.05655	2.51969	1.52687
72	1.07252	2.5489	1.11351
73	1.08442	2.28574	1.44419
74	1.21334	2.83806	1.53889
75	1.33368	2.37925	2.05468
76	1.08419	3.42104	1.12227
77	1.7041	1.90764	1.43397
78	1.46543	3.62367	2.21199
79	1.0933	2.94356	1.58718
80	1.28512	4.22635	1.28638
81	1.45571	4.18007	2.63614
82	1.42138	3.14283	1.83018
83	1.45785	3.0655	1.20706
84	1.06511	3.62113	1.76219
85	1.36876	2.60326	1.55823
86	1.53854	2.0978	1.36257
87	1.86267	1.32843	1.22937
88	1.44656	1.6948	1.29271
89	1.57944	1.7057	1.43204
90	1.53048	2.18991	1.42354
91	1.43357	2.56118	1.71561
92	1.075	1.35715	1.56012
93	1.79285	2.40872	1.4404
94	1.256	1.48898	1.18837
95	1.80376	2.66727	1.39997
96	1.60233	3.0761	0.966288
97	1.1819	1.94401	1.26369
98	1.00858	1.68782	1.67689
99	1.47331	2.39742	1.63796
100	1.66916	2.64406	1.25701
101	1.30089	2.95242	1.78268
102	1.3993	2.19207	1.42243
103	1.66317	2.67307	1.70639
104	1.47311	2.58331	1.21719
105	1.83114	2.3582	1.50823
106	1.04554	2.18912	1.6704
107	1.2451	2.81387	1.4963
108	1.06571	2.77839	1.27934
109	1.12548	2.98809	1.36232
110	1.30745	3.08541	1.98625
Average	1.45169	2.45957	1.56483
stdev	0.415053	0.612549	0.352629
