# Supplementary material for: Wdr4 regulates ribosome biogenesis and intestinal homeostasis via let-7
Source: EMBO Rep. 2026 Feb 9;27(8):1870–903. doi: 10.1038/s44319-026-00701-y (PMC13121520; doi:10.1038/s44319-026-00701-y)
Supplement: Supplementary file 10 — Source data Fig. 7 [file 44319_2026_701_MOESM10_ESM.zip]

Archive with 25 entries (19 files):
- Fig. 7/
- Fig. 7/Fig. 7A-A'/
- Fig. 7/Fig. 7A-A'/Dlts-let7-decoy_GFP+phh3+DAPI.tif
- Fig. 7/Fig. 7A-A'/Dlts-mcherryRNAi_GFP+ph3+DAPI.tif
- Fig. 7/Fig. 7A-A'/pHH3 quantification.pzfx
- Fig. 7/Fig. 7A-A'/phh3.xlsx
- Fig. 7/Fig. 7B and C/
- Fig. 7/Fig. 7B and C/let-7 and m7G IP.xlsx
- Fig. 7/Fig. 7B and C/let7 and m7G IP.prism
- Fig. 7/Fig. 7D-D'/
- Fig. 7/Fig. 7D-D'/esgts-dwdr4RNAi;uas-let7gfp+PHH3+dapi.tif
- Fig. 7/Fig. 7D-D'/esgts-dwdr4RNAiGFP+phh3+Fibrillarin+DAPI.tif
- Fig. 7/Fig. 7D-D'/Fib_DAPI quantification.prism
- Fig. 7/Fig. 7D-D'/let7-OE fib-phh3 rescue.xlsx
- Fig. 7/Fig. 7D-D'/phh3 quantification.prism
- Fig. 7/Fig. 7E-E'/
- Fig. 7/Fig. 7E-E'/esgts-dwdr4RNAi;uas-let7_GFP+p4ebp.tif
- Fig. 7/Fig. 7E-E'/esgts-dwdr4RNAi_p4EBP+GFP.tif
- Fig. 7/Fig. 7E-E'/p4EBP intensity.xlsx
- Fig. 7/Fig. 7E-E'/p4EBP quantification.prism
- Fig. 7/Fig. 7F-F'/
- Fig. 7/Fig. 7F-F'/esgts-dwdr4RNAi;uas-let7_GFP+pJNK.tif
- Fig. 7/Fig. 7F-F'/esgts-dwdr4RNAi_GFP+pJNK.tif
- Fig. 7/Fig. 7F-F'/let7-OE pJNK rescue.xlsx
- Fig. 7/Fig. 7F-F'/pJNK intensity.prism
