# Supplementary material for: Wdr4 regulates ribosome biogenesis and intestinal homeostasis via let-7
Source: EMBO Rep. 2026 Feb 9;27(8):1870–903. doi: 10.1038/s44319-026-00701-y (PMC13121520; doi:10.1038/s44319-026-00701-y)
Supplement: Supplementary file 10 — Source data Fig. 7 [file 44319_2026_701_MOESM10_ESM.zip › Fig. 7/Fig. 7A-A'/phh3.xlsx]

## Sheet: Sheet1
	esgts
ph3 cells / No. of Gut	mcherryrnai	whrnai	Mettl1rnai	let-7 decoy attb	let-7 sponge
1	2	23	27	52	30
2	1	30	19	69	51
3	1	15	20	25	15
4	8	31	15	79	29
5	5	50	11	9	32
6	2	20	8	38	8
7	1	7	15	34	44
8	2	32	16	62	10
9	3	33	11	28	10
10	14	20	29	32	9
11	6	24	17	36
12	10	17	10	42
13	2		11	54
14	10		10	76
15	18			38
16	2			24
17	1			57
18	17			60
19	3			22
20	13			12
21	1
22	9
23	4
24	0
25	3
Average	5.52	25.1667	15.6429	42.45	23.8
stdev	5.36284	11.044	6.36828	20.356	15.6617
