# Supplementary material for: Wdr4 regulates ribosome biogenesis and intestinal homeostasis via let-7
Source: EMBO Rep. 2026 Feb 9;27(8):1870–903. doi: 10.1038/s44319-026-00701-y (PMC13121520; doi:10.1038/s44319-026-00701-y)
Supplement: Supplementary file 10 — Source data Fig. 7 [file 44319_2026_701_MOESM10_ESM.zip › Fig. 7/Fig. 7B and C/let-7 and m7G IP.xlsx]

## Sheet: let7-expression
First time										Third time
esgts>mcherryRNAi	let-7 miRNA	sno	w-a	ΔCt	ΔCt-(a-w)	ΔΔCt	2-ΔΔCt			esgts>mcherryRNAi	let-7 miRNA	sno	w-a	ΔCt	ΔCt-(a-w)	ΔΔCt	2-ΔΔCt
	27.21	25.33	1.88		0.295						27.38	23.22	4.16		-0.07
	27.21	25.01	2.2		-0.025						27.31	23.25	4.06		0.03
	28.36	25.65	2.71		-0.535						27.33	23.26	4.07		0.02
	27.2	25.29	1.91		0.265						27.31	23.24	4.07		0.02
				2.175		0	1							4.09		0	1
esgts>dwdr4RNAi	let-7 miRNA	sno	w-a	ΔCt	ΔCt-(a-w)	ΔΔCt	2-ΔΔCt			esgts>dwdr4RNAi	let-7 miRNA	sno	w-a	ΔCt	ΔCt-(a-w)	ΔΔCt	2-ΔΔCt
	26.7	24.59	2.11		0.23						28.6	23.57	5.03		0.87
	27.54	24.16	3.38		1.18						28.64	23.59	5.05		0.99
	27.14	25.19	1.95		-0.76						28.66	23.61	5.05		0.98					esgts
	27.32	24.78	2.54		0.63		0.80107				28.6	23.61	4.99		0.92		0.521233		let-7	mcherryRNAi	dwdr4RNAi
				2.495		0.32								5.03		0.94			1st	1	0.80107
																			2nd	1	0.665495
	STDEV										STDEV								3rd	1	0.521233
	let-7 miRNA	sno	w-a	ΔCt	ΔCt-(a-w)	ΔΔCt	2-ΔΔCt				let-7 miRNA	sno	w-a	ΔCt	ΔCt-(a-w)	ΔΔCt	2-ΔΔCt		4th	1	0.685391
	0.576686	0.262043	0.384751		0.384751						0.0330404	0.0170783	0.0469042		0.0469042
	let-7 miRNA	sno									let-7 miRNA	sno							Average	1	0.668297
	0.356417	0.427629	0.640443		0.818576	0.433825	0.740296				0.03	0.0191485	0.0282843		0.0559762	0.00907203	0.993731		StDev	0	0.114828
																			ttest		0.0103113
Second time										Fourth time
esgts>mcherryRNAi	let-7 miRNA	sno	w-a	ΔCt	ΔCt-(a-w)	ΔΔCt	2-ΔΔCt			esgts>mcherryRNAi	let-7 miRNA	sno	w-a	ΔCt	ΔCt-(a-w)	ΔΔCt	2-ΔΔCt
	28.3	22.9	5.4		-0.07						26.05	23.39	2.66		1.1725
	28.19	22.92	5.27		0.06						26.87	24.51	2.36		1.4725
	28.29	22.95	5.34		-0.01						31.95	24.28	7.67		-3.8375
	28.26	22.95	5.31		0.02						27.13	24.49	2.64		1.1925
				5.33		0	1							3.8325		0	1
esgts>dwdr4RNAi	let-7 miRNA	sno	w-a	ΔCt	ΔCt-(a-w)	ΔΔCt	2-ΔΔCt			esgts>dwdr4RNAi	let-7 miRNA	sno	w-a	ΔCt	ΔCt-(a-w)	ΔΔCt	2-ΔΔCt
	28.63	22.69	5.94		0.54						31.41	24.88	6.53		3.87
	28.54	22.64	5.9		0.63						31.03	26.14	4.89		2.53
	28.56	22.67	5.89		0.55						27.96	25.3	2.66		-5.01
	28.62	22.68	5.94		0.63		0.665495				27.94	24.51	3.43		0.79		0.685391
				5.9175		0.5875								4.3775		0.545
	STDEV										STDEV
	let-7 miRNA	sno	w-a	ΔCt	ΔCt-(a-w)	ΔΔCt	2-ΔΔCt				let-7 miRNA	sno	w-a	ΔCt	ΔCt-(a-w)	ΔΔCt	2-ΔΔCt
	0.0496655	0.0244949	0.0547723		0.0547723						2.67325	0.52867	2.562		2.562
	let-7 miRNA	sno									let-7 miRNA	sno
	0.0442531	0.0216025	0.0262996		0.0492443	-0.00552797	1.00384				1.89432	0.700446	1.70719		3.91211	1.35012	0.39226

## Sheet: %Input
m7G
WT	input CT	m7G pull down CT	w-a	ΔCt		WT	input CT	m7G pull down CT	w-a	ΔCt		WT	input CT	m7G pull down CT	w-a	ΔCt
let-7	28.3	30.42	-2.12			let-7	30.71	32.84	-2.13			let-7	27.38	29.01	-1.63
	28.19	30.38	-2.19				30.6	32.75	-2.15				27.31	29	-1.69
	28.29	30.38	-2.09				30.63	32.78	-2.15				27.33	28.96	-1.63
	28.26	30.38	-2.12				30.59	33.01	-2.42				27.31	28.91	-1.6
AVERGE	28.26	30.39				AVERGE	30.6325	32.845				AVERGE	27.3325	28.97
LOG2 (Dilution factor)	3.32193					LOG2 (Dilution factor)	3.32193					LOG2 (Dilution factor)	3.32193
LOG2 (dilution)	3.90689	3.32193				LOG2 (dilution)	3.90689	3.32193				LOG2 (dilution)	3.90689	3.32193
INPUT CT-LOG2(10)	21.0312	27.0681		6.03689		INPUT CT-LOG2(10)	23.4037	29.5231		6.11939		INPUT CT-LOG2(10)	20.1037	25.6481		5.54439
ΔCt	6.03689	0.0152305				ΔCt	6.11939	0.014384				ΔCt	5.54439	0.0214275
		1.52305						1.4384						2.14275
																		esgts>mcherryRNai
																			sno	let7
sno																		First	0.00990221	1.52305
WT	input CT	m7G pull down CT	w-a	ΔCt		WT	input CT	m7G pull down CT	w-a	ΔCt		WT	input CT	m7G pull down CT	w-a	ΔCt		Second	0.0121068	1.4384
sno	22.9	32.34	-9.44			sno	24.23	33.25	-9.02			sno	23.22	29	-5.78			Third	0.118418	2.14275
	22.92	32.27	-9.35				24.25	33.64	-9.39				23.25	29.08	-5.83
	22.95	32.46	-9.51				24.26	33.49	-9.23				23.26	29.15	-5.89			Average	0.0468092	1.7014
	22.95	32.23	-9.28				24.29	33.07	-8.78				23.24	29	-5.76			StDev	0.0620252	0.384558
AVERGE	22.93	32.325				AVERGE	24.2575	33.3625				AVERGE	23.2425	29.0575				ttest		0.0156135
LOG2 (Dilution factor)	3.32193					LOG2 (Dilution factor)	3.32193					LOG2 (Dilution factor)	3.32193
LOG2 (dilution)	3.90689	3.32193				LOG2 (dilution)	3.90689	3.32193				LOG2 (dilution)	3.90689	3.32193
INPUT CT-LOG2(10)	15.7012	29.0031		13.3019		INPUT CT-LOG2(10)	17.0287	30.0406		13.0119		INPUT CT-LOG2(10)	16.0137	25.7356		9.72189
ΔCt	13.3019	9.90221e-05				ΔCt	13.0119	0.000121068				ΔCt	9.72189	0.00118418
		0.00990221						0.0121068						0.118418
