# Supplementary material for: Wdr4 regulates ribosome biogenesis and intestinal homeostasis via let-7
Source: EMBO Rep. 2026 Feb 9;27(8):1870–903. doi: 10.1038/s44319-026-00701-y (PMC13121520; doi:10.1038/s44319-026-00701-y)
Supplement: Supplementary file 10 — Source data Fig. 7 [file 44319_2026_701_MOESM10_ESM.zip › Fig. 7/Fig. 7D-D'/let7-OE fib-phh3 rescue.xlsx]

## Sheet: phh3
No. of Gut	esgts-mcherryRNAi	esgts- whRNAi	esgts- whRNAi; let7	esgts- let7
1	17	27	10	29
2	5	25	13	17
3	5	20	12	11
4	6	17	60	11
5	13	38	30	12
6	18	32	21	13
7	6	14	14	11
8	9	52	11	18
9	19	95	15	20
10	20	28	13	10
11	12	38	38	7
12	17	42	12	4
13	36	50	8	4
14		22	3	26
15		48	4	28
16		34	10	9
17		55	7	11
18		48	15	23
19		49	4	22
20		41	15	10
21		35	29	17
22			40
23			19
Average	14.0769	38.5714	17.5217	14.9048
stdev	8.65507	17.6991	13.6477	7.44919

## Sheet: Fibrillarin
No of ISC	esg>mcherryRNAi	esg>whRNAi	esg>whRNAi;let-7 OE
1	0.113399	0.23516	0.167858
2	0.163274	0.162357	0.182214
3	0.0789105	0.176153	0.174348
4	0.115482	0.250743	0.269084
5	0.126465	0.336407	0.161179
6	0.146303	0.154726	0.224087
7	0.15813	0.249818	0.255792
8	0.22998	0.163974	0.136567
9	0.247362	0.403625	0.162029
10	0.177651	0.315163	0.214286
11	0.140007	0.334219	0.144077
12	0.178347	0.264613	0.190015
13	0.14453	0.203543	0.231707
14	0.158705	0.550726	0.226076
15	0.143165	0.508506	0.202274
16	0.158289	0.377474	0.141932
17	0.0736345	0.300611	0.219056
18	0.215965	0.207327	0.25968
19	0.0738687	0.389885	0.162044
20	0.113945	0.304324	0.113469
21	0.185536	0.345967	0.176014
22	0.226736	0.218676	0.13536
23	0.0698311	0.366151	0.16121
24	0.181077	0.239795	0.0863565
25	0.12727	0.316892	0.201796
26	0.322341	0.385159	0.171282
27	0.0987584	0.212192	0.322349
28	0.277757	0.310908	0.181012
29	0.212867	0.257209	0.196097
30	0.253179	0.289049	0.161876
31	0.216121	0.457443	0.143984
32	0.201843	0.20304	0.145138
33	0.170736	0.381501	0.0937002
34	0.188412	0.271196	0.224585
35	0.10032	0.177923	0.0978645
36	0.108254	0.482183	0.260755
37	0.192317	0.289667	0.140787
38	0.147334	0.302617	0.227492
39	0.158399	0.40026	0.184626
40	0.149913	0.144882	0.147504
41	0.213167	0.235061	0.188842
42	0.208412	0.391042	0.206274
43	0.229832	0.243003	0.134507
44	0.270306	0.276517	0.125244
45	0.19651	0.25609	0.169432
46	0.168964	0.281852	0.15966
47	0.222129	0.346352	0.213005
48	0.149941	0.363677	0.192091
49	0.179699	0.319149	0.134797
50	0.202112	0.609125	0.172072
51	0.216281	0.388647	0.147941
52	0.162772	0.188862	0.215869
53	0.166737	0.413369	0.251975
54	0.120122	0.178328	0.185653
55	0.129844	0.312262	0.164594
56	0.162692	0.23816	0.295037
57	0.139864	0.146621	0.296807
58	0.0731279	0.185118	0.128291
59	0.140803	0.296921	0.26062
60	0.197772	0.361147	0.126501
61	0.103868	0.45161	0.184615
62	0.157884	0.360832	0.195754
63	0.212927	0.294372	0.165506
64	0.205988	0.352899	0.161277
65	0.267396	0.197724	0.202471
66	0.137423	0.304337	0.185942
67	0.0812	0.166091	0.157849
68	0.16719	0.345573	0.195198
69	0.0980521	0.378081	0.158639
70	0.151977	0.384638	0.213867
71	0.253415	0.436214	0.195652
72	0.113088	0.306005	0.268213
73	0.114709	0.290238	0.133524
74	0.11214	0.250329	0.177882
75	0.115596	0.24784	0.118435
76	0.159217	0.365755	0.15837
77	0.146953	0.508515	0.135759
78	0.155132	0.252771	0.223366
79	0.115889	0.3205	0.279632
80	0.133246	0.370976	0.136909
81	0.209315	0.312125	0.224252
82	0.101942	0.340594	0.309917
83	0.26904	0.402755	0.157094
84	0.200156	0.273142	0.17231
85	0.208912	0.474049	0.136577
86	0.152163	0.244708	0.118852
87	0.221858	0.28672	0.133536
88	0.166438	0.246841	0.155641
89	0.171241	0.259861	0.125874
90	0.187555	0.432887	0.188077
91	0.125796	0.346219	0.125049
92	0.205326	0.263739	0.141742
93	0.115837	0.202376	0.131045
94	0.15008	0.297511	0.160034
95	0.211108	0.282722	0.174971
96	0.181003	0.281865	0.0819924
97	0.210477	0.302128	0.125528
98	0.149842	0.384083	0.167577
99	0.221188	0.206076	0.188761
100	0.140977	0.268907	0.210236
101	0.107097	0.0906484	0.124653
102	0.112552	0.221514	0.205248
103	0.16608	0.252837	0.19427
104	0.115068	0.25559	0.213553
105	0.147984	0.309954	0.229843
106	0.130769	0.335724	0.163122
107	0.0943658	0.328121	0.26913
108	0.124408	0.225678	0.150065
109	0.210373	0.293081	0.165661
110	0.169817	0.350876	0.118164
111	0.176927	0.318001	0.176844
Average	0.164473	0.303153	0.179777
stdev	0.0505818	0.0915847	0.049134
