# Supplementary material for: Wdr4 regulates ribosome biogenesis and intestinal homeostasis via let-7
Source: EMBO Rep. 2026 Feb 9;27(8):1870–903. doi: 10.1038/s44319-026-00701-y (PMC13121520; doi:10.1038/s44319-026-00701-y)
Supplement: Supplementary file 10 — Source data Fig. 7 [file 44319_2026_701_MOESM10_ESM.zip › Fig. 7/Fig. 7E-E'/p4EBP intensity.xlsx]

## Sheet: Sheet1
ISC	mcherryRNAi	whRNAi	esgts>whRNAi;let7-OE
1	2.28655	2.26754	1.25384
2	2.47845	2.28447	1.92044
3	2.81759	2.68586	1.81751
4	1.70227	2.45063	1.26466
5	1.92658	2.86043	2.05484
6	2.37022	2.71159	1.27295
7	2.32397	2.64885	1.63909
8	2.53885	2.51016	1.02008
9	1.31303	2.65124	1.15573
10	1.46363	2.61419	1.30084
11	1.89526	3.04181	1.16624
12	1.82777	3.12657	1.1176
13	1.84186	1.61292	1.82661
14	2.22412	1.82851	1.63429
15	2.83907	1.79238	1.28961
16	1.60319	3.73472	2.48906
17	2.05564	3.48402	1.86454
18	1.56244	2.22588	1.31514
19	2.24752	3.21895	1.93488
20	1.86822	2.70407	3.34227
21	1.66901	1.65706	2.64718
22	1.64889	2.17717	1.97194
23	0.999372	2.23694	1.77191
24	2.39687	2.0645	2.0643
25	1.47179	2.25605	1.71762
26	1.74853	1.63391	1.57558
27	3.5479	2.04674	1.7912
28	1.84501	1.44439	1.85154
29	1.61342	2.63411	1.8988
30	1.20411	2.15058	2.46395
31	2.20428	5.27317	1.87339
32	1.59852	3.95039	2.17691
33	1.7112	3.32399	1.63542
34	1.65564	2.65993	4.46744
35	1.7991	3.94299	2.73179
36	1.78748	3.11587	2.21528
37	2.26303	1.59459	2.65663
38	2.49644	3.0297	2.76982
39	1.62052	2.92821	2.63491
40	1.93961	5.42276	2.26731
41	2.08543	3.59583	1.76774
42	1.59449	3.23966	2.32699
43	1.24051	4.10433	2.30838
44	1.44678	4.36141	1.62145
45	1.88267	3.01362	2.15509
46	1.91467	2.3873	3.00795
47	1.96512	3.12623	4.83433
48	1.64472	2.70561	2.1707
49	1.51949	2.75255	1.42925
50	1.28035	3.87277	1.77285
51	1.47929	3.63946	4.2083
52	2.35263	2.59448	2.06305
53	1.57871	3.20828	2.69725
54	1.6472	1.80622	1.54466
55	1.41421	1.94393	1.59685
56	2.18529	4.03946	2.49133
57	1.66569	2.04922	2.21053
58	2.43616	2.24531	1.58937
59	2.03908	2.33711	2.20934
60	1.99612	1.80346	3.13941
61	1.67615	3.45787	2.59318
62	2.3794	2.19002	2.20634
63	2.12224	1.84648	2.3765
64	2.10367	2.40148	2.72293
65	1.26167	3.20114	1.83653
66	1.67108	2.31806	1.15292
67	1.85249	3.94484	2.68343
68	1.4545	2.74334	2.82086
69	2.30202	2.16011	1.63011
70	2.30681	2.27042	1.60009
71	1.66476	1.89529	1.35744
72	1.7387	2.87481	1.4015
73	1.85456	2.19149	1.84347
74	0.979681	2.31317	2.10262
75	1.90515	1.65822	1.38486
76	1.5529	1.62604	2.3644
77	1.48137	1.52329	1.02251
78	1.38833	2.30002	1.53918
79	1.66483	2.12924	1.31042
80	1.73501	2.24835	1.19158
81	2.74742	1.91434	1.52565
82	1.27892	2.05168	1.1692
83	1.29005	2.75716	1.58951
84	1.55991	1.75823	1.23128
85	1.1669	1.66504	1.2193
86	1.87571	2.44831	1.71265
87	2.04885	2.17352	2.6266
88	2.25901	1.9523	1.75792
89	1.82814	1.64387	2.34003
90	2.39349	1.47905	1.77198
91	1.83436	1.87937	1.43974
92	1.62619	2.02565	1.5289
93	1.72955	2.41926	1.69149
94	1.46572	2.27274	1.88748
95	1.55472	2.68944	2.05805
96	1.42205	2.95136	1.28453
97	1.72852	2.72684	4.22142
98	1.78831	2.40355	1.31117
99	1.82102	2.82565	1.13198
100	1.7349	2.48192	1.32204
101	1.8508	2.11935	1.63697
102	1.90318	3.09817	1.56755
103	1.61192	2.50048	0.814483
104	1.59854	2.61752	1.31942
105	1.12697	2.80422	1.03733
106	1.42201	2.8226	1.17051
107	2.20182	4.25548	1.28109
108	1.76822	4.68672	1.32525
109	2.81403	3.4637	1.56347
110	1.95755	4.69236	1.37822
Average	1.83891	2.6518	1.90967
stdev	0.42738	0.816874	0.726301
