# Supplementary material for: Wdr4 regulates ribosome biogenesis and intestinal homeostasis via let-7
Source: EMBO Rep. 2026 Feb 9;27(8):1870–903. doi: 10.1038/s44319-026-00701-y (PMC13121520; doi:10.1038/s44319-026-00701-y)
Supplement: Supplementary file 10 — Source data Fig. 7 [file 44319_2026_701_MOESM10_ESM.zip › Fig. 7/Fig. 7F-F'/let7-OE pJNK rescue.xlsx]

## Sheet: Sheet1
No. of ISC	esgts>mcherryRNAi	esgts>whRNAi	esgts>whRNAi;let-7
1	1.79372	1.94714	1.38321
2	1.68575	1.97901	1.17648
3	2.14711	1.83929	1.38809
4	1.34579	1.58242	1.73988
5	1.76024	1.2388	1.39278
6	1.76927	1.61305	1.43743
7	1.6263	1.8993	1.48145
8	1.13877	1.32623	1.27488
9	0.987709	2.65804	1.96604
10	1.21242	1.43975	1.56687
11	2.15284	2.87701	1.60776
12	1.69058	1.39647	1.28198
13	2.70686	1.84697	1.51765
14	1.77066	1.6984	0.989638
15	1.62278	2.48781	1.25844
16	1.64696	3.82246	2.11338
17	1.4463	2.41197	1.85413
18	2.71286	3.997	1.84977
19	2.36243	3.69534	1.45558
20	2.7745	2.68949	1.50227
21	2.46122	2.78517	1.25942
22	1.60913	3.06676	1.56504
23	1.48143	2.15748	1.49164
24	1.44115	2.03188	1.3161
25	1.42433	1.96567	1.41986
26	1.65964	1.95399	1.12677
27	1.46002	1.99009	1.40498
28	1.47205	2.41155	1.15851
29	1.88819	1.70811	1.27683
30	1.45417	1.7191	1.08404
31	2.13248	1.66787	1.88458
32	1.35176	1.97819	1.20529
33	2.01673	1.91736	1.39163
34	1.65952	2.19245	1.35333
35	1.71745	1.47899	1.29901
36	1.23294	2.58728	1.13465
37	1.4129	2.33127	1.16665
38	1.49677	3.22594	1.35279
39	1.13678	1.6739	1.32027
40	1.40326	1.59777	1.0675
41	2.02823	2.87516	1.36929
42	1.2427	2.04207	1.27917
43	1.451	1.73575	1.36479
44	1.80089	1.92512	1.046
45	1.48495	2.02712	0.893205
46	1.44293	2.18448	1.38517
47	1.53099	1.84021	1.21257
48	1.93842	1.46896	1.10206
49	1.59139	1.71746	1.18987
50	1.50583	2.07764	1.25465
51	2.24415	2.97845	1.46891
52	1.29586	2.03916	1.54053
53	1.67204	3.19418	1.37394
54	1.37908	1.67881	1.15933
55	1.32797	1.43454	1.28345
56	1.53299	2.03226	1.08148
57	1.78525	1.75974	1.25653
58	1.75565	2.68415	1.68508
59	1.76213	2.95423	1.20318
60	1.89784	1.98832	1.04317
61	1.51063	1.63827	1.42896
62	1.44815	1.51078	1.01004
63	1.39828	1.91722	1.19703
64	1.51096	1.78856	1.58605
65	1.39214	1.73012	1.30963
66	1.47128	2.23713	1.15147
67	1.3094	1.46959	1.35717
68	1.4191	1.85066	1.79306
69	1.37458	1.87824	1.48398
70	1.40666	1.60902	1.26158
71	1.82108	2.27815	1.82035
72	1.68613	1.8528	0.956031
73	1.68605	2.67902	0.840656
74	1.42487	2.40959	1.30296
75	1.74222	2.14628	0.9267
76	1.53131	1.98505	2.00837
77	1.58857	3.08139	3.42628
78	1.44892	2.9794	2.47195
79	1.59392	1.35475	1.41297
80	1.99975	1.21248	1.07275
81	1.34624	1.27207	1.55405
82	1.8626	1.81085	3.99325
83	1.80102	1.65739	1.96787
84	1.92477	1.08748	1.63506
85	1.21438	1.04608	1.12842
86	1.48454	2.48333	1.0963
87	1.66565	1.74219	1.34724
88	1.51544	1.51266	1.0155
89	1.57869	1.81968	1.07642
90	1.71357	1.63336	1.32703
91	2.39811	1.67032	2.44967
92	2.17427	1.41987	3.25449
93	2.02615	1.71052	1.25953
94	1.56346	2.05761	1.96769
95	1.72155	1.23214	2.43278
96	1.65256	2.02168	2.40222
97	1.31957	1.92136	2.01266
98	1.4244	1.95053	2.29284
99	1.24344	1.44084	2.06738
100	2.09444	1.80997	2.34016
Average	1.65425	2.02433	1.50148
stdev	0.34438	0.588022	0.519668
