# Supplementary material for: Wdr4 regulates ribosome biogenesis and intestinal homeostasis via let-7
Source: EMBO Rep. 2026 Feb 9;27(8):1870–903. doi: 10.1038/s44319-026-00701-y (PMC13121520; doi:10.1038/s44319-026-00701-y)
Supplement: Supplementary file 11 — Figure EV1 Source Data [file 44319_2026_701_MOESM11_ESM.zip]

Archive with 11 entries (7 files):
- EV1/
- EV1/Fig. EV1A-B/
- EV1/Fig. EV1A-B/Female life span.prism
- EV1/Fig. EV1A-B/Male Life span.prism
- EV1/Fig. EV1C-D/
- EV1/Fig. EV1C-D/climbing_7_D_old_final.xlsx
- EV1/Fig. EV1C-D/female climbing.prism
- EV1/Fig. EV1C-D/Male climbing.prism
- EV1/Fig. EV1E/
- EV1/Fig. EV1E/wh7_Bodipy+Phalloidin+DAPI.tif
- EV1/Fig. EV1E/WT_Bodipy+Phalloidin+DAPI.tif
