# Supplementary material for: Wdr4 regulates ribosome biogenesis and intestinal homeostasis via let-7
Source: EMBO Rep. 2026 Feb 9;27(8):1870–903. doi: 10.1038/s44319-026-00701-y (PMC13121520; doi:10.1038/s44319-026-00701-y)
Supplement: Supplementary file 11 — Figure EV1 Source Data [file 44319_2026_701_MOESM11_ESM.zip › EV1/Fig. EV1C-D/climbing_7_D_old_final.xlsx]

## Sheet: Final
genotype female	No.of trials	No. Of flies crossed 7 cm in 20 sec				% of flies crossed line					WT	wh7	wh7;wh-gfp/+		30	0	30
		1st batch	2nd batch	3rd batch		1st batch	2nd batch	3rd batch		Avearge	57.6667	20	35.3333		70	0	40
yw	1	3	4	3		30	40	30		stdev	7.37111	13.1149	9.86577		90	0	20
	2	7	2	5		70		50		ttest		3.41929e-06	0.00176263		80	10	30
	3	9	6	6		90	60	60					0.0218483		60	30	30
	4	8	5	7		80	50	70							66	8	30
	5	6	7	5		60	70	50							40	10	40
						66	55	52							60	0	30
															50	40	30
wh7	1	0	1	2		0	10	20							70	20	70
	2	0	0	5		0	0	50							55	20	40
	3	0	4	5		0	40	50							30	18	60
	4	1	2	3		10	20	30							50	20	60
	5	3	2	2		30	20	20							60	50	30
						8	18	34							70	50	30
															50	30	30
wh7;wh-gfp/+	1	3	3	6		30	30	60							52	20	42
	2	4	4	6		40	40	60								34
	3	0	3	3		0	30	30
	4	2	3	3		20	30	30
	5	3	7	3		30	70	30
						24	40	42
genotype male	No.of trials	No. Of flies crossed 7 cm in 20 sec				% of flies crossed line
		1st batch	2nd batch	3rd batch		1st batch	2nd batch	3rd batch
yw	1	4	4	6		40	40	60			WT	wh7	wh7;wh-gfp/+
	2	5	6	5		50	60	50		Avearge	60	31.3333	63.3333
	3	4	7	9		40	70	90		stdev	11.1355	13.3167	21.0079
	4	6	6	6		60	60	60		ttest		9.91548e-05	0.621116
	5	5	8	9		50	80	90				8.14232e-05
						48	62	70
wh7	1	5	1	1		50	10	10		40	50	30			40	50	30
	2	2	2	7		20	20	70		50	20	40			50	20	40
	3	4	1	4		40	10	40		40	40	50			40	40	50
	4	4	1	3		40	10	30		60	40	40			60	40	40
	5	4	3	5		40	30	50		50	40	50			50	40	50
						38	16	40		40	10	80			40	10	80
										60	20	90			60	20	90
wh7;wh-gfp/+	1	3	8	6		30	80	60		70	10	90			70	10	90
	2	4	9	6		40	90	60		60	10	90			60	10	90
	3	5	9	8		50	90	80		80	30	70			80	30	70
	4	4	9	7		40	90	70		60	10	60			60	10	60
	5	5	7	5		50	70	50		50	70	60			50	70	60
						42	84	64		90	40	80			90	40	80
										60	30	70			60	30	70
										90	50	50			90	50	50
										9.91548e-05	8.14232e-05	8.14232e-05			9.91548e-05	8.14232e-05
