# Supplementary material for: Wdr4 regulates ribosome biogenesis and intestinal homeostasis via let-7
Source: EMBO Rep. 2026 Feb 9;27(8):1870–903. doi: 10.1038/s44319-026-00701-y (PMC13121520; doi:10.1038/s44319-026-00701-y)
Supplement: Supplementary file 12 — Figure EV2 Source Data [file 44319_2026_701_MOESM12_ESM.zip]

Archive with 35 entries (26 files):
- EV2/
- EV2/Fig. EV2A/
- EV2/Fig. EV2A/esg-mcD8GFP_GFP+Hdc+DAPI.tif
- EV2/Fig. EV2A/esg-mcD8GFP_Hdc.tif
- EV2/Fig. EV2A/wh7;esg-mcD8GFP_GFP+Hdc+DAPI.tif
- EV2/Fig. EV2A/wh7;esg-mcD8GFP_Hdc.tif
- EV2/Fig. EV2B/
- EV2/Fig. EV2B/No. of clones per gut.xlsx
- EV2/Fig. EV2C/
- EV2/Fig. EV2C/esgts-dwdr4RNAi_GFP+LacZ.tif
- EV2/Fig. EV2C/esgts-dwdr4RNAi_GFP+LacZ_cut.tif
- EV2/Fig. EV2C/esgts-dwdr4RNAi_lacZ_cut.tif
- EV2/Fig. EV2C/esgts-mcherryRNAi_GFP+lacZ.tif
- EV2/Fig. EV2C/esgts-mcherryRNAi_GFP+lacZ_cut.tif
- EV2/Fig. EV2C/esgts-mcherryRNAi_lacZ_cut.tif
- EV2/Fig. EV2D-D'/
- EV2/Fig. EV2D-D'/EDu.prism
- EV2/Fig. EV2D-D'/esg-dwdr4RNAi_phh3+EdU+DAPI.tif
- EV2/Fig. EV2D-D'/esg-egfpRNAi_phh3+EdU+DAPI.tif
- EV2/Fig. EV2D-D'/phh3.prism
- EV2/Fig. EV2E/
- EV2/Fig. EV2E/Su(H)ts-dwdr4RNAi_GFP+Pros+DAPI.tif
- EV2/Fig. EV2E/Su(H)ts-mcherryRNAi_GFP+Pros+DAPI.tif
- EV2/Fig. EV2F-F'/
- EV2/Fig. EV2F-F'/NP1-dwdr4RNAi_pHH3+Edu+DAPI.tif
- EV2/Fig. EV2F-F'/NP1-egfpRNAi_EdU+phh3+DAPI.tif
- EV2/Fig. EV2F-F'/NP1-phh3 and EdU.prism
- EV2/Fig. EV2G/
- EV2/Fig. EV2G/Dlts-dwdr4RNAi.tif
- EV2/Fig. EV2G/Dlts-mcherryRNAi.tif
- EV2/Fig. EV2G/How-mcherryRNAi.tif
- EV2/Fig. EV2G/How-Uasp-dwdr4RNAi.tif
- EV2/Fig. EV2G/How-Uast-dwdr4RNAi.tif
- EV2/Fig. EV2H/
- EV2/Fig. EV2H/Lifespan Female.prism
