# Supplementary material for: Wdr4 regulates ribosome biogenesis and intestinal homeostasis via let-7
Source: EMBO Rep. 2026 Feb 9;27(8):1870–903. doi: 10.1038/s44319-026-00701-y (PMC13121520; doi:10.1038/s44319-026-00701-y)
Supplement: Supplementary file 12 — Figure EV2 Source Data [file 44319_2026_701_MOESM12_ESM.zip › EV2/Fig. EV2B/No. of clones per gut.xlsx]

## Sheet: Sheet1
3 day aci				7 day aci						14 day aci
Gut no. frt19a	FRT19A	wh7FRT19A		Gut no. frt19a	FRT19A	wh7FRT19A				Gut no. frt19a	FRT19A	wh7FRT19A
1	16	8		1	36	46				1	44	13			1
2	7	1		2	47	35				2	39	29			2
3	22	10		3	44	35				3	33	31			3
4	19	8		4	37	36				4	26	43			4
5	14	3		5	39	33				5	19	36			5
6	15	7		6	50	34				6	36	16			6
7	16	19		7	46	58				7	46	59			7
8	16	2		8	42	18				8	16	24			8
9	10	6		9	45	65				9	38	30			9
10		26		Average	42.8889	40				10	27	23			10
Average	15	9		ttest	0.576587					11	34				11
ttest	0.03971									Average	32.5455	30.4			12
										ttest					13
1	22	6		1	22	22									14
2	14	14		2	15	8									15
3	30	6		3	13	18				1	29	51			16
4	15	12		4	36	71				2	26	26			17
5	10	20		5	35	37				3	30	10			18
6	11	1		6	9	19				4	33	11			19
7	4	3		7	26	42				5	20	42			20
8	5	15		8	34	21				6	15	28			21
9	13	19		9	11	22				7	16	6			22
Average	13.7778	10.6667		10	30	14				8	11	27			23
ttest				Average	23.1	27.4				9	4	51			24
				ttest	0.529976					10	29				25
										11	13				26
1	32	10		1	31	40				12	32				27
2	10	8		2	15	55				Average	21.5	28			28
3	14	7		3	4	53				ttest					29
4	17	5		4	20	39									30
5	7	2		5	25	18				1	39	32			31
6	4	1		6	41	16				2	33	34			32
7	17	12		7	12	17				3	14	42			33
8	26	2		8	18	14				4	18	15			34
9	6	64		9	17	9				5	23	29
10		39		10	9					6	25	45				#DIV/0!	#DIV/0!
Average	14.7778	15		11	27					7	34	22				#DIV/0!
ttest				Average	19.9091	29				8	12	12
				ttest						9	34	21
										10	31
										11	22
										Average	25.9091	28
	3 day aci				7 day aci				14 day aci
	Gut no. frt19a	FRT19A	wh7FRT19A		Gut no. frt19a	FRT19A	wh7FRT19A		Gut no. frt19a	FRT19A	wh7FRT19A
	1st time	15	9		1st time	42.8889	40		1st time	32.5455	30.4
	2nd time	13.7778	10.6667		2nd time	23.1	27.4		2nd time	21.5	28
	3rd time	14.7778	15		3rd time	19.9091	29		3rd time	25.9091	28
	Average	14.5185	11.5556		Average	28.6327	32.1333		Average	26.6515	28.8
	Standard Deviation	0.651052	3.09719		Standard Deviation	12.4489	6.85954		Standard Deviation	5.56003	1.38564
	ttest	0.236294			ttest	0.69748			ttest	0.576175
	3 day aci			7 day aci		14 day aci
	Gut no. frt19a	FRT19A	wh7FRT19A	FRT19A	wh7FRT19A	FRT19A	wh7FRT19A
	Average	14.5185	11.5556	28.6327	32.1333	26.6515	28.8
	Standard Deviation	0.651052	3.09719	12.4489	6.85954	5.56003	1.38564
	ttest	0.236294		0.69748		0.576175
		15	42.8889	32.5455	9	40	30.4
		13.7778	23.1	21.5	10.6667	27.4	28
		14.7778	19.9091	25.9091	15	29	28
		100	285.926	216.97	100	444.444	337.778
		100	167.661	156.048	100	256.875	262.5
		100	134.723	175.325	100	193.333	186.667
		100	196.103	182.781	100	298.218	262.315
		100	196.103	182.781
		100	298.218	262.315
