# Supplementary material for: Wdr4 regulates ribosome biogenesis and intestinal homeostasis via let-7
Source: EMBO Rep. 2026 Feb 9;27(8):1870–903. doi: 10.1038/s44319-026-00701-y (PMC13121520; doi:10.1038/s44319-026-00701-y)
Supplement: Supplementary file 13 — Figure EV3 Source Data [file 44319_2026_701_MOESM13_ESM.zip]

Archive with 15 entries (11 files):
- EV3/
- EV3/Fig. EV3A-A'/
- EV3/Fig. EV3A-A'/fibrillarin.prism
- EV3/Fig. EV3A-A'/Fibrillarin.xlsx
- EV3/Fig. EV3A-A'/FRT19A_GFP+Fibrillarin+DAPI.tif
- EV3/Fig. EV3A-A'/wh7FRT19A_GFP+Fibrillarin +DAPI.tif
- EV3/Fig. EV3B-B'/
- EV3/Fig. EV3B-B'/esgt-dwdr4RNAi_GFP+phh3_With Rapamycin.tif
- EV3/Fig. EV3B-B'/esgts-dwdr4RNAi_GFP+phh3_without Rapamycin.tif
- EV3/Fig. EV3B-B'/phh3-rapa.prism
- EV3/Fig. EV3C-C'/
- EV3/Fig. EV3C-C'/dmyc4; esgts-dwdr4RNAi_GFP+phh3+fib+DAPI.tif
- EV3/Fig. EV3C-C'/esgts-dwdr4RNAi_GFP+phh3+Fib+DAPI.tif
- EV3/Fig. EV3C-C'/fib-dmyc alone.prism
- EV3/Fig. EV3C-C'/Fibrillarin-myc.prism
