# Supplementary material for: Wdr4 regulates ribosome biogenesis and intestinal homeostasis via let-7
Source: EMBO Rep. 2026 Feb 9;27(8):1870–903. doi: 10.1038/s44319-026-00701-y (PMC13121520; doi:10.1038/s44319-026-00701-y)
Supplement: Supplementary file 13 — Figure EV3 Source Data [file 44319_2026_701_MOESM13_ESM.zip › EV3/Fig. EV3A-A'/Fibrillarin.xlsx]

## Sheet: Sheet2
Genotype	FRT19A	wh7 FRT19A
No. of ISC
1	0.112136	0.307319
2	0.171559	0.274544
3	0.140514	0.325071
4	0.243569	0.203868
5	0.0981877	0.179852
6	0.181804	0.378236
7	0.233994	0.355481
8	0.144347	0.31406
9	0.155388	0.206636
10	0.131362	0.138053
11	0.183976	0.104104
12	0.172552	0.319684
13	0.174569	0.255993
14	0.198643	0.249543
15	0.125972	0.395927
16	0.158216	0.208314
17	0.155964	0.231996
18	0.209764	0.306842
19	0.190943	0.134135
20	0.139768	0.195473
21	0.135642	0.281366
22	0.26751	0.503576
23	0.144448	0.321758
24	0.185106	0.375076
25	0.289869	0.170834
26	0.190441	0.234249
27	0.192724	0.24634
28	0.203979	0.153016
29	0.142029	0.191489
30	0.185692	0.383512
31	0.194323	0.285554
32	0.106516	0.414228
33	0.125058	0.241551
34	0.118531	0.289667
35	0.128499	0.304197
36	0.184394	0.18685
37	0.123601	0.367862
38	0.204147	0.301561
39	0.116981	0.208604
40	0.1906	0.474308
41	0.101594	0.136775
42	0.111557	0.138226
43	0.109416	0.101663
44	0.139481	0.367121
45	0.204662	0.240056
46	0.10032	0.175812
47	0.260592	0.230534
48	0.154347	0.362013
49	0.140896	0.329413
50	0.150015	0.294903
51	0.0656899	0.299793
52	0.0891971	0.254491
53	0.138552	0.14486
54	0.178233	0.235705
55	0.103889	0.316451
56	0.115741	0.464086
57	0.222091	0.166903
58	0.123925	0.344158
59	0.131291	0.144614
60	0.173615	0.364955
61	0.080604	0.263842
62	0.0986777	0.288635
63	0.192363	0.21789
64	0.170592	0.314153
65	0.175393	0.38562
66	0.136956	0.0696209
67	0.0936185	0.12172
68	0.13383	0.141634
69	0.101991	0.139495
70	0.117254	0.163378
71	0.162632	0.137259
72	0.221993	0.119887
73	0.185959	0.173089
74	0.198382	0.177645
75	0.279542	0.219129
76	0.0958333	0.202216
77	0.129682	0.238276
78	0.299926	0.245786
79	0.170349	0.145358
80	0.0919784	0.370435
81	0.163408	0.212026
82	0.133885	0.119796
83	0.176039	0.162902
84	0.136621	0.22635
85	0.0814014	0.257918
86	0.148061	0.494621
87	0.158786	0.361693
88	0.0837525	0.414137
89	0.187925	0.210043
90	0.158285	0.218518
91	0.110161	0.144335
92	0.110802	0.241629
93	0.148907	0.268357
94	0.107369	0.278648
95	0.137057	0.12634
96	0.104546	0.459947
97	0.107311	0.295069
98	0.32593	0.338501
99	0.472787	0.0630874
100	0.236328	0.326559
101	0.190246	0.290464
102	0.117147	0.247627
103	0.0748346	0.0602145
	Nucleolar Area/Nucleus area
	WT	wh7
Avearge	0.159006	0.253273
Stdev	0.0602299	0.0997639
