# Supplementary material for: Wdr4 regulates ribosome biogenesis and intestinal homeostasis via let-7
Source: EMBO Rep. 2026 Feb 9;27(8):1870–903. doi: 10.1038/s44319-026-00701-y (PMC13121520; doi:10.1038/s44319-026-00701-y)
Supplement: Supplementary file 14 — Figure EV4 Source Data [file 44319_2026_701_MOESM14_ESM.zip]

Archive with 30 entries (23 files):
- EV4/
- EV4/Fig. EV4B-B'/
- EV4/Fig. EV4B-B'/dhe.prism
- EV4/Fig. EV4B-B'/esg-mcD8GFP_DHE_cut.tif
- EV4/Fig. EV4B-B'/esg-mcD8gfp_GFP+DHE+DAPI.tif
- EV4/Fig. EV4B-B'/esg-mcD8GFP_GFP+DHE+DAPI_cut.tif
- EV4/Fig. EV4B-B'/wh7;esg-mcD8GFP_DHE_cut.tif
- EV4/Fig. EV4B-B'/wh7;esg-mcD8GFP_GFP+DHE+DAPI.tif
- EV4/Fig. EV4B-B'/wh7;esg-mcD8GFP_GFP+DHE+DAPI_cut.tif
- EV4/Fig. EV4C/
- EV4/Fig. EV4C/wh7_LacZ+DAPI.tif
- EV4/Fig. EV4C/WT_LacZ+DAPI.tif
- EV4/Fig. EV4D-D'/
- EV4/Fig. EV4D-D'/esgts-dwdr4RNAi;CataGFP+pJNK_c1-2.tif
- EV4/Fig. EV4D-D'/esgts-dwdr4RNAi_GFP+pJNK.tif
- EV4/Fig. EV4D-D'/pJNK-CatOE.prism
- EV4/Fig. EV4E-E'/
- EV4/Fig. EV4E-E'/esgts-dwdr4RNAi;Catalase_GFP+phh3.tif
- EV4/Fig. EV4E-E'/esgts-dwdr4RNAi_GFP+phh3.tif
- EV4/Fig. EV4E-E'/phh3-catOE.prism
- EV4/Fig. EV4F-F'/
- EV4/Fig. EV4F-F'/dmyc4 rescue-p4EBP.prism
- EV4/Fig. EV4F-F'/dmyc4;esgts-dwdr4RNAi_GFP+p4ebp.tif
- EV4/Fig. EV4F-F'/esgts-dwdr4RNAi_GFP+p4ebp.tif
- EV4/Fig. EV4G-G'/
- EV4/Fig. EV4G-G'/dmyc4 rescue-pJNK.prism
- EV4/Fig. EV4G-G'/dmyc4;esgts-dwdr4RNAi_GFP+pJNK.tif
- EV4/Fig. EV4G-G'/dmyc4;esgts-dwdr4RNAi_pJNK cut.tif
- EV4/Fig. EV4G-G'/esgts-dwdr4RNAi_GFP+pJNK.tif
- EV4/Fig. EV4G-G'/esgts-dwdr4RNAi_pJNK_cut.tif
