# Supplementary material for: Wdr4 regulates ribosome biogenesis and intestinal homeostasis via let-7
Source: EMBO Rep. 2026 Feb 9;27(8):1870–903. doi: 10.1038/s44319-026-00701-y (PMC13121520; doi:10.1038/s44319-026-00701-y)
Supplement: Supplementary file 15 — Figure EV5 Source Data [file 44319_2026_701_MOESM15_ESM.zip]

Archive with 31 entries (24 files):
- EV5/
- EV5/Fig. EV5A-A'/
- EV5/Fig. EV5A-A'/esgts-dwdr4RNAi_GFP+m7G.tif
- EV5/Fig. EV5A-A'/esgts-dwdr4RNAi_m7G_cut.tif
- EV5/Fig. EV5A-A'/esgts-mcherryRNAi_GFP+m7G.tif
- EV5/Fig. EV5A-A'/esgts-mcherryRNAi_GFP+m7G_cut.tif
- EV5/Fig. EV5A-A'/m7g-wdr4.prism
- EV5/Fig. EV5A-A'/Wdr4 KD.xlsx
- EV5/Fig. EV5B-B'/
- EV5/Fig. EV5B-B'/esgts-mcherryRNAi_m7G+GFP.tif
- EV5/Fig. EV5B-B'/esgts-mcherryRNAi_m7G_cut.tif
- EV5/Fig. EV5B-B'/esgts_Mettl1RNAi_GFP+m7G.tif
- EV5/Fig. EV5B-B'/esgts_Mettl1RNAi_m7G_cut.tif
- EV5/Fig. EV5B-B'/m7g-mettl1.prism
- EV5/Fig. EV5B-B'/Mettl1 KD.xlsx
- EV5/Fig. EV5C-C'/
- EV5/Fig. EV5C-C'/dwdr4-gfp;esg-dmettl1-V5; experimental.tif
- EV5/Fig. EV5C-C'/dwdr4-gfp;esg-dmettl1-v5; neg ctrl.tif
- EV5/Fig. EV5C-C'/pla.prism
- EV5/Fig. EV5D-D'/
- EV5/Fig. EV5D-D'/Phenotype characterization.xlsx
- EV5/Fig. EV5D-D'/wh7;esg-hWDR4_GFP+Pros+DAPI.tif
- EV5/Fig. EV5D-D'/wh7;esg-mcdGFP_GFP+Pros+DAPI.tif
- EV5/Fig. EV5E/
- EV5/Fig. EV5E/hwdr4rescue.prism
- EV5/Fig. EV5F-F'/
- EV5/Fig. EV5F-F'/Dlts-dmeetl1RNAi;hMETTL1_gfp+phh3+DAPI.tif
- EV5/Fig. EV5F-F'/Dlts-dmettl1RNAi;hMETTL1CD_GFP+phh3+DAPI.tif
- EV5/Fig. EV5F-F'/Dlts-dmettl1RNAi_gfp+phh3+DAPI.tif
- EV5/Fig. EV5F-F'/Dlts-mcherryRNAi_gfp+phh3+DAPI.tif
- EV5/Fig. EV5F-F'/hmettl1 rescue.prism
