# Supplementary material for: Wdr4 regulates ribosome biogenesis and intestinal homeostasis via let-7
Source: EMBO Rep. 2026 Feb 9;27(8):1870–903. doi: 10.1038/s44319-026-00701-y (PMC13121520; doi:10.1038/s44319-026-00701-y)
Supplement: Supplementary file 15 — Figure EV5 Source Data [file 44319_2026_701_MOESM15_ESM.zip › EV5/Fig. EV5A-A'/Wdr4 KD.xlsx]

## Sheet: m7G-Wdr4 KD
No.of Cells	m7G
	esgts
esg+ cell	mcherryRNAi	whRNAi
1	88.784	45.645
2	74.298	53.285
3	77.747	20.155
4	83.613	31.824
5	69.572	35.429
6	74.845	54.56
7	66.833	60.93
8	62.58	84.672
9	54.578	81.219
10	63.259	64.38
11	69.563	37.5
12	75.181	51.506
13	53.553	45.318
14	57.278	50.576
15	43.973	72.109
16	67.368	49.477
17	67.833	25.859
18	52.918	52.685
19	53.177	39.99
20	57.376	47.534
21	70.2106	30.528
22	81.446	66.166
23	73.801	36.003
24	72.829	73.314
25	84.184	42.279
26	173.051	35.02
27	62.38	49.111
28	78.634	62.041
29	96.814	68.897
30	108.169	42.65
31	105.081	39.125
32	97.237	54.408
33	98.441	41.902
34	77.309	39.633
35	82.632	53.382
36	126.176	54.831
37	163.257	61.486
38	154.743	66.943
39	99.35	52.919
40	113.575	40.33
41	130.975	81.453
42	131.463	60.319
43	117.617	101.25
44	121.025	45.332
45	99.857	94.188
46	164.376	114.484
47	156.453	55.144
48	146.105	80.409
49	165.755	84.95
50	189.411	90.343
51	168.03	80.884
52	128.822	45.741
53	120.775	80.7
54	124.5	86.682
55	190.736	69.576
56	69.033	76.896
57	92.362	70.542
58	90.529	65.42
59	71.25	86.672
60	65.952	60.054
61	174.411	58.201
62	172.825	68.103
63	122.879	81.989
64	220.064	70.283
65	84.867	63.781
66	82.574	82.322
67	105.093	98.655
68	113.393	81.86
69	73.059	59.906
70	56.116	80.954
71	102.15	129.946
72	110.488	74.897
73	99.579	79.587
74	193.559	72.298
75	146.798	73.222
76	152.617	96.953
77	134.955	122.415
78	135.412	103.833
79	128.264	95.968
80	136.844	56.681
81	93.452	57.92
82	79.733	55.669
83	65.421	63.694
84	53.057	52.043
85	63.3	52.417
86	132.704	126.456
87	122.033	93.288
88	109.22	92.46
89	122.394	90.375
90	128.056	105.103
91	117.126	90.212
92	143.95	91.781
93	121.792	85.053
94	146.048	62.404
95	116.811	75.043
96	112.079	97.258
97	112.349	137.889
98	126.326	121.865
99	113.102	117.048
100	109.229	91.316
101	107.597	91.598
102	98.543	114.2
103	102.119	147.891
104	100.456	73.21
105	92.882	87.051
106	133.714	176.198
107	142.271	179.828
108	113.644	113.557
109	109.798	118.553
110	117.04	101.632
111	11.294	98.187
112	125.952	111.228
113	112.732	80.172
114	103.854	122.172
115	113.351	69.468
116	131.484	67.553
117	113.003	87.168
118	99.857	95.146
119	125.801	50.481
120	120.985	55.763
121	98.702	38.957
122	106.738	54.384
123	89.279	52.472
124	89.686	34.314
125	95.294	31.713
	esgts
	mcherryRNAi	whRNAi
Average	106.151	73.6856
Stdev	35.8829	29.3945
ttest		1.63823e-13
