# Supplementary material for: Wdr4 regulates ribosome biogenesis and intestinal homeostasis via let-7
Source: EMBO Rep. 2026 Feb 9;27(8):1870–903. doi: 10.1038/s44319-026-00701-y (PMC13121520; doi:10.1038/s44319-026-00701-y)
Supplement: Supplementary file 15 — Figure EV5 Source Data [file 44319_2026_701_MOESM15_ESM.zip › EV5/Fig. EV5B-B'/Mettl1 KD.xlsx]

## Sheet: m7G-Mettl1 KD
No.of Cells	m7G
	esgts
esg+ cell	mcherryRNAi	mettl1RNAi
1	32.868	17.566
2	21.464	13.497
3	25.464	13.688
4	27.498	18.139
5	24.709	23.105
6	44.973	17.274
7	38.746	19.077
8	42.083	16.837
9	27.668	14.726
10	36.851	20.931
11	35.332	22.207
12	24.519	13.556
13	29.832	18.862
14	21.819	17.414
15	14.898	14.292
16	27.359	24.666
17	31.202	17.312
18	34.824	32.589
19	40.687	26.415
20	35.662	18.451
21	36.494	19.451
22	30.033	18.273
23	42.993	21.108
24	35.864	15.588
25	36.07	24.727
26	33.025	24.942
27	30.765	23.312
28	32.065	31.054
29	36.39	30.609
30	37.751	16.646
31	34.594	22.377
32	44.092	21.89
33	43.617	24.448
34	34.228	19.516
35	52.801	21.868
36	53.518	18.304
37	51.381	13.583
38	53.996	13.907
39	57.655	13.411
40	55.407	17.357
41	53.723	17.294
42	47.43	16.198
43	39.275	8.907
44	53.279	15.066
45	28.826	16.894
46	46.639	17.861
47	34.695	14.241
48	43.336	16.288
49	24.988	16.236
50	42.71	12.603
51	50.626	16.643
52	55.137	19.853
53	50.279	13.058
54	55.581	14.719
55	45.28	9.446
56	52.237	7.716
57	59.45	15.357
58	64.007	14.024
59	65.016	7.559
60	42.129	9.654
61	55.746	12.081
62	72.053	11.473
63	67.034	13.374
64	78.151	11.803
65	41.712	15.16
66	58.457	25.082
67	39.16	15.904
68	52.847	14.015
69	66.446	10.643
70	51.145	12.582
71	77.879	13.921
72	65.724	23.689
73	73.299	7.532
74	64.429	8.497
75	64.088	12.377
76	50.555	12.767
77	56.435	11.543
78	55.861	14.665
79	61.373	13.827
80	38.089	10.255
81	36	13.793
82	29.739	24.231
83	56.889	23.945
84	53.932	16.388
85	51.158	14.393
86	38.86	9.791
87	36.064	11.806
88	37.739	13.748
89	34.047	19.864
90	38.707	29.524
91	59.5	7.71
92	57.888	12.837
93	56.948	15.323
94	59.382	11.083
95	50.095	12.519
96	77.056	11.202
97	53.619	9.308
98	31.816	22.527
99	50.787	22.958
100	47.087	12.629
101	39.025	23.353
102	67.386	14.282
103	51.626	12.472
104	38.44	27.344
105	40.29	23.382
106	31.341	13.518
107	72.671	15.846
108	67.186	9.43
109	59.855	15.493
110	59.252	15.286
111	52.378	16.935
112	40.763	12.253
113	40.847	8.843
114	61.36	10.677
115	55.598	13.336
116	55.711	22.91
117	60.073	15.77
118	54.398	22.064
119	52.399	22.65
120	36.649	19.094
	esgts
	mcherryRNAi	mettl1RNAi
Average	46.5907	16.6192
Stdev	13.6904	5.43023
ttest		2.71479e-50
