# Supplementary material for: Wdr4 regulates ribosome biogenesis and intestinal homeostasis via let-7
Source: EMBO Rep. 2026 Feb 9;27(8):1870–903. doi: 10.1038/s44319-026-00701-y (PMC13121520; doi:10.1038/s44319-026-00701-y)
Supplement: Supplementary file 15 — Figure EV5 Source Data [file 44319_2026_701_MOESM15_ESM.zip › EV5/Fig. EV5D-D'/Phenotype characterization.xlsx]

## Sheet: Sheet2
No.0f guts	Guts section	esg>GFP	wh7/wh7;esg>GFP	wh7/wh7;esg>GFP;hWDR4		esg>GFP	wh7/wh7;esg>GFP	wh7/wh7;esg>GFP;hWDR4
1	1.1	Normal	Intermediate	Normal		0	2	0
	1.2	Normal	Intermediate	Normal		0	2	0
	1.3	Normal	Intermediate	Normal		0	2	0
	1.4	Normal	Intermediate	Normal		0	2	0			esg>GFP	wh7/wh7;esg>GFP	wh7/wh7;esg>GFP;hWDR4
	1.5	Normal	Individual	Normal		0	1	0		Normal	84.2105	13.1579	73.1707
	1.6		Individual	Normal		0	1	0		Individual ISC;s	10.5263	42.1053	12.1951
2	2.1	Normal	Individual	Normal		0	1	0		Intermediate	5.26316	28.9474	9.7561
	2.2	Normal	Individual	Normal		0	1	0		Strong	0	15.7895	4.87805
	2.3	Normal	Individual	Normal		0	1	0		Total	100	100
	2.4	Normal	Individual	Normal		0	2	0
	2.5		Intermediate	Normal		0	3	0
3	3.1	Normal	Strong	Intermediate		0	3	2		Normal	32	5
	3.2	Normal	Strong	Intermediate		0	3	2		Individual ISC;s	4	16
	3.3	Normal	Strong	Intermediate		0	3	2		Intermediate	2	11
	3.4	Normal	Strong	Normal		1	1	0		Strong	0	6
	3.5	Normal		Individual		1	1	1			38	38
4	4.1	Individual	Individual	Strong		0	2	3
	4.2	Individual	Individual	Strong		0	2	3
	4.3	Normal	Intermediate	Normal		2	1	0
	4.4	Normal	Intermediate	Normal		1	1	0
	4.5	Intermediate		Normal		0	1	0
5	5.1	Individual	Individual	Normal		0	2	0
	5.2	Normal	Individual	Normal		2	1	0
	5.3	Normal	Individual	Normal		0	1	0
	5.4	Intermediate	Intermediate	Normal		0	1	0
6	6.1	Normal	Individual	Normal		0	2	0
	6.2	Normal	Individual	Normal		0	3	0
	6.3	Normal	Individual	Normal		0	1	0
	6.4	Normal	Intermediate	Normal		0	1	0
7	7.1	Normal	Strong	Individual		0	2	1
	7.2	Normal	Individual	Individual		0	1	1
	7.3	Normal	Individual	Normal		0	0	0
	7.4	Normal	Intermediate	Normal		0	0	0
8	8.1	Normal	Individual	Individual		0	0	1
	8.2	Normal	Normal	Individual		1	0	1
	8.3	Normal	Normal	Intermediate		0	3	2
	8.4		Normal	Normal		0	0	0
9	9.1	Individual	Normal	Normal		0	2	0
	9.2	Normal	Strong	Normal				0
	9.3	Normal	Normal	Normal				0
	9.4		Intermediate	Normal				0
