# Supplementary material for: Wdr4 regulates ribosome biogenesis and intestinal homeostasis via let-7
Source: EMBO Rep. 2026 Feb 9;27(8):1870–903. doi: 10.1038/s44319-026-00701-y (PMC13121520; doi:10.1038/s44319-026-00701-y)
Supplement: Supplementary file 16 — Figure EV6 Source Data [file 44319_2026_701_MOESM16_ESM.zip]

Archive with 12 entries (9 files):
- EV6/
- EV6/fibrillarin.prism
- EV6/Fig. EV6B/
- EV6/Fig. EV6B/Dlts-dwdr4RNAi_lacZ+GFP.tif
- EV6/Fig. EV6B/Dlts-dwdr4RNAi_lacZ+GFP_cut.tif
- EV6/Fig. EV6B/Dlts-dwdr4RNAi_lacZ_cut.tif
- EV6/Fig. EV6B/Dlts-mcherryRNAi_GFP+lacZ.tif
- EV6/Fig. EV6B/Dlts-mcherryRNAi_GFP+lacZ_cut.tif
- EV6/Fig. EV6B/Dlts-mcherryRNAi_lacZ_cut.tif
- EV6/Fig. EV6C-C'/
- EV6/Fig. EV6C-C'/Dlts-let7-decoy_GFP+Fibrillarin+DAPI.tif
- EV6/Fig. EV6C-C'/Dlts-mcherryRNAi_GFP+Fibrillarin+DAPI.tif
